# Supplementary material for: A genome-phenome association study in native microbiomes identifies a mechanism for cytosine modification in DNA and RNA
Source: eLife. 2021 Nov 8;10:e70021. doi: 10.7554/eLife.70021 (PMC8670742; doi:10.7554/eLife.70021)
Supplement: Supplementary file 1. [file elife-70021-supp1.xlsx]

## Sheet: Supplementary_table1
Supplementary Table 1 Amounts of DNA used for enzymatic selection sensitivity test
Molarity Ratio	Modified DNA (ng)	Total DNA (ng)
1904-01-01 01:03:00	8.639	250
1904-01-01 01:10:00	1.127	250
0.111111	0.093	250
0.736111	0.009	250
