# Supplementary material for: A genome-phenome association study in native microbiomes identifies a mechanism for cytosine modification in DNA and RNA
Source: eLife. 2021 Nov 8;10:e70021. doi: 10.7554/eLife.70021 (PMC8670742; doi:10.7554/eLife.70021)
Supplement: Source data 1. [file elife-70021-supp3.zip]

Archive with 20 entries (19 files):
- source_data_1/
- __MACOSX/._source_data_1
- source_data_1/Figure3_source_data3_enrichment_scores.csv
- __MACOSX/source_data_1/._Figure3_source_data3_enrichment_scores.csv
- source_data_1/Figure3_source_data1_modified_contigs.fa
- __MACOSX/source_data_1/._Figure3_source_data1_modified_contigs.fa
- source_data_1/.DS_Store
- __MACOSX/source_data_1/._.DS_Store
- source_data_1/Figure_supplement_5_source_data_1_labeled_gel.png
- __MACOSX/source_data_1/._Figure_supplement_5_source_data_1_labeled_gel.png
- source_data_1/Figure_supplement_5_source_data_2_raw_gel.tiff
- __MACOSX/source_data_1/._Figure_supplement_5_source_data_2_raw_gel.tiff
- source_data_1/Figure_supplement_5_source_data_2_labeled_gel.png
- __MACOSX/source_data_1/._Figure_supplement_5_source_data_2_labeled_gel.png
- source_data_1/Source data list.docx
- __MACOSX/source_data_1/._Source data list.docx
- source_data_1/~$urce data list.docx
- __MACOSX/source_data_1/._~$urce data list.docx
- source_data_1/Figure_supplement_5_source_data_1_raw_gel.tiff
- __MACOSX/source_data_1/._Figure_supplement_5_source_data_1_raw_gel.tiff
