# Supplementary material for: A genome-phenome association study in native microbiomes identifies a mechanism for cytosine modification in DNA and RNA
Source: eLife. 2021 Nov 8;10:e70021. doi: 10.7554/eLife.70021 (PMC8670742; doi:10.7554/eLife.70021)
Supplement: Source data 1. [file elife-70021-supp3.zip › source_data_1/Figure3_source_data3_enrichment_scores.csv]

contig_id	start	end	control_counts	enzyme_counts	RPKM(C)	RPKM(E)	enrichment
source=19_0131_sewage;assembly=control;id=NODE_1_length_474663_cov_5.616960;length=474663	0	474663	139283	33255	3.4681932198688035	0.9191280126167274	0.26501638009992323
source=19_0131_sewage;assembly=control;id=>NODE_2_length_443387_cov_7.265054;length=443387	0	443387	171410	42865	4.569237701575305	1.2683067464032212	0.2775751294282536
source=19_0131_sewage;assembly=control;id=>NODE_3_length_397593_cov_20.671591;length=397593	0	397593	444141	121773	13.203001987248406	4.018062667174301	0.30432947530076776
source=19_0131_sewage;assembly=control;id=>NODE_4_length_390155_cov_6.923435;length=390155	0	390155	144207	35559	4.368574208170572	1.1956850308932196	0.27370143527765245
source=19_0131_sewage;assembly=control;id=>NODE_5_length_337519_cov_15.856082;length=337519	0	337519	288903	78328	10.116828273536006	3.044550919716081	0.3009392704312414
source=19_0131_sewage;assembly=control;id=>NODE_6_length_326580_cov_8.996386;length=326580	0	326580	168455	45427	6.096560297961621	1.8248572710013593	0.2993257151268558
source=19_0131_sewage;assembly=control;id=>NODE_7_length_325647_cov_8.537335;length=325647	0	325647	159763	42633	5.798553621866036	1.7175256933157899	0.29619898431896746
source=19_0131_sewage;assembly=control;id=>NODE_8_length_323493_cov_4.733232;length=323493	0	323493	80547	17004	2.942896810734516	0.6895894980245153	0.23432336992216896
source=19_0131_sewage;assembly=control;id=>NODE_9_length_320946_cov_10.250612;length=320946	0	320946	171256	41525	6.30673206593678	1.697391815690608	0.2691396745484673
source=19_0131_sewage;assembly=control;id=>NODE_10_length_304901_cov_9.029510;length=304901	0	304901	157487	43176	6.10486990555117	1.857753064465851	0.3043067408818315
source=19_0131_sewage;assembly=control;id=>NODE_11_length_303341_cov_17.112791;length=303341	0	303341	274868	74215	10.70985572807284	3.2097041791787393	0.2996963041029033
source=19_0131_sewage;assembly=control;id=>NODE_12_length_302873_cov_9.176386;length=302873	0	302873	149978	36759	5.852717348206083	1.5922364399529108	0.2720508005466807
source=19_0131_sewage;assembly=control;id=>NODE_13_length_291416_cov_7.842886;length=291416	0	291416	121685	36194	4.935307373367473	1.6293996526024115	0.3301516054289107
source=19_0131_sewage;assembly=control;id=>NODE_14_length_260984_cov_4.209134;length=260984	0	260984	57677	15118	2.612037045663916	0.7599497701122586	0.29094142113099236
source=19_0131_sewage;assembly=control;id=>NODE_15_length_254524_cov_8.853970;length=254524	0	254524	116527	35222	5.411135111494442	1.815472617837674	0.3355067985608437
source=19_0131_sewage;assembly=control;id=>NODE_16_length_252323_cov_18.708984;length=252323	0	252323	254270	69567	11.910468248627215	3.617019630382617	0.3036840831845138
source=19_0131_sewage;assembly=control;id=>NODE_17_length_249432_cov_3.797592;length=249432	0	249432	49724	12796	2.3561581673717846	0.673017709904028	0.2856419909427204
source=19_0131_sewage;assembly=control;id=>NODE_18_length_247883_cov_15.406367;length=247883	0	247883	205699	55299	9.80789909359129	2.926678143906343	0.2984001075030128
source=19_0131_sewage;assembly=control;id=>NODE_19_length_246240_cov_8.988147;length=246240	0	246240	115078	26767	5.5236258727021745	1.42608537642371	0.2581792122220734
source=19_0131_sewage;assembly=control;id=>NODE_20_length_239255_cov_15.276388;length=239255	0	239255	197602	54951	9.761596807645175	3.013137896685625	0.30867264404177897
source=19_0131_sewage;assembly=control;id=>NODE_21_length_230362_cov_8.104938;length=230362	0	230362	97666	22485	5.010985118181831	1.2805203408396884	0.2555426349588338
source=19_0131_sewage;assembly=control;id=>NODE_22_length_228680_cov_10.824420;length=228680	0	228680	69446	18044	3.5892987249291948	1.0351637732239949	0.2884027918975775
source=19_0131_sewage;assembly=control;id=>NODE_23_length_222728_cov_3.929453;length=222728	0	222728	45777	12910	2.429198826490075	0.7604240694995882	0.3130349237811535
source=19_0131_sewage;assembly=control;id=>NODE_24_length_219611_cov_168.571431;length=219611	0	219611	2026998	696827	109.09121604677499	41.627018929910605	0.3815799331823582
source=19_0131_sewage;assembly=control;id=>NODE_25_length_212984_cov_9.013004;length=212984	0	212984	109541	29624	6.078833866453783	1.8247406623999987	0.3001793933652113
source=19_0131_sewage;assembly=control;id=>NODE_26_length_210541_cov_4.779786;length=210541	0	210541	52565	14720	2.950873142139191	0.9172243142340728	0.3108314963242184
source=19_0131_sewage;assembly=control;id=>NODE_27_length_208238_cov_4.446713;length=208238	0	208238	48169	13867	2.733998038077191	0.8736288384259886	0.31954259888218794
source=19_0131_sewage;assembly=control;id=>NODE_28_length_206126_cov_9.229819;length=206126	0	206126	108132	28625	6.2002901365105485	1.8218690152829558	0.2938360907588564
source=19_0131_sewage;assembly=control;id=>NODE_29_length_204607_cov_6.672763;length=204607	0	204607	71314	17710	4.119503358204713	1.1355401738472266	0.2756497750112521
source=19_0131_sewage;assembly=control;id=>NODE_30_length_204297_cov_7.268495;length=204297	0	204297	78982	19707	4.5693738271821305	1.2655023540797217	0.27695312354431273
source=19_0131_sewage;assembly=control;id=>NODE_31_length_199714_cov_8.522651;length=199714	0	199714	98030	26089	5.801509994633434	1.7137732224705635	0.2954012358947677
source=19_0131_sewage;assembly=control;id=>NODE_32_length_196865_cov_4.073822;length=196865	0	196865	42188	11226	2.5328587921636214	0.7481022428317506	0.2953588431957969
source=19_0131_sewage;assembly=control;id=>NODE_33_length_196080_cov_7.756633;length=196080	0	196080	80137	20356	4.83048051014128	1.3619575577824274	0.2819507407023144
source=19_0131_sewage;assembly=control;id=>NODE_34_length_195702_cov_16.775570;length=195702	0	195702	164439	45171	9.931163119905158	3.028090642744334	0.30490795551178623
source=19_0131_sewage;assembly=control;id=>NODE_35_length_193075_cov_7.111812;length=193075	0	193075	72406	17224	4.432401209027827	1.1703409558991344	0.2640421976050831
source=19_0131_sewage;assembly=control;id=>NODE_36_length_192680_cov_8.809640;length=192680	0	192680	97337	25861	5.970791025919747	1.7608124760382005	0.29490438844607914
source=19_0131_sewage;assembly=control;id=>NODE_37_length_192154_cov_7.592986;length=192154	0	192154	78049	18958	4.800743093775677	1.2943374572585624	0.2696118979865251
source=19_0131_sewage;assembly=control;id=>NODE_38_length_188862_cov_7.700080;length=188862	0	188862	77633	19600	4.858389582189754	1.3614945805861356	0.2802357772166324
source=19_0131_sewage;assembly=control;id=>NODE_39_length_185773_cov_15.397764;length=185773	0	185773	145542	31014	9.259686778745042	2.1901790384762756	0.23652841514074505
source=19_0131_sewage;assembly=control;id=>NODE_40_length_185450_cov_5.047989;length=185450	0	185450	50677	12392	3.229792427495496	0.8766353857466227	0.2714215868127473
source=19_0131_sewage;assembly=control;id=>NODE_41_length_185313_cov_17.747066;length=185313	0	185313	167202	44945	10.664147254982549	3.1818516548775437	0.2983690658801533
source=19_0131_sewage;assembly=control;id=>NODE_42_length_182095_cov_4.390376;length=182095	0	182095	41702	11995	2.706757913413199	0.8641848756890497	0.3192693633245242
source=19_0131_sewage;assembly=control;id=>NODE_43_length_181706_cov_7.087442;length=181706	0	181706	68768	17053	4.473090427566134	1.2312208290212827	0.2752506011132008
source=19_0131_sewage;assembly=control;id=>NODE_44_length_180651_cov_8.169821;length=180651	0	180651	83870	22652	5.487276256525363	1.6450178433098301	0.29978768452811294
source=19_0131_sewage;assembly=control;id=>NODE_45_length_179688_cov_3.597429;length=179688	0	179688	33871	9220	2.2279195078358054	0.6731568604950491	0.3021459519194891
source=19_0131_sewage;assembly=control;id=>NODE_46_length_179664_cov_3.738944;length=179664	0	179664	35283	9031	2.321106097271157	0.6594459537570379	0.2841084922969809
source=19_0131_sewage;assembly=control;id=>NODE_47_length_179310_cov_7.710864;length=179310	0	179310	72558	16971	4.782680230064137	1.2416733299764509	0.2596187221907997
source=19_0131_sewage;assembly=control;id=>NODE_48_length_179251_cov_9.117318;length=179251	0	179251	92733	25550	6.114532741927702	1.8699661599758046	0.3058232311282495
source=19_0131_sewage;assembly=control;id=>NODE_49_length_176303_cov_3.539456;length=176303	0	176303	32468	8028	2.176638903438921	0.5973819435437021	0.2744515604310319
source=19_0131_sewage;assembly=control;id=>NODE_50_length_175163_cov_5.775733;length=175163	0	175163	52605	12934	3.5495655641233372	0.9687125182401451	0.2729101634383799
source=19_0131_sewage;assembly=control;id=>NODE_51_length_170960_cov_7.886440;length=170960	0	170960	77284	20664	5.34300566803013	1.5857120047734652	0.29678276672277776
source=19_0131_sewage;assembly=control;id=>NODE_52_length_169923_cov_10.152695;length=169923	0	169923	89199	22580	6.204379737375336	1.7433163395701659	0.28098156679037317
source=19_0131_sewage;assembly=control;id=>NODE_53_length_164122_cov_28.750584;length=164122	0	164122	215799	56353	15.540793130064044	4.504583797944626	0.28985546363334563
source=19_0131_sewage;assembly=control;id=>NODE_54_length_163969_cov_7.619111;length=163969	0	163969	66694	16465	4.807458781754441	1.317359831881523	0.2740241553149133
source=19_0131_sewage;assembly=control;id=>NODE_55_length_163925_cov_5.337670;length=163925	0	163925	45503	11727	3.2808425621719217	0.9385256855319694	0.2860623963957186
source=19_0131_sewage;assembly=control;id=>NODE_56_length_159829_cov_8.189286;length=159829	0	159829	71911	19384	5.3177791649301165	1.591080851095297	0.2992002491544242
source=19_0131_sewage;assembly=control;id=>NODE_57_length_158130_cov_6.875192;length=158130	0	158130	56592	13832	4.229911916621401	1.147559306560221	0.27129626554418235
source=19_0131_sewage;assembly=control;id=>NODE_58_length_155269_cov_6.899687;length=155269	0	155269	57276	14314	4.35991956001668	1.2094298603692264	0.2773972876611053
source=19_0131_sewage;assembly=control;id=>NODE_59_length_155090_cov_10.005618;length=155090	0	155090	80415	19639	6.128353696046761	1.661269165228412	0.27107919151273085
source=19_0131_sewage;assembly=control;id=>NODE_60_length_154084_cov_23.525206;length=154084	0	154084	185583	38482	14.235449957900142	3.276457365793368	0.23016184072039514
source=19_0131_sewage;assembly=control;id=>NODE_61_length_153886_cov_4.489953;length=153886	0	153886	36265	9323	2.785345816286778	0.7948057552640794	0.2853526304046716
source=19_0131_sewage;assembly=control;id=>NODE_62_length_152471_cov_8.215725;length=152471	0	152471	65992	12312	5.115576623662022	1.0593654094881229	0.20708621674984676
source=19_0131_sewage;assembly=control;id=>NODE_63_length_151360_cov_4.363438;length=151360	0	151360	34398	9865	2.6860409246627834	0.8550478131630254	0.3183301510085412
source=19_0131_sewage;assembly=control;id=>NODE_64_length_150755_cov_7.159363;length=150755	0	150755	58701	10726	4.602187695097427	0.9334058053200569	0.20281784819736626
source=19_0131_sewage;assembly=control;id=>NODE_65_length_150633_cov_7.460818;length=150633	0	150633	60113	10526	4.716706241730149	0.9167431428664781	0.19436087300832303
source=19_0131_sewage;assembly=control;id=>NODE_66_length_150337_cov_3.358593;length=150337	0	150337	26930	6168	2.1171958110403035	0.5382486082303687	0.2542271269495358
source=19_0131_sewage;assembly=control;id=>NODE_67_length_145335_cov_3.922508;length=145335	0	145335	29957	7729	2.4362320746232142	0.6976820063430348	0.2863774816900142
source=19_0131_sewage;assembly=control;id=>NODE_68_length_145265_cov_3.324048;length=145265	0	145265	25377	6720	2.0647612613366997	0.6068938194224162	0.2939292938058713
source=19_0131_sewage;assembly=control;id=>NODE_69_length_144355_cov_3.996791;length=144355	0	144355	30296	7924	2.480527312237907	0.7201402180384708	0.29031739117952604
source=19_0131_sewage;assembly=control;id=>NODE_70_length_143824_cov_9.152738;length=143824	0	143824	68611	17007	5.638361777418254	1.5513178107935308	0.27513626688634774
source=19_0131_sewage;assembly=control;id=>NODE_71_length_143098_cov_19.156456;length=143098	0	143098	147880	40007	12.214239463470753	3.667810186765363	0.30028969038430264
source=19_0131_sewage;assembly=control;id=>NODE_72_length_142930_cov_9.235892;length=142930	0	142930	71332	17400	5.8986354888576615	1.5970932884688314	0.2707563963709388
source=19_0131_sewage;assembly=control;id=>NODE_73_length_142298_cov_4.154820;length=142298	0	142298	30908	8816	2.5672174711243674	0.8127878734666969	0.3166026573941627
source=19_0131_sewage;assembly=control;id=>NODE_74_length_139772_cov_8.764646;length=139772	0	139772	65409	12325	5.5310537918055225	1.1568343573982545	0.2091526137590907
source=19_0131_sewage;assembly=control;id=>NODE_75_length_138634_cov_8.760375;length=138634	0	138634	69051	18137	5.886955738555463	1.7163273731531656	0.29154752462506484
source=19_0131_sewage;assembly=control;id=>NODE_76_length_135695_cov_8.179770;length=135695	0	135695	62388	16282	5.434101803829574	1.5741580517425113	0.2896813693540219
source=19_0131_sewage;assembly=control;id=>NODE_77_length_134766_cov_7.490717;length=134766	0	134766	54103	9679	4.744949135738166	0.9422249100117973	0.1985742909054844
source=19_0131_sewage;assembly=control;id=>NODE_78_length_131676_cov_3.052780;length=131676	0	131676	21189	5419	1.9019293830841704	0.5399045106637953	0.2838720067452166
source=19_0131_sewage;assembly=control;id=>NODE_79_length_131439_cov_11.202970;length=131439	0	131439	77116	17841	6.934430512335873	1.78073533718394	0.2567961902590465
source=19_0131_sewage;assembly=control;id=>NODE_80_length_131122_cov_6.689548;length=131122	0	131122	46743	11669	4.213389121396104	1.1675150967935097	0.277096433098174
source=19_0131_sewage;assembly=control;id=>NODE_81_length_129074_cov_8.107101;length=129074	0	129074	55158	12563	5.0508014174817735	1.2769062738335788	0.25281260700806135
source=19_0131_sewage;assembly=control;id=>NODE_82_length_128837_cov_8.815098;length=128837	0	128837	61287	14253	5.622355620238605	1.4513431636523333	0.25813791614816783
source=19_0131_sewage;assembly=control;id=>NODE_83_length_127930_cov_7.559609;length=127930	0	127930	52037	9114	4.807622990064359	0.9346328781957031	0.19440644162973172
source=19_0131_sewage;assembly=control;id=>NODE_84_length_127166_cov_6.952254;length=127166	0	127166	47643	8616	4.42811245841966	0.8888717619249256	0.20073378223148225
source=19_0131_sewage;assembly=control;id=>NODE_85_length_126265_cov_3.310047;length=126265	0	126265	21800	6470	2.040629039937498	0.6722421316388039	0.3294288763328556
source=19_0131_sewage;assembly=control;id=>NODE_86_length_125427_cov_8.751388;length=125427	0	125427	62545	16583	5.893755485075644	1.734508753739917	0.29429601518625864
source=19_0131_sewage;assembly=control;id=>NODE_87_length_124815_cov_5.418251;length=124815	0	124815	34820	8535	3.297255018469095	0.8971006564001875	0.27207499916603617
source=19_0131_sewage;assembly=control;id=>NODE_88_length_123329_cov_16.150032;length=123329	0	123329	105433	28517	10.10419935627894	3.0334934085230594	0.30022105676665906
source=19_0131_sewage;assembly=control;id=>NODE_89_length_121706_cov_4.581442;length=121706	0	121706	30515	8251	2.963411332905652	0.8894038971249607	0.3001283983931087
source=19_0131_sewage;assembly=control;id=>NODE_90_length_121245_cov_6.668521;length=121245	0	121245	43160	10531	4.207345242046445	1.1394891780935021	0.27083329571006554
source=19_0131_sewage;assembly=control;id=>NODE_91_length_120725_cov_16.323858;length=120725	0	120725	106072	28053	10.384703368596632	3.048502304801693	0.2935569940322389
source=19_0131_sewage;assembly=control;id=>NODE_92_length_120279_cov_5.279029;length=120279	0	120279	32101	8622	3.1544184564027624	0.9404216957839161	0.29812838999691715
source=19_0131_sewage;assembly=control;id=>NODE_93_length_120056_cov_7.149240;length=120056	0	120056	46579	8810	4.585607121252788	0.9627121855493727	0.20994214290350274
source=19_0131_sewage;assembly=control;id=>NODE_94_length_118075_cov_7.301661;length=118075	0	118075	46008	11216	4.6053851108009	1.2461906154392686	0.2705942251206327
source=19_0131_sewage;assembly=control;id=>NODE_95_length_117368_cov_8.287445;length=117368	0	117368	56066	14898	5.645994110912843	1.6652624755231138	0.29494583997252427
source=19_0131_sewage;assembly=control;id=>NODE_96_length_116238_cov_7.258403;length=116238	0	116238	45140	11225	4.589907973275942	1.2669009181452235	0.27601880593719225
source=19_0131_sewage;assembly=control;id=>NODE_97_length_115982_cov_6.851812;length=115982	0	115982	41140	9742	4.1924148062353215	1.1019501841687491	0.26284378695777755
source=19_0131_sewage;assembly=control;id=>NODE_98_length_114970_cov_6.751138;length=114970	0	114970	41333	9851	4.249158672985837	1.1240877571230947	0.2645436058364962
source=19_0131_sewage;assembly=control;id=>NODE_99_length_114429_cov_13.064385;length=114429	0	114429	86311	20256	8.914984613504666	2.3223197507552187	0.26049621524161737
source=19_0131_sewage;assembly=control;id=>NODE_100_length_114005_cov_4.949092;length=114005	0	114005	30324	7478	3.143787199163976	0.8605299535382935	0.2737239828978034
source=19_0131_sewage;assembly=control;id=>NODE_101_length_113077_cov_3.716498;length=113077	0	113077	22588	5108	2.360989487774334	0.5926264634271197	0.2510076671225584
source=19_0131_sewage;assembly=control;id=>NODE_102_length_111981_cov_4.274833;length=111981	0	111981	25090	7526	2.648176163202407	0.8817070281129988	0.3329487820201362
source=19_0131_sewage;assembly=control;id=>NODE_103_length_111430_cov_7.421342;length=111430	0	111430	44961	7966	4.768967730077584	0.937869908163721	0.19666098855075775
source=19_0131_sewage;assembly=control;id=>NODE_104_length_110992_cov_9.244057;length=110992	0	110992	58771	15859	6.258380375890855	1.8745134115853028	0.29952053071214507
source=19_0131_sewage;assembly=control;id=>NODE_105_length_110098_cov_15.619949;length=110098	0	110098	92384	25599	9.917629605062691	3.050338249700445	0.3075672687093826
source=19_0131_sewage;assembly=control;id=>NODE_106_length_109978_cov_7.552723;length=109978	0	109978	44098	11197	4.739184623638854	1.3356734419205463	0.2818361275182788
source=19_0131_sewage;assembly=control;id=>NODE_107_length_109549_cov_6.827059;length=109549	0	109549	40013	9805	4.317011929663407	1.1742041488089332	0.27199464998941636
source=19_0131_sewage;assembly=control;id=>NODE_108_length_109108_cov_3.894987;length=109108	0	109108	22361	5787	2.4222846596644088	0.6958270654282435	0.2872606498381762
source=19_0131_sewage;assembly=control;id=>NODE_109_length_109102_cov_8.570240;length=109102	0	109102	53751	14428	5.822967802240964	1.7349136012574677	0.2979431898266358
source=19_0131_sewage;assembly=control;id=>NODE_110_length_109026_cov_9.228620;length=109026	0	109026	52373	12781	5.677640956377067	1.537939268992351	0.27087645745984584
source=19_0131_sewage;assembly=control;id=>NODE_111_length_108344_cov_17.960005;length=108344	0	108344	94931	27319	10.356040555141838	3.3079913308853532	0.31942626269872176
source=19_0131_sewage;assembly=control;id=>NODE_112_length_108256_cov_7.041294;length=108256	0	108256	39685	9617	4.332763266974077	1.165445770181311	0.2689844098025778
source=19_0131_sewage;assembly=control;id=>NODE_113_length_108004_cov_8.315668;length=108004	0	108004	51652	14120	5.6524646423593135	1.7151388589154015	0.30343203671938584
source=19_0131_sewage;assembly=control;id=>NODE_114_length_106264_cov_9.217853;length=106264	0	106264	51667	12332	5.746688250413156	1.5224806668695465	0.26493183561159567
source=19_0131_sewage;assembly=control;id=>NODE_115_length_106234_cov_183.102666;length=106234	0	106234	986606	320486	109.76674106093611	39.57764590319936	0.3605613642225941
source=19_0131_sewage;assembly=control;id=>NODE_116_length_105984_cov_3.640674;length=105984	0	105984	20166	5640	2.2488992967369157	0.6981411348284161	0.31043681495271824
source=19_0131_sewage;assembly=control;id=>NODE_117_length_105588_cov_5.312026;length=105588	0	105588	29182	7051	3.266563022863133	0.8760735751579409	0.2681942975005163
source=19_0131_sewage;assembly=control;id=>NODE_118_length_105412_cov_8.069212;length=105412	0	105412	45462	8327	5.097403778008086	1.0363416232810845	0.20330773633279958
source=19_0131_sewage;assembly=control;id=>NODE_119_length_104979_cov_5.301351;length=104979	0	104979	28924	7170	3.256465440815656	0.8960271192051739	0.27515327138885387
source=19_0131_sewage;assembly=control;id=>NODE_120_length_104799_cov_4.909188;length=104799	0	104799	26832	7354	3.026122181082977	0.9205998864619833	0.3042176856628183
source=19_0131_sewage;assembly=control;id=>NODE_121_length_104682_cov_169.632982;length=104682	0	104682	975131	339630	110.09852580523285	42.563610834911906	0.3865956471588733
source=19_0131_sewage;assembly=control;id=>NODE_122_length_104479_cov_8.946957;length=104479	0	104479	48900	12040	5.5318501115253875	1.5118263475479454	0.27329488635241866
source=19_0131_sewage;assembly=control;id=>NODE_123_length_104080_cov_4.593031;length=104080	0	104080	25015	7111	2.840689564651494	0.8963297785959105	0.3155324642824446
source=19_0131_sewage;assembly=control;id=>NODE_124_length_103797_cov_8.327158;length=103797	0	103797	49563	13628	5.643692418653806	1.7224703445948957	0.30520273197414216
source=19_0131_sewage;assembly=control;id=>NODE_125_length_103450_cov_10.702162;length=103450	0	103450	57407	12821	6.5588078701985815	1.62590750323329	0.247896803109749
source=19_0131_sewage;assembly=control;id=>NODE_126_length_103191_cov_7.015232;length=103191	0	103191	38432	9964	4.401915655278272	1.2667657941046884	0.28777602600943253
source=19_0131_sewage;assembly=control;id=>NODE_127_length_102977_cov_7.680729;length=102977	0	102977	41398	10236	4.751488439199731	1.3040506855322909	0.2744509856688035
source=19_0131_sewage;assembly=control;id=>NODE_128_length_102758_cov_4.691557;length=102758	0	102758	26780	7353	3.0802465653193294	0.9387573560172572	0.3047669516417223
source=19_0131_sewage;assembly=control;id=>NODE_129_length_102732_cov_4.867624;length=102732	0	102732	27089	7345	3.1165764331928263	0.9379733237545901	0.30096272106943595
source=19_0131_sewage;assembly=control;id=>NODE_130_length_102169_cov_6.169761;length=102169	0	102169	33347	8105	3.8576975843234935	1.0407305581351352	0.269780234294245
source=19_0131_sewage;assembly=control;id=>NODE_131_length_101941_cov_7.130764;length=101941	0	101941	38932	10274	4.513863038438196	1.3221937560840713	0.2929184480842273
source=19_0131_sewage;assembly=control;id=>NODE_132_length_101417_cov_15.222164;length=101417	0	101417	73322	17928	8.545039906726736	2.3191322431419206	0.2714009844841424
source=19_0131_sewage;assembly=control;id=>NODE_133_length_100856_cov_7.783732;length=100856	0	100856	44987	12629	5.272005385010916	1.6427506718641396	0.311598822818869
source=19_0131_sewage;assembly=control;id=>NODE_134_length_100373_cov_6.180616;length=100373	0	100373	33262	5367	3.9167153196352964	0.7014861819149071	0.17910063016278285
source=19_0131_sewage;assembly=control;id=>NODE_135_length_100289_cov_7.950536;length=100289	0	100289	41548	10133	4.896518213251235	1.3255288111171208	0.2707084408529105
source=19_0131_sewage;assembly=control;id=>NODE_136_length_99924_cov_8.215012;length=99924	0	99924	46930	13012	5.551000874151209	1.7083571669041469	0.3077566020317674
source=19_0131_sewage;assembly=control;id=>NODE_137_length_99826_cov_7.167975;length=99826	0	99826	38663	6884	4.577648399366448	0.9046938172272236	0.19763287572554378
source=19_0131_sewage;assembly=control;id=>NODE_138_length_99783_cov_6.166663;length=99783	0	99783	31707	8180	3.755684898499672	1.075477123079239	0.2863597858033491
source=19_0131_sewage;assembly=control;id=>NODE_139_length_99672_cov_3.295171;length=99672	0	99672	17275	4348	2.048497486639737	0.5722961083031978	0.2793735955429296
source=19_0131_sewage;assembly=control;id=>NODE_140_length_99660_cov_7.450861;length=99660	0	99660	42743	11428	5.0691444855994	1.5043669335752332	0.29676939330667934
source=19_0131_sewage;assembly=control;id=>NODE_141_length_99655_cov_7.470974;length=99655	0	99655	40045	7230	4.749411032404029	0.9517954708697571	0.2004028424526531
source=19_0131_sewage;assembly=control;id=>NODE_142_length_99638_cov_14.707109;length=99638	0	99638	77444	20108	9.18656869632134	2.647575204504013	0.28820066469041977
source=19_0131_sewage;assembly=control;id=>NODE_143_length_99497_cov_9.056415;length=99497	0	99497	47308	11256	5.61972616625222	1.484152500942897	0.26409694298906994
source=19_0131_sewage;assembly=control;id=>NODE_144_length_99376_cov_4.158164;length=99376	0	99376	21573	5731	2.565780994056051	0.7565773345585602	0.29487214080674273
source=19_0131_sewage;assembly=control;id=>NODE_145_length_99174_cov_5.525429;length=99174	0	99174	28766	5823	3.428247739208085	0.7702884574206567	0.2246886794705773
source=19_0131_sewage;assembly=control;id=>NODE_146_length_98668_cov_6.561417;length=98668	0	98668	34473	6329	4.129460406612074	0.8415175943622267	0.20378391157711367
source=19_0131_sewage;assembly=control;id=>NODE_147_length_98325_cov_6.526213;length=98325	0	98325	34786	5808	4.181490262336362	0.7749382232455102	0.18532584667852892
source=19_0131_sewage;assembly=control;id=>NODE_148_length_97391_cov_7.787345;length=97391	0	97391	40854	7308	4.957997593489267	0.9844284211349819	0.1985536302856846
source=19_0131_sewage;assembly=control;id=>NODE_149_length_97355_cov_42.089846;length=97355	0	97355	164134	50710	19.926491791740926	6.833446199142201	0.3429327284783018
source=19_0131_sewage;assembly=control;id=>NODE_150_length_96728_cov_8.240812;length=96728	0	96728	42539	12012	5.1978724766236475	1.62917428084562	0.3134309831902366
source=19_0131_sewage;assembly=control;id=>NODE_151_length_96444_cov_8.046209;length=96444	0	96444	44797	12291	5.48989791315136	1.6719236241154822	0.3045454852831225
source=19_0131_sewage;assembly=control;id=>NODE_152_length_95709_cov_7.079328;length=95709	0	95709	36135	8725	4.462372624774359	1.1959611912477135	0.2680101577819687
source=19_0131_sewage;assembly=control;id=>NODE_153_length_95672_cov_4.411485;length=95672	0	95672	23400	6413	2.890823368426015	0.8793885712017326	0.3042000354662066
source=19_0131_sewage;assembly=control;id=>NODE_154_length_95294_cov_6.989133;length=95294	0	95294	35444	9267	4.396101621140836	1.2757865993547843	0.29020862329922753
source=19_0131_sewage;assembly=control;id=>NODE_155_length_95233_cov_8.465517;length=95233	0	95233	46200	12648	5.733833295884597	1.7423637277412605	0.3038741515195123
source=19_0131_sewage;assembly=control;id=>NODE_156_length_94878_cov_4.810057;length=94878	0	94878	23755	5680	2.959239161581772	0.7853933946961219	0.2654038257172541
source=19_0131_sewage;assembly=control;id=>NODE_157_length_93895_cov_4.568841;length=93895	0	93895	23483	5358	2.9559811756171963	0.748625598082668	0.2532579044338326
source=19_0131_sewage;assembly=control;id=>NODE_158_length_93849_cov_11.817184;length=93849	0	93849	59222	8715	7.458370831910411	1.2182661353455706	0.16334212427910613
source=19_0131_sewage;assembly=control;id=>NODE_159_length_93818_cov_4.903896;length=93818	0	93818	24715	5850	3.113615614470173	0.8180392194712611	0.2627296753232856
source=19_0131_sewage;assembly=control;id=>NODE_161_length_93129_cov_150.156231;length=93129	0	93129	367173	84004	46.59897355878355	11.83367006976128	0.2539470114043043
source=19_0131_sewage;assembly=control;id=>NODE_162_length_93023_cov_6.529290;length=93023	0	93023	33015	6057	4.194802444241266	0.8542237899866743	0.20363862216190298
source=19_0131_sewage;assembly=control;id=>NODE_163_length_92386_cov_3.831855;length=92386	0	92386	18439	5242	2.3589663861423515	0.7443810054968623	0.31555388405264995
source=19_0131_sewage;assembly=control;id=>NODE_164_length_92026_cov_7.538702;length=92026	0	92026	36832	8735	4.730481068474938	1.2452506983918499	0.2632397594169649
source=19_0131_sewage;assembly=control;id=>NODE_165_length_91771_cov_3.595556;length=91771	0	91771	17758	4088	2.2870683283713285	0.5843995234081755	0.255523421035846
source=19_0131_sewage;assembly=control;id=>NODE_166_length_91731_cov_8.715302;length=91731	0	91731	45852	12348	5.9078941826549665	1.7659765114471118	0.2989181012469479
source=19_0131_sewage;assembly=control;id=>NODE_167_length_91624_cov_5.316177;length=91624	0	91624	25124	6196	3.2409332709504723	0.8871694768112676	0.273738890202786
source=19_0131_sewage;assembly=control;id=>NODE_168_length_91547_cov_7.700280;length=91547	0	91547	36690	8868	4.736899241483325	1.2708257247903807	0.26828219474485404
source=19_0131_sewage;assembly=control;id=>NODE_169_length_91171_cov_5.340083;length=91171	0	91171	25198	6176	3.266629693575501	0.8886996293689186	0.27205398613645404
source=19_0131_sewage;assembly=control;id=>NODE_170_length_91076_cov_8.724877;length=91076	0	91076	45420	11966	5.894320323943843	1.7236515734009266	0.29242584024474005
source=19_0131_sewage;assembly=control;id=>NODE_171_length_90977_cov_78.465894;length=90977	0	90977	185749	48450	24.131561489982428	6.986611585974417	0.2895217364559986
source=19_0131_sewage;assembly=control;id=>NODE_172_length_90805_cov_7.329157;length=90805	0	90805	35528	9058	4.624359080807808	1.3086604686077086	0.28299283116636886
source=19_0131_sewage;assembly=control;id=>NODE_173_length_90241_cov_7.609330;length=90241	0	90241	36805	6408	4.820515404218967	0.9315861728645703	0.1932544748325534
source=19_0131_sewage;assembly=control;id=>NODE_174_length_89406_cov_17.780999;length=89406	0	89406	77710	20735	10.273082979314957	3.042578588320094	0.2961699612907228
source=19_0131_sewage;assembly=control;id=>NODE_175_length_89362_cov_2.828457;length=89362	0	89362	13190	3126	1.7445461698764424	0.4589237393915137	0.2630619626558906
source=19_0131_sewage;assembly=control;id=>NODE_176_length_88913_cov_7.533987;length=88913	0	88913	35931	6715	4.776332943760137	0.990798141102615	0.2074390861711193
source=19_0131_sewage;assembly=control;id=>NODE_177_length_88703_cov_13.964410;length=88703	0	88703	64409	15989	8.582203345467745	2.3647619257604395	0.2755425186947206
source=19_0131_sewage;assembly=control;id=>NODE_178_length_88650_cov_6.497455;length=88650	0	88650	31432	5481	4.190673522135458	0.8111207137289089	0.19355378304812038
source=19_0131_sewage;assembly=control;id=>NODE_179_length_88504_cov_8.223507;length=88504	0	88504	41656	11152	5.562950781322386	1.6530815982178608	0.2971591270891852
source=19_0131_sewage;assembly=control;id=>NODE_180_length_88468_cov_189.841845;length=88468	0	88468	803019	281406	107.28281588773221	41.73030643089178	0.3889747494562514
source=19_0131_sewage;assembly=control;id=>NODE_181_length_88354_cov_22.708332;length=88354	0	88354	104606	20953	13.993325354901891	3.1111749057169007	0.22233277843618848
source=19_0131_sewage;assembly=control;id=>NODE_182_length_87990_cov_4.008438;length=87990	0	87990	18301	5344	2.4582840058152913	0.7967784176390361	0.3241197582354949
source=19_0131_sewage;assembly=control;id=>NODE_183_length_87621_cov_6.965717;length=87621	0	87621	32972	5665	4.447619626340043	0.8481958414804354	0.19070781962944472
source=19_0131_sewage;assembly=control;id=>NODE_184_length_87590_cov_174.552350;length=87590	0	87590	790982	283708	106.7339609115835	42.49340043932148	0.39812445894819043
source=19_0131_sewage;assembly=control;id=>NODE_185_length_87110_cov_3.540785;length=87110	0	87110	16217	4296	2.2003565234014166	0.6469946492707542	0.2940408258342602
source=19_0131_sewage;assembly=control;id=>NODE_186_length_87101_cov_3.949004;length=87101	0	87101	17995	5188	2.4418515734344197	0.7814141231627191	0.32000885379928085
source=19_0131_sewage;assembly=control;id=>NODE_187_length_86954_cov_4.925028;length=86954	0	86954	23135	5612	3.144636790564224	0.846705785884815	0.2692539209696442
source=19_0131_sewage;assembly=control;id=>NODE_188_length_86813_cov_11.597812;length=86813	0	86813	52849	12960	7.195194891478567	1.9585049213471373	0.2721962296902672
source=19_0131_sewage;assembly=control;id=>NODE_190_length_86671_cov_10.146924;length=86671	0	86671	45665	10936	6.227305999655448	1.6553472977088655	0.2658207735095167
source=19_0131_sewage;assembly=control;id=>NODE_191_length_86276_cov_9.038239;length=86276	0	86276	41174	8236	5.6405780187164725	1.2523645512989596	0.22202769771881256
source=19_0131_sewage;assembly=control;id=>NODE_192_length_86220_cov_133.697453;length=86220	0	86220	412876	154685	56.59814171894026	23.536648046470066	0.4158554915698523
source=19_0131_sewage;assembly=control;id=>NODE_193_length_86045_cov_12.121816;length=86045	0	86045	55117	9607	7.57095185313962	1.4647603716621194	0.19347109849268077
source=19_0131_sewage;assembly=control;id=>NODE_194_length_85671_cov_41.808295;length=85671	0	85671	120672	36610	16.64804444687212	5.606222404703479	0.3367496057926967
source=19_0131_sewage;assembly=control;id=>NODE_195_length_85657_cov_3.851195;length=85657	0	85657	18180	4468	2.508543123576898	0.6843129121002104	0.27279296324173125
source=19_0131_sewage;assembly=control;id=>NODE_196_length_85488_cov_6.788068;length=85488	0	85488	31150	8063	4.306688358330731	1.2373596025450198	0.287311154091637
source=19_0131_sewage;assembly=control;id=>NODE_197_length_84808_cov_11.916581;length=84808	0	84808	52639	12835	7.336034430649626	1.9854706958470565	0.27064631642837556
source=19_0131_sewage;assembly=control;id=>NODE_198_length_84719_cov_4.129205;length=84719	0	84719	19393	4733	2.7055447950582905	0.7329259754531197	0.2708977418491897
source=19_0131_sewage;assembly=control;id=>NODE_199_length_84597_cov_7.365735;length=84597	0	84597	33735	6358	4.713204725699621	0.9859842812400789	0.20919614967366412
source=19_0131_sewage;assembly=control;id=>NODE_200_length_84220_cov_20.772756;length=84220	0	84220	83215	21238	11.67822753477199	3.308284189699811	0.2832864987301691
source=19_0131_sewage;assembly=control;id=>NODE_201_length_83814_cov_5.571055;length=83814	0	83814	24344	5207	3.4329377141539315	0.8150334629542773	0.23741574442027044
source=19_0131_sewage;assembly=control;id=>NODE_202_length_83583_cov_4.358778;length=83583	0	83583	18891	3680	2.671330023335665	0.5776094551019824	0.21622541956861127
source=19_0131_sewage;assembly=control;id=>NODE_203_length_83525_cov_10.196789;length=83525	0	83525	44749	10588	6.332240520906069	1.6630368723772293	0.2626300859682551
source=19_0131_sewage;assembly=control;id=>NODE_204_length_83476_cov_3.795879;length=83476	0	83476	16534	4339	2.3410293313893917	0.6819184640067023	0.2912900128431908
source=19_0131_sewage;assembly=control;id=>NODE_205_length_83421_cov_6.411235;length=83421	0	83421	27959	5869	3.9612914329653597	0.9229818225004324	0.23300023189899535
source=19_0131_sewage;assembly=control;id=>NODE_206_length_82701_cov_19.546512;length=82701	0	82701	84016	19048	12.007201315992612	3.021642299558535	0.25165250586195753
source=19_0131_sewage;assembly=control;id=>NODE_207_length_82514_cov_12.642331;length=82514	0	82514	61228	14272	8.770270430203402	2.269141749253817	0.2587311038254029
source=19_0131_sewage;assembly=control;id=>NODE_208_length_82485_cov_3.976865;length=82485	0	82485	18172	4021	2.6038640261665105	0.6395338325543956	0.2456095349556087
source=19_0131_sewage;assembly=control;id=>NODE_209_length_82307_cov_7.052011;length=82307	0	82307	31199	5626	4.480169590332572	0.8967417409180449	0.2001579901915003
source=19_0131_sewage;assembly=control;id=>NODE_210_length_81587_cov_15.703233;length=81587	0	81587	68819	17695	9.969604861807982	2.845339106410801	0.28540139211643745
source=19_0131_sewage;assembly=control;id=>NODE_211_length_81351_cov_7.849968;length=81351	0	81351	33935	6760	4.930324564259246	1.0901549476554815	0.221112207410887
source=19_0131_sewage;assembly=control;id=>NODE_212_length_81067_cov_17.287871;length=81067	0	81067	74258	19559	10.826540347523252	3.165242403180417	0.29235954437693645
source=19_0131_sewage;assembly=control;id=>NODE_213_length_80838_cov_4.665103;length=80838	0	80838	19843	5675	2.9012311010711613	0.9209896205180508	0.3174478655554233
source=19_0131_sewage;assembly=control;id=>NODE_214_length_80571_cov_7.168588;length=80571	0	80571	30585	7657	4.486630281231219	1.2467641998843522	0.27788431890630755
source=19_0131_sewage;assembly=control;id=>NODE_215_length_80358_cov_3.510952;length=80358	0	80358	14739	3815	2.167851113515122	0.622830473212148	0.28730315902656356
source=19_0131_sewage;assembly=control;id=>NODE_216_length_79700_cov_7.866671;length=79700	0	79700	32551	8036	4.827214150232309	1.3227751779956094	0.2740245484928302
source=19_0131_sewage;assembly=control;id=>NODE_217_length_79421_cov_16.934733;length=79421	0	79421	68112	16068	10.136285490298915	2.654183237754092	0.261849692404019
source=19_0131_sewage;assembly=control;id=>NODE_218_length_79264_cov_3.776844;length=79264	0	79264	15698	4192	2.3407708046328763	0.6938246401939536	0.2964086184007119
source=19_0131_sewage;assembly=control;id=>NODE_219_length_79035_cov_16.419980;length=79035	0	79035	69964	18889	10.462747046810275	3.1354071114595214	0.2996734124825657
source=19_0131_sewage;assembly=control;id=>NODE_220_length_78991_cov_6.578836;length=78991	0	78991	28268	4808	4.229684979365814	0.7985300742175685	0.18879185521218123
source=19_0131_sewage;assembly=control;id=>NODE_221_length_78953_cov_4.489683;length=78953	0	78953	19439	5441	2.910019071920804	0.9040959406703226	0.3106838540661384
source=19_0131_sewage;assembly=control;id=>NODE_222_length_78935_cov_7.091531;length=78935	0	78935	28779	6992	4.309199870301899	1.162080560752506	0.26967432370944805
source=19_0131_sewage;assembly=control;id=>NODE_223_length_78611_cov_6.750547;length=78611	0	78611	28880	5474	4.342145981517055	0.9135364960388637	0.2103882504014048
source=19_0131_sewage;assembly=control;id=>NODE_224_length_78203_cov_9.129165;length=78203	0	78203	40872	10894	6.177219421732505	1.8275462955127693	0.2958525787643469
source=19_0131_sewage;assembly=control;id=>NODE_225_length_77834_cov_12.349285;length=77834	0	77834	50286	10817	7.636041732277286	1.8232318953986921	0.23876662272443502
source=19_0131_sewage;assembly=control;id=>NODE_226_length_77530_cov_9.338419;length=77530	0	77530	37679	9086	5.744075456670998	1.5374725780955714	0.26766232263018
source=19_0131_sewage;assembly=control;id=>NODE_227_length_76984_cov_4.511511;length=76984	0	76984	18125	5311	2.7827109352370556	0.9050660173762295	0.3252461496864489
source=19_0131_sewage;assembly=control;id=>NODE_228_length_76923_cov_30.773755;length=76923	0	76923	61361	14439	9.4281561668173	2.4625515639429207	0.2611912149493185
source=19_0131_sewage;assembly=control;id=>NODE_229_length_76881_cov_8.632702;length=76881	0	76881	38237	10484	5.878348633250778	1.7890085606023105	0.30433862845133314
source=19_0131_sewage;assembly=control;id=>NODE_230_length_76777_cov_3.347606;length=76777	0	76777	14317	2902	2.2039992316264905	0.49587327164243467	0.22498795123285678
source=19_0131_sewage;assembly=control;id=>NODE_231_length_76570_cov_17.526916;length=76570	0	76570	72484	20146	11.188556435645742	3.4517124784024884	0.3085038269464004
source=19_0131_sewage;assembly=control;id=>NODE_232_length_76417_cov_21.262238;length=76417	0	76417	84230	22380	13.027688593143425	3.8421518775555485	0.29492199249970585
source=19_0131_sewage;assembly=control;id=>NODE_233_length_76297_cov_6.968823;length=76297	0	76297	28620	5350	4.433561323143519	0.9199214600614356	0.20749041075836197
source=19_0131_sewage;assembly=control;id=>NODE_234_length_76297_cov_3.773721;length=76297	0	76297	15069	4276	2.3343583360744127	0.7352493763033082	0.31496851401989323
source=19_0131_sewage;assembly=control;id=>NODE_235_length_76171_cov_7.239017;length=76171	0	76171	29228	7156	4.535237068581118	1.2324948258934059	0.27175973543517556
source=19_0131_sewage;assembly=control;id=>NODE_236_length_75628_cov_7.682307;length=75628	0	75628	30141	6904	4.710484658283236	1.1976298094976294	0.2542476828560806
source=19_0131_sewage;assembly=control;id=>NODE_237_length_75550_cov_6.937532;length=75550	0	75550	28096	6782	4.395422001861388	1.1776812124989962	0.2679335936345288
source=19_0131_sewage;assembly=control;id=>NODE_238_length_75424_cov_10.507370;length=75424	0	75424	40570	9085	6.35749458703744	1.580228174958124	0.24856146604986765
source=19_0131_sewage;assembly=control;id=>NODE_239_length_75286_cov_8.642036;length=75286	0	75286	37294	10062	5.854843560159185	1.7533738278942992	0.29947406961060247
source=19_0131_sewage;assembly=control;id=>NODE_240_length_75277_cov_22.418362;length=75277	0	75277	87557	17574	13.74735418937796	3.0627584675008115	0.22278893998870594
source=19_0131_sewage;assembly=control;id=>NODE_241_length_74759_cov_8.655119;length=74759	0	74759	37264	10585	5.891373269480436	1.857512773447796	0.31529368255622536
source=19_0131_sewage;assembly=control;id=>NODE_242_length_74437_cov_3.208572;length=74437	0	74437	12531	3216	1.9896991781572517	0.5668023060202988	0.2848683420300949
source=19_0131_sewage;assembly=control;id=>NODE_243_length_74140_cov_6.889883;length=74140	0	74140	27344	6693	4.359131956834981	1.1843298443792651	0.2716893767169111
source=19_0131_sewage;assembly=control;id=>NODE_244_length_73372_cov_8.101027;length=73372	0	73372	34099	9200	5.492901835218195	1.6449848404632892	0.29947464742885677
source=19_0131_sewage;assembly=control;id=>NODE_245_length_73025_cov_19.913416;length=73025	0	73025	71549	13928	11.580373179218999	2.5021977113364575	0.21607228649821544
source=19_0131_sewage;assembly=control;id=>NODE_246_length_72765_cov_7.589891;length=72765	0	72765	28897	5979	4.693758885398693	1.0779793706136054	0.22966228068658892
source=19_0131_sewage;assembly=control;id=>NODE_247_length_72596_cov_11.307743;length=72596	0	72596	42345	8668	6.8941383970910275	1.5664287327919721	0.22721167498652545
source=19_0131_sewage;assembly=control;id=>NODE_248_length_72538_cov_4.079936;length=72538	0	72538	15492	4268	2.5242505722237425	0.7719039506210366	0.30579529588499865
source=19_0131_sewage;assembly=control;id=>NODE_249_length_72413_cov_4.757636;length=72413	0	72413	18873	5019	3.0804555885024927	0.9092955914397687	0.29518217851723877
source=19_0131_sewage;assembly=control;id=>NODE_250_length_72350_cov_16.819794;length=72350	0	72350	65535	17807	10.705952705734328	3.2289153031934306	0.30159999693104916
source=19_0131_sewage;assembly=control;id=>NODE_251_length_72260_cov_7.140115;length=72260	0	72260	27614	6873	4.516706966970022	1.2478225127281453	0.27626820200054547
source=19_0131_sewage;assembly=control;id=>NODE_252_length_71534_cov_16.661355;length=71534	0	71534	63797	17105	10.540914695180938	3.1370034636251587	0.29760258519683536
source=19_0131_sewage;assembly=control;id=>NODE_253_length_70551_cov_5.843693;length=70551	0	70551	21707	5473	3.6365300828455025	1.0177162390101206	0.27985915579551063
source=19_0131_sewage;assembly=control;id=>NODE_254_length_70458_cov_16.474951;length=70458	0	70458	61429	16549	10.304660464277752	3.081384365966411	0.299028228697915
source=19_0131_sewage;assembly=control;id=>NODE_255_length_70415_cov_7.206197;length=70415	0	70415	27463	4855	4.609707251022313	0.9045414662046496	0.1962253602989747
source=19_0131_sewage;assembly=control;id=>NODE_256_length_70101_cov_6.758587;length=70101	0	70101	25537	4453	4.305625132105251	0.8333605003658477	0.19355156912101473
source=19_0131_sewage;assembly=control;id=>NODE_257_length_69993_cov_8.722640;length=69993	0	69993	32035	7990	5.409544181277322	1.4976026538036336	0.2768445184322376
source=19_0131_sewage;assembly=control;id=>NODE_258_length_69798_cov_7.282265;length=69798	0	69798	29188	7778	4.942559558461327	1.4619394662534975	0.29578590788061543
source=19_0131_sewage;assembly=control;id=>NODE_259_length_68327_cov_6.883349;length=68327	0	68327	25155	6017	4.351335011076993	1.155292858571379	0.2655030825322351
source=19_0131_sewage;assembly=control;id=>NODE_260_length_68200_cov_8.816039;length=68200	0	68200	34458	9457	5.971676105440937	1.8191706660330327	0.30463317733785705
source=19_0131_sewage;assembly=control;id=>NODE_261_length_68065_cov_4.762932;length=68065	0	68065	17573	4070	3.051494646653203	0.7844675626525522	0.25707649971234103
source=19_0131_sewage;assembly=control;id=>NODE_262_length_67956_cov_7.051575;length=67956	0	67956	25345	6169	4.408136560076355	1.1909441421984375	0.27016952083213336
source=19_0131_sewage;assembly=control;id=>NODE_263_length_67864_cov_7.298869;length=67864	0	67864	26481	6607	4.611959443235796	1.2772305059439844	0.2769387982839387
source=19_0131_sewage;assembly=control;id=>NODE_264_length_67754_cov_8.311157;length=67754	0	67754	29850	7371	5.207148315541469	1.4272363609582757	0.27409174359379923
source=19_0131_sewage;assembly=control;id=>NODE_265_length_67411_cov_6.919072;length=67411	0	67411	25279	4490	4.432203296776854	0.8738160177025383	0.19715161042770457
source=19_0131_sewage;assembly=control;id=>NODE_266_length_67279_cov_6.980111;length=67279	0	67279	25580	4722	4.4937774918893645	0.9207694152056927	0.20489875541625097
source=19_0131_sewage;assembly=control;id=>NODE_267_length_66943_cov_19.293117;length=66943	0	66943	63798	14767	11.263994907194308	2.8939534020500486	0.2569206951790862
source=19_0131_sewage;assembly=control;id=>NODE_268_length_66867_cov_7.705577;length=66867	0	66867	29236	7896	5.167692537257154	1.5491723278615281	0.2997802823392777
source=19_0131_sewage;assembly=control;id=>NODE_269_length_66682_cov_4.327855;length=66682	0	66682	15905	4304	2.819133279987253	0.8467750936030736	0.3003671729939999
source=19_0131_sewage;assembly=control;id=>NODE_270_length_66670_cov_8.212084;length=66670	0	66670	28903	8501	5.123928017090853	1.6727998894632392	0.32646826494900355
source=19_0131_sewage;assembly=control;id=>NODE_271_length_66542_cov_14.561072;length=66542	0	66542	54823	12651	9.737724860031937	2.49421241049424	0.2561391337653855
source=19_0131_sewage;assembly=control;id=>NODE_272_length_66516_cov_7.878952;length=66516	0	66516	27317	5774	4.853973826814521	1.1388199982341025	0.23461601542698612
source=19_0131_sewage;assembly=control;id=>NODE_273_length_66451_cov_4.622763;length=66451	0	66451	16824	4346	2.9923906632747963	0.8580105564006584	0.2867307958586107
source=19_0131_sewage;assembly=control;id=>NODE_274_length_66440_cov_4.150757;length=66440	0	66440	14437	4200	2.568253477947215	0.8293237383202634	0.32291350734707674
source=19_0131_sewage;assembly=control;id=>NODE_275_length_66409_cov_6.465609;length=66409	0	66409	23245	3980	4.1370727895706185	0.7862498245451284	0.19004979233801014
source=19_0131_sewage;assembly=control;id=>NODE_276_length_66163_cov_7.047649;length=66163	0	66163	25362	4671	4.5306327648315134	0.9261879114990397	0.20442793745908094
source=19_0131_sewage;assembly=control;id=>NODE_277_length_66142_cov_3.182411;length=66142	0	66142	10929	3221	1.952961380267838	0.6388778508628928	0.32713286464234853
source=19_0131_sewage;assembly=control;id=>NODE_278_length_65937_cov_3.502717;length=65937	0	65937	12088	3120	2.1667849968802138	0.6207687418180367	0.28649300355680585
source=19_0131_sewage;assembly=control;id=>NODE_279_length_65783_cov_7.266873;length=65783	0	65783	25992	4467	4.669996716138417	0.890854354469386	0.19076123788070376
source=19_0131_sewage;assembly=control;id=>NODE_280_length_65768_cov_4.602955;length=65768	0	65768	15699	3817	2.8212911495811874	0.7613983911598038	0.26987586562018995
source=19_0131_sewage;assembly=control;id=>NODE_281_length_65685_cov_7.774661;length=65685	0	65685	27289	6805	4.910344577632771	1.3591467636992516	0.2767925432138375
source=19_0131_sewage;assembly=control;id=>NODE_282_length_65621_cov_11.402404;length=65621	0	65621	38806	7335	6.989507693113348	1.4664312396774752	0.2098046534983182
source=19_0131_sewage;assembly=control;id=>NODE_283_length_65548_cov_5.473348;length=65548	0	65548	18660	4609	3.3646720969233237	0.9224688146489456	0.274163064951398
source=19_0131_sewage;assembly=control;id=>NODE_284_length_65492_cov_8.851582;length=65492	0	65492	30686	7473	5.5378677453709955	1.496963320628362	0.2703140250829657
source=19_0131_sewage;assembly=control;id=>NODE_285_length_65435_cov_201.366091;length=65435	0	65435	342293	65495	61.82704118199403	13.131141152619714	0.21238508105162102
source=19_0131_sewage;assembly=control;id=>NODE_286_length_65400_cov_5.105685;length=65400	0	65400	17397	3347	3.1440335182118075	0.6714016343576973	0.21354786151884347
source=19_0131_sewage;assembly=control;id=>NODE_287_length_65066_cov_7.997185;length=65066	0	65066	27457	5265	4.987576007090107	1.061570146360915	0.21284290101079886
source=19_0131_sewage;assembly=control;id=>NODE_288_length_64709_cov_8.377734;length=64709	0	64709	28361	6712	5.1802104507558475	1.3607918185218828	0.2626904507949728
source=19_0131_sewage;assembly=control;id=>NODE_289_length_64674_cov_8.591219;length=64674	0	64674	31743	8776	5.801079256694506	1.7802103526956774	0.30687571638351535
source=19_0131_sewage;assembly=control;id=>NODE_290_length_64432_cov_7.105208;length=64432	0	64432	24668	4303	4.52504476282449	0.8761413223232566	0.19362047631466467
source=19_0131_sewage;assembly=control;id=>NODE_291_length_64432_cov_6.826864;length=64432	0	64432	23933	4261	4.390217946679038	0.8675896291934455	0.19761880611183097
source=19_0131_sewage;assembly=control;id=>NODE_292_length_64192_cov_6.271980;length=64192	0	64192	22026	3655	4.055508164925022	0.7469833202437471	0.18418982032984205
source=19_0131_sewage;assembly=control;id=>NODE_293_length_64177_cov_8.080612;length=64177	0	64177	26948	5105	4.962924621820901	1.0435680270162848	0.21027279407548183
source=19_0131_sewage;assembly=control;id=>NODE_294_length_63922_cov_11.541265;length=63922	0	63922	38443	8707	7.1081644867714955	1.7869920472197631	0.2513999289894611
source=19_0131_sewage;assembly=control;id=>NODE_295_length_63762_cov_2.735994;length=63762	0	63762	9343	2451	1.7318687271199589	0.5042963331849759	0.2911862344345257
source=19_0131_sewage;assembly=control;id=>NODE_296_length_63471_cov_4.897187;length=63471	0	63471	16399	3356	3.053743652854165	0.6936670115858622	0.22715299332264846
source=19_0131_sewage;assembly=control;id=>NODE_297_length_63425_cov_6.144264;length=63425	0	63425	21345	3555	3.977646971000156	0.7353321580177711	0.184866118933847
source=19_0131_sewage;assembly=control;id=>NODE_298_length_63271_cov_8.169830;length=63271	0	63271	27130	6643	5.0679888114840805	1.3774123860358454	0.2717867851078566
source=19_0131_sewage;assembly=control;id=>NODE_299_length_63204_cov_6.708483;length=63204	0	63204	22624	5424	4.230730680487408	1.1258474448564388	0.26611182083723034
source=19_0131_sewage;assembly=control;id=>NODE_300_length_63187_cov_3.983875;length=63187	0	63187	13257	2933	2.479750988925857	0.6089599860705864	0.24557303890192902
source=19_0131_sewage;assembly=control;id=>NODE_301_length_62535_cov_17.116981;length=62535	0	62535	55431	6710	10.476593941237011	1.4076795324428932	0.13436423520263716
source=19_0131_sewage;assembly=control;id=>NODE_302_length_62389_cov_7.733596;length=62389	0	62389	25565	6114	4.843154512306596	1.2856472933256151	0.26545659240454705
source=19_0131_sewage;assembly=control;id=>NODE_303_length_62374_cov_104.507710;length=62374	0	62374	307274	66309	58.22543881158419	13.94675951922372	0.23953034625217723
source=19_0131_sewage;assembly=control;id=>NODE_304_length_62274_cov_10.542198;length=62274	0	62274	33908	8641	6.435554379222518	1.820378396596452	0.28286271692049203
source=19_0131_sewage;assembly=control;id=>NODE_305_length_62274_cov_4.124833;length=62274	0	62274	13526	2712	2.567161393575669	0.5713304260582777	0.22255337256474572
source=19_0131_sewage;assembly=control;id=>NODE_306_length_62229_cov_7.807202;length=62229	0	62229	25804	5343	4.901000686778076	1.1264107386644602	0.2298328057172675
source=19_0131_sewage;assembly=control;id=>NODE_307_length_62122_cov_8.685839;length=62122	0	62122	28372	5138	5.398027268882965	1.0850583683106025	0.2010101680229448
source=19_0131_sewage;assembly=control;id=>NODE_308_length_62089_cov_10.314843;length=62089	0	62089	32909	7912	6.2645599936175875	1.6717681366175379	0.2668612222280186
source=19_0131_sewage;assembly=control;id=>NODE_309_length_61983_cov_6.843011;length=61983	0	61983	23043	4075	4.393968909234494	0.8625006890677515	0.19629194172382392
source=19_0131_sewage;assembly=control;id=>NODE_310_length_61488_cov_3.724855;length=61488	0	61488	12093	2667	2.324525089049355	0.5690325091967362	0.24479516778605712
source=19_0131_sewage;assembly=control;id=>NODE_311_length_61149_cov_22.437915;length=61149	0	61149	68417	15575	13.224072453053541	3.3415127778635303	0.2526840948373622
source=19_0131_sewage;assembly=control;id=>NODE_312_length_60942_cov_2.755991;length=60942	0	60942	8853	2258	1.7169763518323486	0.48608437919461345	0.28310487717309946
source=19_0131_sewage;assembly=control;id=>NODE_313_length_60685_cov_5.148903;length=60685	0	60685	16279	4611	3.170566883448641	0.9968233350255461	0.31439908750365064
source=19_0131_sewage;assembly=control;id=>NODE_314_length_60530_cov_7.896552;length=60530	0	60530	24940	6181	4.869858332170598	1.3396535514246515	0.27509086713566466
source=19_0131_sewage;assembly=control;id=>NODE_315_length_60342_cov_3.984458;length=60342	0	60342	12529	2910	2.454071777369343	0.6326706948817733	0.25780447854706534
source=19_0131_sewage;assembly=control;id=>NODE_316_length_60147_cov_7.513230;length=60147	0	60147	24847	4246	4.882593196558618	0.926126794562832	0.18967928665767012
source=19_0131_sewage;assembly=control;id=>NODE_317_length_59988_cov_4.535448;length=59988	0	59988	14238	4091	2.80527316955066	0.8946837033709403	0.3189292626051986
source=19_0131_sewage;assembly=control;id=>NODE_318_length_59935_cov_4.713778;length=59935	0	59935	14692	3247	2.8972832938982735	0.7107325555382318	0.24530999679425422
source=19_0131_sewage;assembly=control;id=>NODE_319_length_59910_cov_3.440665;length=59910	0	59910	10857	2841	2.141909270117506	0.622123124064387	0.29045260354574076
source=19_0131_sewage;assembly=control;id=>NODE_320_length_59761_cov_8.512377;length=59761	0	59761	29075	7968	5.750325377150722	1.7491856242382091	0.3041889822771956
source=19_0131_sewage;assembly=control;id=>NODE_321_length_59619_cov_15.567457;length=59619	0	59619	49789	13508	9.87050263127808	2.9724242431598147	0.301142135734878
source=19_0131_sewage;assembly=control;id=>NODE_322_length_59474_cov_7.701611;length=59474	0	59474	26097	7171	5.186256465639291	1.581819787785386	0.3050022300797268
source=19_0131_sewage;assembly=control;id=>NODE_323_length_59419_cov_3.078347;length=59419	0	59419	10373	2170	2.063334270702894	0.47911396029158665	0.2322037524866836
source=19_0131_sewage;assembly=control;id=>NODE_324_length_59386_cov_6.472367;length=59386	0	59386	20944	3856	4.1683685207685865	0.8518387287645854	0.20435782597444593
source=19_0131_sewage;assembly=control;id=>NODE_325_length_59215_cov_4.622566;length=59215	0	59215	14272	3244	2.8486799287512	0.718709759031658	0.25229572188080984
source=19_0131_sewage;assembly=control;id=>NODE_326_length_58939_cov_19.214591;length=58939	0	58939	58893	15056	11.81004267604768	3.3512843088120907	0.28376563918849645
source=19_0131_sewage;assembly=control;id=>NODE_327_length_58937_cov_3.616827;length=58937	0	58937	11107	2946	2.227405554771091	0.6557663792192914	0.29440816371075457
source=19_0131_sewage;assembly=control;id=>NODE_328_length_58913_cov_4.280811;length=58913	0	58913	13146	3793	2.637382022204762	0.8446487313293111	0.3202602900216986
source=19_0131_sewage;assembly=control;id=>NODE_329_length_58522_cov_4.912310;length=58522	0	58522	14984	2419	3.0262106601359506	0.5422769423786166	0.1791933884583749
source=19_0131_sewage;assembly=control;id=>NODE_330_length_58467_cov_4.041926;length=58467	0	58467	12338	3655	2.4941611361638985	0.820126794483839	0.32881868881383536
source=19_0131_sewage;assembly=control;id=>NODE_331_length_58456_cov_2.690279;length=58456	0	58456	8125	1914	1.6428005044157958	0.429553507070164	0.26147636667723057
source=19_0131_sewage;assembly=control;id=>NODE_332_length_58360_cov_6.221182;length=58360	0	58360	18840	4607	3.8155413761389463	1.0356365256887061	0.2714258406854694
source=19_0131_sewage;assembly=control;id=>NODE_333_length_58192_cov_6.716411;length=58192	0	58192	21290	3856	4.324171697789181	0.8693169979793387	0.20103665134846388
source=19_0131_sewage;assembly=control;id=>NODE_334_length_58031_cov_6.673175;length=58031	0	58031	21205	3856	4.318856502951089	0.8717288129863983	0.20184250446634266
source=19_0131_sewage;assembly=control;id=>NODE_335_length_58007_cov_7.923143;length=58007	0	58007	24589	6150	5.010153292649603	1.3909103557291915	0.2776183231299123
source=19_0131_sewage;assembly=control;id=>NODE_336_length_57983_cov_18.450991;length=57983	0	57983	55555	12839	11.32434319114953	2.904925154273314	0.25652040963785344
source=19_0131_sewage;assembly=control;id=>NODE_337_length_57350_cov_9.327969;length=57350	0	57350	28233	6855	5.81854179340632	1.5681170141061913	0.2695034374219346
source=19_0131_sewage;assembly=control;id=>NODE_338_length_57226_cov_8.104109;length=57226	0	57226	26603	6761	5.494494919415134	1.5499653000109943	0.2820942275392952
source=19_0131_sewage;assembly=control;id=>NODE_339_length_56918_cov_4.407154;length=56918	0	56918	13947	3620	2.8961544701071213	0.8343790081046997	0.288098931433667
source=19_0131_sewage;assembly=control;id=>NODE_340_length_56639_cov_7.505602;length=56639	0	56639	22818	5789	4.761596069371952	1.340887686543918	0.2816046693185337
source=19_0131_sewage;assembly=control;id=>NODE_341_length_56596_cov_5.955395;length=56596	0	56596	17508	4147	3.656296041313188	0.9612862437887707	0.262912585011447
source=19_0131_sewage;assembly=control;id=>NODE_342_length_56558_cov_8.211352;length=56558	0	56558	26569	7300	5.5522845781755565	1.6932974198007755	0.3049730963820989
source=19_0131_sewage;assembly=control;id=>NODE_343_length_56464_cov_13.238384;length=56464	0	56464	44539	9470	9.32307919009075	2.200304404145262	0.2360061905817454
source=19_0131_sewage;assembly=control;id=>NODE_344_length_56250_cov_6.786066;length=56250	0	56250	20392	5235	4.284773288187094	1.2209519963000257	0.2849513647935888
source=19_0131_sewage;assembly=control;id=>NODE_345_length_56039_cov_11.912564;length=56039	0	56039	39218	8838	8.271525588085082	2.069036015563128	0.2501395895508709
source=19_0131_sewage;assembly=control;id=>NODE_346_length_55971_cov_6.798287;length=55971	0	55971	20292	4954	4.285014931607484	1.1611741687999464	0.2709848594073259
source=19_0131_sewage;assembly=control;id=>NODE_347_length_55959_cov_6.855270;length=55959	0	55959	20575	3789	4.345707095633742	0.8882988306076113	0.20440835313086583
source=19_0131_sewage;assembly=control;id=>NODE_348_length_55926_cov_9.251597;length=55926	0	55926	28452	7292	6.012977709408232	1.710556138029316	0.2844773788788352
source=19_0131_sewage;assembly=control;id=>NODE_349_length_55907_cov_9.979875;length=55907	0	55907	29215	7101	6.176326618792541	1.666317495826666	0.26979102606986605
source=19_0131_sewage;assembly=control;id=>NODE_350_length_55847_cov_5.640934;length=55847	0	55847	16423	4299	3.475707303954588	1.0098852442046966	0.2905553189290911
source=19_0131_sewage;assembly=control;id=>NODE_351_length_55807_cov_8.673536;length=55807	0	55807	27889	7384	5.906562687887509	1.735831004221195	0.2938817542359849
source=19_0131_sewage;assembly=control;id=>NODE_352_length_55666_cov_3.330978;length=55666	0	55666	9728	2612	2.065494766359734	0.6155843743316155	0.2980324057739118
source=19_0131_sewage;assembly=control;id=>NODE_353_length_55611_cov_8.078515;length=55611	0	55611	23484	4211	4.991164908953478	0.9934110050671152	0.19903389753463557
source=19_0131_sewage;assembly=control;id=>NODE_354_length_55575_cov_4.528800;length=55575	0	55575	13098	3643	2.7855827664751915	0.8599716410722352	0.3087223440000034
source=19_0131_sewage;assembly=control;id=>NODE_355_length_55444_cov_8.387460;length=55444	0	55444	24419	6008	5.20551703731222	1.4216078050327132	0.2730963696483714
source=19_0131_sewage;assembly=control;id=>NODE_356_length_55435_cov_3.735085;length=55435	0	55435	11172	2563	2.3819762524007	0.6065533202461812	0.2546428914372509
source=19_0131_sewage;assembly=control;id=>NODE_357_length_55367_cov_4.198293;length=55367	0	55367	12520	3158	2.6726610758196028	0.748282456592618	0.27997656094989465
source=19_0131_sewage;assembly=control;id=>NODE_358_length_55265_cov_7.397138;length=55265	0	55265	21707	5714	4.642374629056963	1.3564209590166267	0.2921825719377942
source=19_0131_sewage;assembly=control;id=>NODE_359_length_55159_cov_7.358704;length=55159	0	55159	21318	5326	4.567942473945033	1.2667450272360463	0.2773119483140166
source=19_0131_sewage;assembly=control;id=>NODE_360_length_55133_cov_9.320781;length=55133	0	55133	26972	6114	5.782186274431741	1.4548500713418788	0.2516089939501055
source=19_0131_sewage;assembly=control;id=>NODE_361_length_55133_cov_3.440430;length=55133	0	55133	10603	2522	2.273043195454536	0.6001197055813245	0.26401597065176746
source=19_0131_sewage;assembly=control;id=>NODE_362_length_54966_cov_50.425652;length=54966	0	54966	106367	23384	22.871957173674947	5.581219448060429	0.24402019493479435
source=19_0131_sewage;assembly=control;id=>NODE_363_length_54690_cov_8.668399;length=54690	0	54690	27454	7258	5.933190028810007	1.7410589280920148	0.2934439853835612
source=19_0131_sewage;assembly=control;id=>NODE_364_length_54390_cov_25.275550;length=54390	0	54390	74116	16679	16.10584317715144	4.023049534460631	0.24978819737720603
source=19_0131_sewage;assembly=control;id=>NODE_365_length_54345_cov_6.032345;length=54345	0	54345	17995	3249	3.913657445905077	0.7843222732468509	0.20040646992942623
source=19_0131_sewage;assembly=control;id=>NODE_366_length_54337_cov_3.578295;length=54337	0	54337	10562	2433	2.2974234966661955	0.5874229123027537	0.2556876923889594
source=19_0131_sewage;assembly=control;id=>NODE_367_length_54178_cov_12.327735;length=54178	0	54178	40505	9026	8.836417353213905	2.1856307408406357	0.24734353906967704
source=19_0131_sewage;assembly=control;id=>NODE_368_length_54043_cov_7.545640;length=54043	0	54043	21405	5381	4.681298506185775	1.306255021025078	0.2790368995480674
source=19_0131_sewage;assembly=control;id=>NODE_369_length_54041_cov_19.422684;length=54041	0	54041	52504	14904	11.4831110993094	3.6181277344506095	0.31508253322291774
source=19_0131_sewage;assembly=control;id=>NODE_370_length_53996_cov_6.545281;length=53996	0	53996	19260	3144	4.215850932481287	0.7638804209617408	0.18119246462828567
source=19_0131_sewage;assembly=control;id=>NODE_371_length_53912_cov_8.021037;length=53912	0	53912	22395	4233	4.909713787888813	1.0300712245949961	0.20980270319136646
source=19_0131_sewage;assembly=control;id=>NODE_372_length_53863_cov_3.859593;length=53863	0	53863	11094	2124	2.4343789003116423	0.517330881458393	0.21251041955390174
source=19_0131_sewage;assembly=control;id=>NODE_373_length_53782_cov_6.718224;length=53782	0	53782	19330	4676	4.2480092904080315	1.140622631122893	0.2685075651078281
source=19_0131_sewage;assembly=control;id=>NODE_374_length_53741_cov_3.470775;length=53741	0	53741	10121	2690	2.225913244778118	0.6566757316532089	0.29501407262557855
source=19_0131_sewage;assembly=control;id=>NODE_375_length_53736_cov_12.722975;length=53736	0	53736	41655	8825	9.162043633372809	2.1545362666357173	0.2351589179064596
source=19_0131_sewage;assembly=control;id=>NODE_376_length_53519_cov_4.503890;length=53519	0	53519	12620	3090	2.787031755235067	0.7574516560102587	0.27177718897084213
source=19_0131_sewage;assembly=control;id=>NODE_377_length_53440_cov_3.819631;length=53440	0	53440	10985	2705	2.429540617119151	0.6640568332783781	0.27332608831450167
source=19_0131_sewage;assembly=control;id=>NODE_378_length_53435_cov_51.392282;length=53435	0	53435	80747	16701	17.860398080695873	4.100351541815136	0.22957783601962015
source=19_0131_sewage;assembly=control;id=>NODE_379_length_53427_cov_7.483756;length=53427	0	53427	21510	3603	4.758501099247487	0.8847241934652084	0.1859249740648624
source=19_0131_sewage;assembly=control;id=>NODE_380_length_53304_cov_16.396083;length=53304	0	53304	47441	12756	10.519245401956342	3.139490262427917	0.2984520412314027
source=19_0131_sewage;assembly=control;id=>NODE_381_length_53291_cov_24.942539;length=53291	0	53291	66261	14854	14.695848572416459	3.6567391362901924	0.24882803590898117
source=19_0131_sewage;assembly=control;id=>NODE_382_length_53244_cov_8.061836;length=53244	0	53244	24583	6701	5.457010112750999	1.651099984147387	0.30256494857676397
source=19_0131_sewage;assembly=control;id=>NODE_383_length_53174_cov_4.334739;length=53174	0	53174	12340	2925	2.742877302489282	0.7216572337265842	0.2631022660297814
source=19_0131_sewage;assembly=control;id=>NODE_384_length_53165_cov_7.943513;length=53165	0	53165	22670	4185	5.039834256039613	1.0326997554476982	0.20490748365586353
source=19_0131_sewage;assembly=control;id=>NODE_385_length_53073_cov_15.287129;length=53073	0	53073	43035	11807	9.583821631856486	2.9185716265799124	0.30453108777386073
source=19_0131_sewage;assembly=control;id=>NODE_386_length_53048_cov_13.378654;length=53048	0	53048	40136	8671	8.942431566743858	2.144394088766594	0.23979988806863373
source=19_0131_sewage;assembly=control;id=>NODE_387_length_52965_cov_4.770384;length=52965	0	52965	13843	3475	3.0890987696987575	0.8607365842656384	0.2786367961777977
source=19_0131_sewage;assembly=control;id=>NODE_388_length_52933_cov_6.276807;length=52933	0	52933	18109	3140	4.043509915601345	0.7782292853875233	0.19246380041874736
source=19_0131_sewage;assembly=control;id=>NODE_389_length_52873_cov_5.921977;length=52873	0	52873	16270	3712	3.637007128722862	0.9210399005248052	0.25324115898783767
source=19_0131_sewage;assembly=control;id=>NODE_390_length_52867_cov_3.012668;length=52867	0	52867	8412	2149	1.8806377510098313	0.5332810838650917	0.2835639578003472
source=19_0131_sewage;assembly=control;id=>NODE_391_length_52836_cov_6.200337;length=52836	0	52836	17152	4114	3.8368550158684296	1.021500975984218	0.26623392642137994
source=19_0131_sewage;assembly=control;id=>NODE_392_length_52832_cov_2.716790;length=52832	0	52832	7476	1824	1.6724871640383592	0.45293117344724737	0.2708129444495152
source=19_0131_sewage;assembly=control;id=>NODE_393_length_52757_cov_4.570263;length=52757	0	52757	13352	3569	2.9912780507724785	0.8875051592431423	0.2966976470187884
source=19_0131_sewage;assembly=control;id=>NODE_394_length_52755_cov_4.637287;length=52755	0	52755	13425	3590	3.0077464246568932	0.8927610848651397	0.29682059549517403
source=19_0131_sewage;assembly=control;id=>NODE_395_length_52747_cov_6.972918;length=52747	0	52747	19508	4798	4.371248890450512	1.1933474505742319	0.27299920010988954
source=19_0131_sewage;assembly=control;id=>NODE_396_length_52689_cov_8.286146;length=52689	0	52689	25096	6940	5.62956842101729	1.728000820933746	0.30695085159325375
source=19_0131_sewage;assembly=control;id=>NODE_397_length_52671_cov_413.244507;length=52671	0	52671	1152975	43334718	258.7252879292805	10793.662665998138	41.71862268425983
source=19_0131_sewage;assembly=control;id=>NODE_398_length_52593_cov_3.490521;length=52593	0	52593	9796	2237	2.2014629672423256	0.5580106267185393	0.25347263843258483
source=19_0131_sewage;assembly=control;id=>NODE_399_length_52582_cov_10.563234;length=52582	0	52582	26394	6362	5.932785732879888	1.5873072284602967	0.26754838282180593
source=19_0131_sewage;assembly=control;id=>NODE_400_length_52431_cov_55.644837;length=52431	0	52431	151759	34944	34.21029879935803	8.743572305080313	0.25558304405234805
source=19_0131_sewage;assembly=control;id=>NODE_401_length_52397_cov_4.528295;length=52397	0	52397	12425	3280	2.802725259033121	0.8212433231397036	0.2930159923784376
source=19_0131_sewage;assembly=control;id=>NODE_402_length_52057_cov_7.310623;length=52057	0	52057	20290	4910	4.606737464750793	1.2373905235942453	0.26860452393094714
source=19_0131_sewage;assembly=control;id=>NODE_403_length_51378_cov_18.065273;length=51378	0	51378	48180	13037	11.0835823775294	3.328931825653633	0.30034800232122
source=19_0131_sewage;assembly=control;id=>NODE_404_length_51210_cov_8.256495;length=51210	0	51210	21964	4602	5.069290871983667	1.1789523936858508	0.23256751752035767
source=19_0131_sewage;assembly=control;id=>NODE_405_length_51181_cov_3.425537;length=51181	0	51181	9795	2214	2.261966795665197	0.5675096876130197	0.25089213895649914
source=19_0131_sewage;assembly=control;id=>NODE_406_length_51127_cov_6.788123;length=51127	0	51127	18490	4438	4.27441960567104	1.1387841602387165	0.2664184299379141
source=19_0131_sewage;assembly=control;id=>NODE_407_length_51073_cov_6.490121;length=51073	0	51073	17897	3138	4.14170747182778	0.8060574577565756	0.19461960151445795
source=19_0131_sewage;assembly=control;id=>NODE_408_length_50946_cov_9.893360;length=50946	0	50946	26428	7946	6.131189779222857	2.046175590478576	0.33373222231883576
source=19_0131_sewage;assembly=control;id=>NODE_409_length_50702_cov_3.626000;length=50702	0	50702	10118	2428	2.358631728253623	0.628243525447798	0.2663593124446612
source=19_0131_sewage;assembly=control;id=>NODE_410_length_50655_cov_3.712233;length=50655	0	50655	9974	2386	2.327220835140541	0.6179488803773423	0.265530830184418
source=19_0131_sewage;assembly=control;id=>NODE_411_length_50590_cov_3.144712;length=50590	0	50590	8360	2320	1.953134494690759	0.6016275778371222	0.30803182242315486
source=19_0131_sewage;assembly=control;id=>NODE_412_length_50576_cov_17.565013;length=50576	0	50576	46388	10440	10.84056011758934	2.7080735177259974	0.2498093722419394
source=19_0131_sewage;assembly=control;id=>NODE_413_length_50557_cov_3.014336;length=50557	0	50557	8073	2008	1.8873142075261293	0.5210589297200076	0.2760848870008804
source=19_0131_sewage;assembly=control;id=>NODE_414_length_50550_cov_9.063630;length=50550	0	50550	23882	6027	5.583931555122212	1.564171835107568	0.28012016617086455
source=19_0131_sewage;assembly=control;id=>NODE_415_length_50461_cov_4.523668;length=50461	0	50461	12377	2827	2.8990125160077698	0.73497807809564	0.2535270455154082
source=19_0131_sewage;assembly=control;id=>NODE_416_length_50408_cov_6.695768;length=50408	0	50408	18134	3410	4.251916204638279	0.8874815688899258	0.2087250844505827
source=19_0131_sewage;assembly=control;id=>NODE_417_length_50338_cov_4.919217;length=50338	0	50338	12840	2887	3.014807725777207	0.7524112102441453	0.2495718727966893
source=19_0131_sewage;assembly=control;id=>NODE_418_length_50224_cov_10.828559;length=50224	0	50224	29660	6919	6.979919285530935	1.8073258583208855	0.2589322002716267
source=19_0131_sewage;assembly=control;id=>NODE_419_length_50215_cov_4.414613;length=50215	0	50215	11952	3278	2.8131809617704127	0.8564064159939233	0.30442635139083374
source=19_0131_sewage;assembly=control;id=>NODE_420_length_50119_cov_5.508030;length=50119	0	50119	14545	3289	3.4300612928473493	0.8609261638884237	0.25099439642192367
source=19_0131_sewage;assembly=control;id=>NODE_421_length_50106_cov_6.921840;length=50106	0	50106	18173	3587	4.286742974206279	0.9391740250057111	0.21908801872582667
source=19_0131_sewage;assembly=control;id=>NODE_422_length_49972_cov_2.847727;length=49972	0	49972	7558	2051	1.7876014921108283	0.5384474928620527	0.30121226416422675
source=19_0131_sewage;assembly=control;id=>NODE_423_length_49908_cov_13.002347;length=49908	0	49908	36848	8015	8.726383727723773	2.1068702480640393	0.2414368097715552
source=19_0131_sewage;assembly=control;id=>NODE_424_length_49887_cov_7.368257;length=49887	0	49887	19205	4055	4.550063688983557	1.066369955626206	0.23436374268959376
source=19_0131_sewage;assembly=control;id=>NODE_425_length_49867_cov_4.066550;length=49867	0	49867	11191	2912	2.6524438933423293	0.766094878255603	0.2888260446068291
source=19_0131_sewage;assembly=control;id=>NODE_426_length_49852_cov_7.433460;length=49852	0	49852	20170	3536	4.78204726258337	0.930537972394755	0.19458987360406335
source=19_0131_sewage;assembly=control;id=>NODE_427_length_49783_cov_2.957167;length=49783	0	49783	7801	2067	1.8520801016796855	0.5447081112153148	0.2941061300325558
source=19_0131_sewage;assembly=control;id=>NODE_428_length_49682_cov_9.742418;length=49682	0	49682	25211	5970	5.997656017612613	1.576448148168877	0.26284404166219383
source=19_0131_sewage;assembly=control;id=>NODE_429_length_49670_cov_5.763600;length=49670	0	49670	15128	3466	3.5997961492721395	0.915458852028522	0.2543085258351707
source=19_0131_sewage;assembly=control;id=>NODE_430_length_49631_cov_6.403239;length=49631	0	49631	17322	2966	4.125110254647519	0.7840117129658736	0.19005836561157938
source=19_0131_sewage;assembly=control;id=>NODE_431_length_49601_cov_9.502705;length=49601	0	49601	24825	5295	5.915471646019968	1.4004898388008737	0.2367503256892707
source=19_0131_sewage;assembly=control;id=>NODE_432_length_49569_cov_3.231288;length=49569	0	49569	8395	1993	2.0017097064624676	0.527474623943049	0.26351204784595433
source=19_0131_sewage;assembly=control;id=>NODE_433_length_49468_cov_179.477830;length=49468	0	49468	468517	160383	111.94161128894802	42.534213897456404	0.3799678547387123
source=19_0131_sewage;assembly=control;id=>NODE_434_length_49437_cov_3.593374;length=49437	0	49437	9637	2265	2.303988477168443	0.6010637380673342	0.26087966325510004
source=19_0131_sewage;assembly=control;id=>NODE_435_length_49369_cov_12.432595;length=49369	0	49369	34388	7836	8.232716111013122	2.0823058871889466	0.25293060748243107
source=19_0131_sewage;assembly=control;id=>NODE_436_length_49355_cov_5.231846;length=49355	0	49355	13668	2800	3.273138376475168	0.744271356147615	0.22738768440004617
source=19_0131_sewage;assembly=control;id=>NODE_437_length_49313_cov_24.648362;length=49313	0	49313	63913	14405	15.318573739264663	3.8322714934217355	0.2501715602673135
source=19_0131_sewage;assembly=control;id=>NODE_438_length_49244_cov_6.899693;length=49244	0	49244	18255	3327	4.381462175673534	0.886347263683525	0.2022948568641409
source=19_0131_sewage;assembly=control;id=>NODE_439_length_49210_cov_10.188567;length=49210	0	49210	26144	5814	6.279270932686168	1.5499799933115903	0.24684075745853104
source=19_0131_sewage;assembly=control;id=>NODE_440_length_49190_cov_245.080228;length=49190	0	49190	316358	16231842	76.01381874361566	4329.07803265187	56.951197876971094
source=19_0131_sewage;assembly=control;id=>NODE_441_length_49165_cov_6.384504;length=49165	0	49165	17122	2960	4.116129230171216	0.7898417706897326	0.19188944916991296
source=19_0131_sewage;assembly=control;id=>NODE_442_length_49126_cov_2.713150;length=49126	0	49126	6995	1708	1.6829331578051485	0.45612186616915634	0.2710279157872333
source=19_0131_sewage;assembly=control;id=>NODE_443_length_49019_cov_2.660016;length=49019	0	49019	6868	2211	1.6559849725915115	0.5917369996653884	0.35733234869840486
source=19_0131_sewage;assembly=control;id=>NODE_444_length_48891_cov_7.307437;length=48891	0	48891	19065	3333	4.608912270957691	0.8943568207457422	0.1940494346966389
source=19_0131_sewage;assembly=control;id=>NODE_445_length_48804_cov_9.251451;length=48804	0	48804	23424	4882	5.672783290666726	1.3123412703655228	0.23133992665023564
source=19_0131_sewage;assembly=control;id=>NODE_446_length_48779_cov_7.464432;length=48779	0	48779	19793	3531	4.795890780594717	0.9496624252502684	0.19801585746965344
source=19_0131_sewage;assembly=control;id=>NODE_447_length_48773_cov_9.348557;length=48773	0	48773	23497	5986	5.694079146779358	1.6101327104064884	0.2827731524099379
source=19_0131_sewage;assembly=control;id=>NODE_448_length_48755_cov_8.258563;length=48755	0	48755	23006	5967	5.5771523333684465	1.605614594650843	0.28789147196936904
source=19_0131_sewage;assembly=control;id=>NODE_449_length_48675_cov_7.045023;length=48675	0	48675	18821	3618	4.570116664283509	0.9751401368235667	0.21337313868691943
source=19_0131_sewage;assembly=control;id=>NODE_450_length_48660_cov_4.565724;length=48660	0	48660	12121	2706	2.9441294319369664	0.7295584932615006	0.2478010937112633
source=19_0131_sewage;assembly=control;id=>NODE_451_length_48625_cov_3.063702;length=48625	0	48625	8286	1611	2.014076057809759	0.43465067273502883	0.21580648409459624
source=19_0131_sewage;assembly=control;id=>NODE_452_length_48472_cov_7.775533;length=48472	0	48472	21668	5976	5.283460192537127	1.6174247311349792	0.3061298225393251
source=19_0131_sewage;assembly=control;id=>NODE_453_length_48444_cov_69.454442;length=48444	0	48444	174196	40504	42.49998091209812	10.968881608138739	0.25809144787206995
source=19_0131_sewage;assembly=control;id=>NODE_454_length_48419_cov_6.801753;length=48419	0	48419	17682	4397	4.316245342801149	1.1913656659677603	0.2760189867229813
source=19_0131_sewage;assembly=control;id=>NODE_455_length_48248_cov_4.730106;length=48248	0	48248	12403	2799	3.0383512584642616	0.7610759756043243	0.2504897922793203
source=19_0131_sewage;assembly=control;id=>NODE_456_length_48166_cov_7.273929;length=48166	0	48166	18613	3490	4.567371611698602	0.9505813200442422	0.2081243657970545
source=19_0131_sewage;assembly=control;id=>NODE_457_length_48108_cov_4.678542;length=48108	0	48108	11957	2838	2.9376190723263775	0.7739261459128033	0.2634535407274269
source=19_0131_sewage;assembly=control;id=>NODE_458_length_47927_cov_7.237383;length=47927	0	47927	18757	3303	4.625659764453147	0.9041339114035352	0.1954605304850871
source=19_0131_sewage;assembly=control;id=>NODE_459_length_47907_cov_7.986458;length=47907	0	47907	20615	3849	5.0859831351154785	1.0540309550682994	0.20724232209715485
source=19_0131_sewage;assembly=control;id=>NODE_460_length_47652_cov_116.945060;length=47652	0	47652	146659	31467	36.37626780511918	8.663205911999917	0.23815543580259096
source=19_0131_sewage;assembly=control;id=>NODE_461_length_47641_cov_3.779011;length=47641	0	47641	9592	2201	2.379681604504347	0.6060990505975258	0.2546975399777347
source=19_0131_sewage;assembly=control;id=>NODE_462_length_47621_cov_7.068347;length=47621	0	47621	18369	3230	4.55908359428996	0.8898328640126479	0.19517801014377587
source=19_0131_sewage;assembly=control;id=>NODE_463_length_47602_cov_10.081624;length=47602	0	47602	24622	5893	6.113482581939575	1.6241108629007783	0.2656605038343807
source=19_0131_sewage;assembly=control;id=>NODE_464_length_47501_cov_4.145323;length=47501	0	47501	10737	2721	2.671595804393884	0.7515021359071606	0.28129335083967055
source=19_0131_sewage;assembly=control;id=>NODE_465_length_47469_cov_3.374552;length=47469	0	47469	8567	2165	2.1330902779518257	0.5983458014288339	0.2805065531513088
source=19_0131_sewage;assembly=control;id=>NODE_466_length_47372_cov_3.849399;length=47372	0	47372	9523	2675	2.3759790990661505	0.7408094194704399	0.31179121893858663
source=19_0131_sewage;assembly=control;id=>NODE_467_length_47231_cov_12.688740;length=47231	0	47231	34370	8005	8.600881092383664	2.2235076374266716	0.25852091356031576
source=19_0131_sewage;assembly=control;id=>NODE_468_length_47210_cov_4.810349;length=47210	0	47210	11854	2889	2.9677100996875683	0.802819608656767	0.27051820484126315
source=19_0131_sewage;assembly=control;id=>NODE_469_length_47200_cov_4.500944;length=47200	0	47200	11861	2933	2.9700917092562844	0.8152193779627572	0.2744761636221965
source=19_0131_sewage;assembly=control;id=>NODE_470_length_47170_cov_3.662783;length=47170	0	47170	9534	2216	2.388910193354867	0.6163229074652988	0.25799333486026343
source=19_0131_sewage;assembly=control;id=>NODE_471_length_47099_cov_8.634597;length=47099	0	47099	23288	6354	5.844011451914255	1.7698642390121782	0.3028509190262528
source=19_0131_sewage;assembly=control;id=>NODE_472_length_47046_cov_6.785384;length=47046	0	47046	17106	4230	4.29750425807942	1.179565585283364	0.2744768857565993
source=19_0131_sewage;assembly=control;id=>NODE_473_length_46861_cov_2.484019;length=46861	0	46861	6130	1625	1.5461067444543204	0.45493174549527543	0.29424342602931863
source=19_0131_sewage;assembly=control;id=>NODE_474_length_46785_cov_3.366788;length=46785	0	46785	8369	1949	2.114255583873516	0.5465244997130881	0.25849500121068786
source=19_0131_sewage;assembly=control;id=>NODE_475_length_46778_cov_4.494532;length=46778	0	46778	11450	3000	2.8930396734196178	0.8413642123281136	0.2908235998483934
source=19_0131_sewage;assembly=control;id=>NODE_476_length_46778_cov_2.388545;length=46778	0	46778	5886	1389	1.4871992591919536	0.38955163030791656	0.26193640690728515
source=19_0131_sewage;assembly=control;id=>NODE_477_length_46684_cov_6.606232;length=46684	0	46684	16611	2942	4.205506127242149	0.826759203264823	0.19658970365286046
source=19_0131_sewage;assembly=control;id=>NODE_478_length_46621_cov_14.241335;length=46621	0	46621	34497	8146	8.745613818091533	2.292277814164014	0.26210599528441497
source=19_0131_sewage;assembly=control;id=>NODE_479_length_46620_cov_9.104499;length=46620	0	46620	24343	6378	6.171523430005627	1.79480254127475	0.29082001577576666
source=19_0131_sewage;assembly=control;id=>NODE_480_length_46599_cov_2.943365;length=46599	0	46599	7207	1933	1.8279675307238676	0.5442014406263507	0.29770848304447134
source=19_0131_sewage;assembly=control;id=>NODE_481_length_46588_cov_4.055208;length=46588	0	46588	9870	2726	2.5039960421477985	0.7676375572307571	0.30656500422113975
source=19_0131_sewage;assembly=control;id=>NODE_482_length_46571_cov_10.687118;length=46571	0	46571	27322	6042	6.934058091957887	1.702039315031006	0.2454607810403304
source=19_0131_sewage;assembly=control;id=>NODE_483_length_46531_cov_4.395581;length=46531	0	46531	10943	2537	2.7796144797010243	0.7152905891435084	0.25733445928100257
source=19_0131_sewage;assembly=control;id=>NODE_484_length_46518_cov_4.525149;length=46518	0	46518	11647	3362	2.959263198945793	0.9481588538332436	0.32040369176050826
source=19_0131_sewage;assembly=control;id=>NODE_485_length_46502_cov_9.872005;length=46502	0	46502	25025	5882	6.360525623871654	1.6594257250658853	0.26089443281824126
source=19_0131_sewage;assembly=control;id=>NODE_486_length_46479_cov_4.862291;length=46479	0	46479	12346	2881	3.1394968326766146	0.8131879091852495	0.2590185474058774
source=19_0131_sewage;assembly=control;id=>NODE_487_length_46315_cov_8.805642;length=46315	0	46315	21638	5050	5.521867741241567	1.430454801379227	0.2590527097734499
source=19_0131_sewage;assembly=control;id=>NODE_488_length_46261_cov_4.031446;length=46261	0	46261	9764	2066	2.4946137196482723	0.5858949177260311	0.23486398439620515
source=19_0131_sewage;assembly=control;id=>NODE_489_length_46236_cov_18.338776;length=46236	0	46236	45882	12561	11.72877453253264	3.564087770684731	0.3038755464860252
source=19_0131_sewage;assembly=control;id=>NODE_490_length_46220_cov_41.550157;length=46220	0	46220	99923	23299	25.5520692328967	6.613201724078354	0.2588127663478725
source=19_0131_sewage;assembly=control;id=>NODE_491_length_46153_cov_3.534101;length=46153	0	46153	8645	1850	2.2138878349932196	0.5258673685345577	0.23753117037935587
source=19_0131_sewage;assembly=control;id=>NODE_492_length_46104_cov_19.492302;length=46104	0	46104	46704	12608	11.973083831197437	3.5876661551201554	0.29964428594177395
source=19_0131_sewage;assembly=control;id=>NODE_493_length_46087_cov_7.624327;length=46087	0	46087	20227	5518	5.187326542554591	1.5707522382725558	0.30280573728813515
source=19_0131_sewage;assembly=control;id=>NODE_494_length_46037_cov_154.962703;length=46037	0	46037	348335	109591	89.42946873990388	31.23002305106373	0.3492140062007182
source=19_0131_sewage;assembly=control;id=>NODE_495_length_45819_cov_7.174351;length=45819	0	45819	17573	4350	4.533053604933548	1.2455124714684414	0.27476235227240375
source=19_0131_sewage;assembly=control;id=>NODE_496_length_45809_cov_2.838003;length=45809	0	45809	6818	1495	1.7591251502914818	0.4281488791198623	0.24338739006086027
source=19_0131_sewage;assembly=control;id=>NODE_497_length_45767_cov_5.421268;length=45767	0	45767	13061	3239	3.3729859802730306	0.9284594319601276	0.27526335341748803
source=19_0131_sewage;assembly=control;id=>NODE_498_length_45719_cov_3.107941;length=45719	0	45719	7847	1728	2.028604956248818	0.49585128790191974	0.24442969360521527
source=19_0131_sewage;assembly=control;id=>NODE_499_length_45605_cov_3.420132;length=45605	0	45605	8213	2074	2.128530683101168	0.5966240035651503	0.2802985215584948
source=19_0131_sewage;assembly=control;id=>NODE_500_length_45572_cov_5.464288;length=45572	0	45572	13093	3001	3.3957181144273387	0.8639176300358244	0.2544138237992459
source=19_0131_sewage;assembly=control;id=>NODE_501_length_45511_cov_3.427138;length=45511	0	45511	8240	2283	2.1399389602113685	0.6581031405502077	0.3075336038955077
source=19_0131_sewage;assembly=control;id=>NODE_502_length_45496_cov_24.819436;length=45496	0	45496	53296	9858	13.845605472306802	2.8426279940741788	0.20530904190212862
source=19_0131_sewage;assembly=control;id=>NODE_503_length_45406_cov_13.044453;length=45406	0	45406	30835	7223	8.026408518651378	2.0869344110375057	0.26000849647609997
source=19_0131_sewage;assembly=control;id=>NODE_504_length_45396_cov_3.856002;length=45396	0	45396	9630	2243	2.5072593064395496	0.6482105815767184	0.2585335230033363
source=19_0131_sewage;assembly=control;id=>NODE_505_length_45369_cov_8.461160;length=45369	0	45369	19710	4878	5.134734228352108	1.4105452382042054	0.27470657203944365
source=19_0131_sewage;assembly=control;id=>NODE_506_length_45305_cov_6.821834;length=45305	0	45305	16561	3894	4.320469808683626	1.127597858764403	0.26098963971419653
source=19_0131_sewage;assembly=control;id=>NODE_507_length_45301_cov_23.022322;length=45301	0	45301	41228	9095	10.756600286384053	2.6339003771466967	0.24486364715817757
source=19_0131_sewage;assembly=control;id=>NODE_508_length_45281_cov_4.703312;length=45281	0	45281	11779	3328	3.074559942660474	0.9642102375066717	0.31360918488787787
source=19_0131_sewage;assembly=control;id=>NODE_509_length_45246_cov_6.566086;length=45246	0	45246	15666	2932	4.092309607631468	0.8501356037690414	0.207739805948133
source=19_0131_sewage;assembly=control;id=>NODE_510_length_45241_cov_7.410835;length=45241	0	45241	18059	3117	4.717936097804319	0.903876377492354	0.19158300552502378
source=19_0131_sewage;assembly=control;id=>NODE_511_length_45210_cov_9.070933;length=45210	0	45210	21643	5011	5.65813759725236	1.4541001718483346	0.2569927201053679
source=19_0131_sewage;assembly=control;id=>NODE_512_length_45200_cov_8.010189;length=45200	0	45200	19015	4600	4.972198373398931	1.335130837549474	0.2685192217374858
source=19_0131_sewage;assembly=control;id=>NODE_513_length_44944_cov_3.306534;length=44944	0	44944	8320	1885	2.1879739986871853	0.5502297430081603	0.25147910502515375
source=19_0131_sewage;assembly=control;id=>NODE_514_length_44895_cov_9.040856;length=44895	0	44895	21115	4885	5.558833448526232	1.4274832541272582	0.2567954710903805
source=19_0131_sewage;assembly=control;id=>NODE_515_length_44881_cov_5.333489;length=44881	0	44881	12602	3122	3.318696234446462	0.9125881052710961	0.2749839216373204
source=19_0131_sewage;assembly=control;id=>NODE_516_length_44837_cov_3.503885;length=44837	0	44837	8184	2252	2.157345117938477	0.6589254313765319	0.30543348205974113
source=19_0131_sewage;assembly=control;id=>NODE_517_length_44755_cov_2.687606;length=44755	0	44755	6316	1570	1.6679810492151506	0.46021685580848815	0.27591252072380434
source=19_0131_sewage;assembly=control;id=>NODE_518_length_44737_cov_4.031646;length=44737	0	44737	9304	2739	2.4580651889140843	0.8032109209037652	0.3267655083055812
source=19_0131_sewage;assembly=control;id=>NODE_519_length_44616_cov_4.357847;length=44616	0	44616	10550	2906	2.7948105910778307	0.8544947692245738	0.30574335590127927
source=19_0131_sewage;assembly=control;id=>NODE_520_length_44549_cov_13.109858;length=44549	0	44549	30559	5975	8.10758911403095	1.759561212504582	0.21702644124620163
source=19_0131_sewage;assembly=control;id=>NODE_521_length_44439_cov_7.439235;length=44439	0	44439	17722	4495	4.713451111467347	1.3269967174753319	0.2815339941146061
source=19_0131_sewage;assembly=control;id=>NODE_522_length_44439_cov_4.405867;length=44439	0	44439	10538	2321	2.8027506947659915	0.6851967477775851	0.2444729561773577
source=19_0131_sewage;assembly=control;id=>NODE_523_length_44343_cov_18.033192;length=44343	0	44343	41818	8990	11.146248951181954	2.6597391754227844	0.23862190653302645
source=19_0131_sewage;assembly=control;id=>NODE_524_length_44340_cov_7.042136;length=44340	0	44340	16823	2983	4.484337679252103	0.8825960808580713	0.1968174887769091
source=19_0131_sewage;assembly=control;id=>NODE_525_length_44319_cov_6.901636;length=44319	0	44319	16059	2771	4.282714242883036	0.8202589982429833	0.19152783765717735
source=19_0131_sewage;assembly=control;id=>NODE_526_length_44302_cov_4.852216;length=44302	0	44302	11163	2885	2.978160808692968	0.8543324743319396	0.2868657971182162
source=19_0131_sewage;assembly=control;id=>NODE_527_length_44202_cov_11.634607;length=44202	0	44202	26947	5833	7.2054159130212385	1.7312288718455535	0.24026772260529336
source=19_0131_sewage;assembly=control;id=>NODE_528_length_44160_cov_19.516472;length=44160	0	44160	46202	11725	12.365801286264679	3.4832786407928427	0.28168644798310777
source=19_0131_sewage;assembly=control;id=>NODE_529_length_44155_cov_7.254762;length=44155	0	44155	16993	4171	4.548631143200656	1.2392665594941352	0.27244824222482944
source=19_0131_sewage;assembly=control;id=>NODE_530_length_44113_cov_8.383177;length=44113	0	44113	19396	4418	5.196801561767483	1.3139037364578008	0.25282930680365046
source=19_0131_sewage;assembly=control;id=>NODE_531_length_44087_cov_4.739871;length=44087	0	44087	11332	2745	3.0379916145228156	0.8168385609980336	0.26887452786018845
source=19_0131_sewage;assembly=control;id=>NODE_532_length_44058_cov_9.496443;length=44058	0	44058	21765	4834	5.838811370794762	1.4394159062356535	0.2465255023369122
source=19_0131_sewage;assembly=control;id=>NODE_533_length_43997_cov_17.452824;length=43997	0	43997	40850	10893	10.973863367015305	3.24809609373996	0.2959847398412966
source=19_0131_sewage;assembly=control;id=>NODE_534_length_43996_cov_8.403518;length=43996	0	43996	19201	4280	5.158235980165966	1.2762477977690216	0.24741942840078412
source=19_0131_sewage;assembly=control;id=>NODE_535_length_43974_cov_7.049751;length=43974	0	43974	16466	3214	4.425707333766912	0.9588580759043253	0.21665645818658313
source=19_0131_sewage;assembly=control;id=>NODE_536_length_43910_cov_3.706578;length=43910	0	43910	8587	2223	2.3113652413755306	0.6641718361898159	0.2873504473895076
source=19_0131_sewage;assembly=control;id=>NODE_537_length_43907_cov_14.808036;length=43907	0	43907	33349	7071	8.977173184850193	2.1127665039273595	0.23534875182009943
source=19_0131_sewage;assembly=control;id=>NODE_538_length_43832_cov_8.132490;length=43832	0	43832	18550	4083	5.001994141569088	1.2220599813869135	0.2443145567146871
source=19_0131_sewage;assembly=control;id=>NODE_539_length_43810_cov_22.713267;length=43810	0	43810	43479	9901	11.729968503080464	2.96490127874565	0.2527629360613392
source=19_0131_sewage;assembly=control;id=>NODE_540_length_43789_cov_13.135501;length=43789	0	43789	34205	7412	9.232410783086214	2.22062289571351	0.24052470669759338
source=19_0131_sewage;assembly=control;id=>NODE_541_length_43763_cov_9.435115;length=43763	0	43763	22096	5494	5.96756458262304	1.6469711794043602	0.2759871563351284
source=19_0131_sewage;assembly=control;id=>NODE_542_length_43574_cov_3.606149;length=43574	0	43574	8503	1917	2.3064035732556434	0.577163839546927	0.25024407967432233
source=19_0131_sewage;assembly=control;id=>NODE_543_length_43540_cov_2.971116;length=43540	0	43540	7101	1259	1.9276209608927104	0.3793514386883646	0.19679773481643464
source=19_0131_sewage;assembly=control;id=>NODE_544_length_43489_cov_11.459571;length=43489	0	43489	29728	6565	8.079357455184079	1.980431105880627	0.24512235247245973
source=19_0131_sewage;assembly=control;id=>NODE_545_length_43410_cov_16.277015;length=43410	0	43410	37222	7717	10.134456692679311	2.332185787868413	0.230124402184587
source=19_0131_sewage;assembly=control;id=>NODE_546_length_43330_cov_7.445638;length=43330	0	43330	17215	4424	4.695792417591575	1.3394634248006356	0.28524758031949654
source=19_0131_sewage;assembly=control;id=>NODE_547_length_43325_cov_7.712526;length=43325	0	43325	19424	5291	5.298960110255857	1.6021516456440796	0.30235208650527484
source=19_0131_sewage;assembly=control;id=>NODE_548_length_43322_cov_18.943282;length=43322	0	43322	42791	8318	11.674397863951954	2.5189227456703938	0.21576468225811363
source=19_0131_sewage;assembly=control;id=>NODE_549_length_43289_cov_12.409007;length=43289	0	43289	31688	6792	8.651827026485334	2.058375262107697	0.2379122069600459
source=19_0131_sewage;assembly=control;id=>NODE_550_length_43251_cov_4.536392;length=43251	0	43251	10200	2177	2.787369674671173	0.6603386323674008	0.23690385899218808
source=19_0131_sewage;assembly=control;id=>NODE_551_length_43250_cov_169.357264;length=43250	0	43250	279224	96193	76.3057358262646	29.17842109911598	0.3823883065035945
source=19_0131_sewage;assembly=control;id=>NODE_552_length_43228_cov_3.997892;length=43228	0	43228	9037	2541	2.470868835121836	0.7711590369730028	0.312100353532112
source=19_0131_sewage;assembly=control;id=>NODE_553_length_43140_cov_19.609911;length=43140	0	43140	44082	10129	12.077351373731812	3.0802847123619044	0.2550463770609101
source=19_0131_sewage;assembly=control;id=>NODE_554_length_43138_cov_2.718891;length=43138	0	43138	6154	1409	1.686118284703025	0.42850452957266494	0.25413669578237047
source=19_0131_sewage;assembly=control;id=>NODE_555_length_43073_cov_5.997815;length=43073	0	43073	14172	3185	3.8888086564084396	0.9700826687317353	0.24945497566024963
source=19_0131_sewage;assembly=control;id=>NODE_556_length_42983_cov_2.852078;length=42983	0	42983	6446	1567	1.7724913709653154	0.47827392333212215	0.26983145371909467
source=19_0131_sewage;assembly=control;id=>NODE_557_length_42957_cov_4.261293;length=42957	0	42957	9696	2302	2.6677751033045616	0.7030331529677191	0.2635278933733488
source=19_0131_sewage;assembly=control;id=>NODE_558_length_42954_cov_3.338143;length=42954	0	42954	8049	1803	2.2147711965417267	0.5506765006680399	0.24863809928894612
source=19_0131_sewage;assembly=control;id=>NODE_559_length_42931_cov_55.384527;length=42931	0	42931	124127	28979	34.17321245965975	8.855576114902522	0.2591379468745062
source=19_0131_sewage;assembly=control;id=>NODE_560_length_42890_cov_2.901436;length=42890	0	42890	6566	1693	1.8094033263331324	0.5178516232642703	0.28620021624130015
source=19_0131_sewage;assembly=control;id=>NODE_561_length_42868_cov_28.651718;length=42868	0	42868	61337	10755	16.911411645200197	3.2914072599738713	0.19462640547266435
source=19_0131_sewage;assembly=control;id=>NODE_562_length_42857_cov_1228.455236;length=42857	0	42857	1396650	296969	385.17347420641636	90.9062576671539	0.236013806128396
source=19_0131_sewage;assembly=control;id=>NODE_563_length_42834_cov_4.453073;length=42834	0	42834	10333	2477	2.85120437833232	0.7586505976782673	0.26608074939966414
source=19_0131_sewage;assembly=control;id=>NODE_564_length_42712_cov_14.018004;length=42712	0	42712	25340	6644	7.012086339679075	2.040723407674238	0.2910294181813564
source=19_0131_sewage;assembly=control;id=>NODE_565_length_42478_cov_4.682884;length=42478	0	42478	10385	2095	2.889568488104851	0.6470299691242213	0.22391923631081043
source=19_0131_sewage;assembly=control;id=>NODE_566_length_42458_cov_4.298776;length=42458	0	42458	9999	2723	2.783476684839712	0.8413806863522123	0.30227689383382195
source=19_0131_sewage;assembly=control;id=>NODE_567_length_42456_cov_8.043513;length=42456	0	42456	17808	4121	4.957544538456896	1.2734091612271246	0.2568628786587746
source=19_0131_sewage;assembly=control;id=>NODE_568_length_42410_cov_4.988832;length=42410	0	42410	11061	2168	3.082596436895163	0.6706492379898514	0.21755985634802696
source=19_0131_sewage;assembly=control;id=>NODE_569_length_42388_cov_2.870030;length=42388	0	42388	6529	1509	1.8205151405757545	0.46703641520041295	0.2565408025404878
source=19_0131_sewage;assembly=control;id=>NODE_570_length_42382_cov_8.483096;length=42382	0	42382	19532	4440	5.446980502058382	1.3743772352399855	0.25231910316561923
source=19_0131_sewage;assembly=control;id=>NODE_571_length_42359_cov_3.645258;length=42359	0	42359	8284	2037	2.311452342513494	0.6308843586814886	0.2729385101643321
source=19_0131_sewage;assembly=control;id=>NODE_572_length_42298_cov_49.840281;length=42298	0	42298	54483	12539	15.224103663914882	3.889085576334604	0.25545579971008453
source=19_0131_sewage;assembly=control;id=>NODE_573_length_42268_cov_2.950608;length=42268	0	42268	6535	1553	1.8273613935397075	0.48201903290127934	0.2637787109902655
source=19_0131_sewage;assembly=control;id=>NODE_574_length_42237_cov_4.766251;length=42237	0	42237	10938	2670	3.0608032061650277	0.8293209333194403	0.270948792672797
source=19_0131_sewage;assembly=control;id=>NODE_575_length_42231_cov_162.210617;length=42231	0	42231	365518	137967	102.29819140635246	42.85961698824843	0.41896749491884916
source=19_0131_sewage;assembly=control;id=>NODE_576_length_42160_cov_3.015556;length=42160	0	42160	7053	1648	1.9772602421721597	0.5128153722708797	0.25935653857456614
source=19_0131_sewage;assembly=control;id=>NODE_577_length_42108_cov_7.926854;length=42108	0	42108	17524	4349	4.91880020494739	1.3549685764820087	0.27546729284087706
source=19_0131_sewage;assembly=control;id=>NODE_578_length_41928_cov_44.817376;length=41928	0	41928	48852	10984	13.771103867934809	3.4368518174421303	0.24956981302309644
source=19_0131_sewage;assembly=control;id=>NODE_579_length_41918_cov_3.987387;length=41918	0	41918	8709	2684	2.4556037585642416	0.8400137369274902	0.3420803270877199
source=19_0131_sewage;assembly=control;id=>NODE_580_length_41902_cov_2.891151;length=41902	0	41902	6471	1564	1.8252703517512898	0.4896733022638613	0.2682743966087189
source=19_0131_sewage;assembly=control;id=>NODE_581_length_41892_cov_6.989435;length=41892	0	41892	15650	3945	4.4154380843867544	1.2354362572432471	0.27979924837171233
source=19_0131_sewage;assembly=control;id=>NODE_582_length_41883_cov_9.208353;length=41883	0	41883	21078	5080	5.9481535416250555	1.591220482704719	0.26751503160928697
source=19_0131_sewage;assembly=control;id=>NODE_583_length_41753_cov_30.775913;length=41753	0	41753	34899	8967	9.87906515081077	2.8174999326152936	0.2851990435941262
source=19_0131_sewage;assembly=control;id=>NODE_584_length_41707_cov_8.391434;length=41707	0	41707	18572	4143	5.263083681214928	1.3031980196762387	0.24761111519614087
source=19_0131_sewage;assembly=control;id=>NODE_585_length_41650_cov_14.409568;length=41650	0	41650	33303	7512	9.450589597464525	2.366164877580033	0.25037219669499194
source=19_0131_sewage;assembly=control;id=>NODE_586_length_41647_cov_16.457949;length=41647	0	41647	34364	7686	9.752378305063068	2.4211466033187716	0.24826217027099978
source=19_0131_sewage;assembly=control;id=>NODE_587_length_41620_cov_2.703765;length=41620	0	41620	5908	1485	1.6777566272382498	0.4680894014060747	0.27899720007459916
source=19_0131_sewage;assembly=control;id=>NODE_588_length_41572_cov_4.565311;length=41572	0	41572	10563	2824	3.0031492303855067	0.8911856890132734	0.2967503845617669
source=19_0131_sewage;assembly=control;id=>NODE_589_length_41553_cov_4.584341;length=41553	0	41553	9993	2406	2.8423925464229587	0.7596222359318502	0.26724747673849814
source=19_0131_sewage;assembly=control;id=>NODE_590_length_41542_cov_15.273001;length=41542	0	41542	28926	6832	8.229842666358316	2.157569957866831	0.2621641804510401
source=19_0131_sewage;assembly=control;id=>NODE_591_length_41473_cov_7.652880;length=41473	0	41473	18200	4789	5.186764007448958	1.5148994760462509	0.2920702530268645
source=19_0131_sewage;assembly=control;id=>NODE_592_length_41435_cov_12.585863;length=41435	0	41435	30209	6876	8.617068756091209	2.1770728153700993	0.25264656427757715
source=19_0131_sewage;assembly=control;id=>NODE_593_length_41393_cov_64.960617;length=41393	0	41393	69808	15818	19.932824563475865	5.013362380079822	0.2515128934243525
source=19_0131_sewage;assembly=control;id=>NODE_594_length_41369_cov_17.717941;length=41369	0	41369	38849	7382	11.099294467376664	2.341010965436826	0.21091529487010066
source=19_0131_sewage;assembly=control;id=>NODE_595_length_41348_cov_8.233623;length=41348	0	41348	17987	3772	5.141558473440787	1.1968000716584528	0.23276990388043592
source=19_0131_sewage;assembly=control;id=>NODE_596_length_41324_cov_7.256851;length=41324	0	41324	15786	3886	4.515026439239167	1.2336866735470071	0.2732401881028403
source=19_0131_sewage;assembly=control;id=>NODE_597_length_41321_cov_8.433602;length=41321	0	41321	18319	7073	5.2398818151042175	2.2456251569747767	0.4285640852626965
source=19_0131_sewage;assembly=control;id=>NODE_598_length_41316_cov_7.128014;length=41316	0	41316	15870	2800	4.539930560143223	0.8890868618129908	0.19583710588404735
source=19_0131_sewage;assembly=control;id=>NODE_599_length_41305_cov_2.579103;length=41305	0	41305	5590	1390	1.5995570474484269	0.4414856621293262	0.2760049495162258
source=19_0131_sewage;assembly=control;id=>NODE_600_length_41257_cov_4.563007;length=41257	0	41257	10277	2240	2.9441454632259867	0.7122866477478349	0.24193323891250995
source=19_0131_sewage;assembly=control;id=>NODE_601_length_41233_cov_3.022196;length=41233	0	41233	6659	1671	1.9087745378532521	0.5316623981817105	0.27853598612000396
source=19_0131_sewage;assembly=control;id=>NODE_602_length_41215_cov_3.175073;length=41215	0	41215	7283	1717	2.0885532760906926	0.5465368143345584	0.26168200763236155
source=19_0131_sewage;assembly=control;id=>NODE_603_length_41181_cov_8.092812;length=41181	0	41181	17204	4178	4.9376817832169095	1.3309936309565142	0.26955840602781195
source=19_0131_sewage;assembly=control;id=>NODE_604_length_41083_cov_16.559569;length=41083	0	41083	35662	9820	10.25968668651929	3.135839081213428	0.3056466709976399
source=19_0131_sewage;assembly=control;id=>NODE_605_length_40989_cov_7.242268;length=40989	0	40989	16061	3184	4.6312242568690065	1.0190844294462893	0.22004644407680946
source=19_0131_sewage;assembly=control;id=>NODE_606_length_40979_cov_5.870003;length=40979	0	40979	12676	2844	3.656044107313445	0.9104847287103566	0.24903548808096962
source=19_0131_sewage;assembly=control;id=>NODE_607_length_40936_cov_9.699640;length=40936	0	40936	20418	4623	5.895197342403744	1.4815725382675986	0.2513185653024286
source=19_0131_sewage;assembly=control;id=>NODE_608_length_40918_cov_2.923109;length=40918	0	40918	6276	1201	1.8128383881962813	0.38506410776240024	0.21240950669934083
source=19_0131_sewage;assembly=control;id=>NODE_609_length_40843_cov_2.703933;length=40843	0	40843	5765	1314	1.6682926232407038	0.422067741949333	0.2529938309799961
source=19_0131_sewage;assembly=control;id=>NODE_610_length_40827_cov_45.782081;length=40827	0	40827	97368	20390	28.18768001955835	6.552004500160522	0.23244213413854342
source=19_0131_sewage;assembly=control;id=>NODE_611_length_40784_cov_2.821994;length=40784	0	40784	6697	1444	1.9408011150019948	0.46449581469421675	0.23933200115342027
source=19_0131_sewage;assembly=control;id=>NODE_612_length_40783_cov_10.280274;length=40783	0	40783	21345	4520	6.1859661902185925	1.453997619610834	0.235047779910264
source=19_0131_sewage;assembly=control;id=>NODE_613_length_40769_cov_313.264921;length=40769	0	40769	333592	79641	96.7110548585976	25.62778521779736	0.26499333768272976
source=19_0131_sewage;assembly=control;id=>NODE_614_length_40672_cov_11.651501;length=40672	0	40672	24757	5576	7.194374482254175	1.7985878954646142	0.24999920422561492
source=19_0131_sewage;assembly=control;id=>NODE_615_length_40616_cov_8.815907;length=40616	0	40616	18947	3814	5.513582241127561	1.2319354947477272	0.22343649570660779
source=19_0131_sewage;assembly=control;id=>NODE_616_length_40604_cov_9.201361;length=40604	0	40604	19473	5031	5.668323093078529	1.625511058108194	0.28677106640111455
source=19_0131_sewage;assembly=control;id=>NODE_617_length_40580_cov_6.295965;length=40580	0	40580	13319	2967	3.879271077029116	0.9592016864937746	0.24726338207547108
source=19_0131_sewage;assembly=control;id=>NODE_618_length_40453_cov_6.499530;length=40453	0	40453	14175	2540	4.141549775274673	0.823734796889251	0.19889530286633336
source=19_0131_sewage;assembly=control;id=>NODE_619_length_40448_cov_3.750477;length=40448	0	40448	7914	1742	2.312541557048536	0.5650092117163072	0.24432391711802162
source=19_0131_sewage;assembly=control;id=>NODE_620_length_40340_cov_7.659675;length=40340	0	40340	16453	4288	4.820585121988308	1.3945153942565849	0.28928342907912397
source=19_0131_sewage;assembly=control;id=>NODE_621_length_40184_cov_3.606519;length=40184	0	40184	7871	1704	2.315086910421683	0.5563151092622336	0.24029988107915276
source=19_0131_sewage;assembly=control;id=>NODE_622_length_40165_cov_9.257517;length=40165	0	40165	19170	4292	5.6411142262937926	1.4018978576159098	0.24851435396956242
source=19_0131_sewage;assembly=control;id=>NODE_623_length_40059_cov_169.843941;length=40059	0	40059	174000	41604	51.33808879222095	13.625091078249017	0.2653992659016471
source=19_0131_sewage;assembly=control;id=>NODE_624_length_40057_cov_4.524124;length=40057	0	40057	9620	1805	2.838488923353662	0.5911575163669563	0.20826486638831285
source=19_0131_sewage;assembly=control;id=>NODE_625_length_40050_cov_2.966421;length=40050	0	40050	6321	1469	1.8654079449138614	0.4811978801296207	0.25795852400094765
source=19_0131_sewage;assembly=control;id=>NODE_626_length_40036_cov_4.619344;length=40036	0	40036	10214	2496	3.0153360860349667	0.8178964637677266	0.2712455396118793
source=19_0131_sewage;assembly=control;id=>NODE_627_length_40031_cov_8.197118;length=40031	0	40031	17055	4159	5.035537525832689	1.3630033122821417	0.27067682552057876
source=19_0131_sewage;assembly=control;id=>NODE_628_length_40007_cov_3.037770;length=40007	0	40007	6374	1713	1.883070696559767	0.5617276565592634	0.2983040719530599
source=19_0131_sewage;assembly=control;id=>NODE_629_length_40005_cov_2.887860;length=40005	0	40005	6114	1774	1.8063492032523543	0.5817598842684722	0.32206390836334764
source=19_0131_sewage;assembly=control;id=>NODE_630_length_39949_cov_3.217376;length=39949	0	39949	7166	1591	2.120124884416572	0.5224788286960594	0.24643776059438977
source=19_0131_sewage;assembly=control;id=>NODE_631_length_39900_cov_2.666633;length=39900	0	39900	5600	1417	1.658844524240838	0.4659093055230671	0.28086375710001404
source=19_0131_sewage;assembly=control;id=>NODE_632_length_39882_cov_6.024707;length=39882	0	39882	13285	2223	3.9370885416941017	0.73125182606426	0.18573415820351538
source=19_0131_sewage;assembly=control;id=>NODE_633_length_39852_cov_4.529638;length=39852	0	39852	9655	2029	2.863470469637915	0.667938313151772	0.23326181297627718
source=19_0131_sewage;assembly=control;id=>NODE_634_length_39817_cov_4.739575;length=39817	0	39817	10366	2773	3.0770405645892143	0.9136624247569374	0.2969289502619578
source=19_0131_sewage;assembly=control;id=>NODE_635_length_39792_cov_138.728213;length=39792	0	39792	287712	73049	85.45800700589207	24.083684940807682	0.2818189399051535
source=19_0131_sewage;assembly=control;id=>NODE_636_length_39772_cov_3.793590;length=39772	0	39772	8300	1718	2.466557328077355	0.5666960151490225	0.22975181184649524
source=19_0131_sewage;assembly=control;id=>NODE_637_length_39693_cov_6.694611;length=39693	0	39693	14460	2559	4.305711440839013	0.8457865835541449	0.1964336428893002
source=19_0131_sewage;assembly=control;id=>NODE_638_length_39610_cov_9.335684;length=39610	0	39610	19439	3411	5.800422514147015	1.129747286955604	0.19476982654284103
source=19_0131_sewage;assembly=control;id=>NODE_639_length_39607_cov_4.458030;length=39607	0	39607	9604	2257	2.8659641610577467	0.7475909593044168	0.2608514682292824
source=19_0131_sewage;assembly=control;id=>NODE_640_length_39590_cov_2.888403;length=39590	0	39590	5977	1456	1.7843839420279324	0.4824810974232401	0.2703908537054563
source=19_0131_sewage;assembly=control;id=>NODE_641_length_39543_cov_8.002304;length=39543	0	39543	17072	3164	5.102762315444125	1.0497147268647309	0.2057149955206894
source=19_0131_sewage;assembly=control;id=>NODE_642_length_39536_cov_3.937261;length=39536	0	39536	8201	1788	2.4516848086808523	0.5933066504976112	0.2419995622589204
source=19_0131_sewage;assembly=control;id=>NODE_643_length_39519_cov_4.455985;length=39519	0	39519	9734	2756	2.911226176461759	0.9149085722692719	0.3142691487410407
source=19_0131_sewage;assembly=control;id=>NODE_644_length_39508_cov_2.745343;length=39508	0	39508	5824	1497	1.742315793710079	0.49709704938285826	0.2853082381376697
source=19_0131_sewage;assembly=control;id=>NODE_645_length_39503_cov_6.982509;length=39503	0	39503	15008	2596	4.4903820637956935	0.862142470045672	0.19199757566217163
source=19_0131_sewage;assembly=control;id=>NODE_646_length_39491_cov_3.136246;length=39491	0	39491	6527	1683	1.9534667960865675	0.5591011877319796	0.2862097215330417
source=19_0131_sewage;assembly=control;id=>NODE_647_length_39472_cov_21.609255;length=39472	0	39472	44389	10456	13.291585258005718	3.4752085534008805	0.2614592981907641
source=19_0131_sewage;assembly=control;id=>NODE_648_length_39431_cov_6.376244;length=39431	0	39431	13201	3105	3.9569411572642346	1.0330664161100265	0.2610770226424777
source=19_0131_sewage;assembly=control;id=>NODE_649_length_39328_cov_5.044993;length=39328	0	39328	10417	2582	3.1306272068054506	0.8613086460104976	0.2751233504066403
source=19_0131_sewage;assembly=control;id=>NODE_650_length_39320_cov_5.538673;length=39320	0	39320	11355	2517	3.4132192130182437	0.8397966472348599	0.24604240009895056
source=19_0131_sewage;assembly=control;id=>NODE_651_length_39271_cov_2.876045;length=39271	0	39271	5925	1228	1.7832282948907494	0.4102332300562872	0.2300508752758549
source=19_0131_sewage;assembly=control;id=>NODE_652_length_39174_cov_8.121987;length=39174	0	39174	18177	4651	5.484219649117289	1.55758892516335	0.28401286323644076
source=19_0131_sewage;assembly=control;id=>NODE_653_length_39153_cov_7.112768;length=39153	0	39153	15072	2759	4.54984281585511	0.9244663040541885	0.2031864267558091
source=19_0131_sewage;assembly=control;id=>NODE_654_length_39151_cov_4.545682;length=39151	0	39151	9958	2618	3.0062134588715645	0.8772658285048215	0.2918175440655897
source=19_0131_sewage;assembly=control;id=>NODE_655_length_39120_cov_6.104825;length=39120	0	39120	12434	2584	3.7566658691890438	0.8665589124160801	0.23067234153649796
source=19_0131_sewage;assembly=control;id=>NODE_656_length_39078_cov_35.026446;length=39078	0	39078	71148	16224	21.518942250144477	5.44665715625494	0.25310989234233255
source=19_0131_sewage;assembly=control;id=>NODE_657_length_39028_cov_8.017063;length=39028	0	39028	16355	3198	4.952959814286082	1.0749953685171487	0.21704100352611042
source=19_0131_sewage;assembly=control;id=>NODE_658_length_38960_cov_3.381802;length=38960	0	38960	6676	1911	2.025293328087829	0.6434964700762121	0.3177300103406583
source=19_0131_sewage;assembly=control;id=>NODE_659_length_38929_cov_9.766090;length=38929	0	38929	20127	4116	6.11077581348588	1.3870960926434877	0.2269918149479978
source=19_0131_sewage;assembly=control;id=>NODE_660_length_38902_cov_4.364842;length=38902	0	38902	9256	2148	2.8121725754243747	0.7243805446760501	0.2575875147231092
source=19_0131_sewage;assembly=control;id=>NODE_661_length_38873_cov_7.705755;length=38873	0	38873	17232	4624	5.239359272431806	1.5605374562866388	0.29784891150675524
source=19_0131_sewage;assembly=control;id=>NODE_662_length_38831_cov_4.582680;length=38831	0	38831	9313	2899	2.8346639479170332	0.9794315068313182	0.3455194424549068
source=19_0131_sewage;assembly=control;id=>NODE_663_length_38830_cov_6.731115;length=38830	0	38830	13536	3543	4.1201545530745145	1.1970387015652844	0.2905324754558147
source=19_0131_sewage;assembly=control;id=>NODE_664_length_38590_cov_29.368418;length=38590	0	38590	29316	6801	8.97884525181631	2.3120777073530174	0.25750279044906277
source=19_0131_sewage;assembly=control;id=>NODE_666_length_38453_cov_46.039585;length=38453	0	38453	91573	21490	28.14671829325233	7.331800135410967	0.2604850789006061
source=19_0131_sewage;assembly=control;id=>NODE_667_length_38380_cov_56.966288;length=38380	0	38380	115128	19793	35.454106259925595	6.765674258424205	0.19082907375588162
source=19_0131_sewage;assembly=control;id=>NODE_668_length_38373_cov_9.043035;length=38373	0	38373	17682	4220	5.446232592007109	1.4427501474515987	0.2649079199388177
source=19_0131_sewage;assembly=control;id=>NODE_669_length_38338_cov_4.730794;length=38338	0	38338	9483	1884	2.9235252540965373	0.6446973357517519	0.2205205290593544
source=19_0131_sewage;assembly=control;id=>NODE_670_length_38320_cov_3.275944;length=38320	0	38320	6637	1196	2.047089682675584	0.4094587057119369	0.20001991567695596
source=19_0131_sewage;assembly=control;id=>NODE_671_length_38258_cov_13.760752;length=38258	0	38258	27532	6181	8.505621452244394	2.1195365536027535	0.24919243884801237
source=19_0131_sewage;assembly=control;id=>NODE_672_length_38241_cov_12.348243;length=38241	0	38241	27479	6438	8.493021739925725	2.2086462481816516	0.26005423226444807
source=19_0131_sewage;assembly=control;id=>NODE_673_length_38234_cov_10.516724;length=38234	0	38234	20850	4458	6.44535549129709	1.529659465258324	0.23732740068779185
source=19_0131_sewage;assembly=control;id=>NODE_674_length_38172_cov_5.904636;length=38172	0	38172	11803	2570	3.654584805020803	0.8832682880070135	0.2416877251811333
source=19_0131_sewage;assembly=control;id=>NODE_675_length_38049_cov_166.431568;length=38049	0	38049	166039	39618	51.577158728692595	13.66009534156748	0.264847767466654
source=19_0131_sewage;assembly=control;id=>NODE_676_length_38040_cov_8.700487;length=38040	0	38040	18923	3989	5.879495107570763	1.37571337023108	0.23398495024847207
source=19_0131_sewage;assembly=control;id=>NODE_677_length_38026_cov_7.209081;length=38026	0	38026	14981	2795	4.65640462974729	0.9642854158766384	0.207087977216656
source=19_0131_sewage;assembly=control;id=>NODE_678_length_38011_cov_7.114791;length=38011	0	38011	13899	3342	4.321801460163289	1.153457455169633	0.2668927450281468
source=19_0131_sewage;assembly=control;id=>NODE_679_length_37968_cov_3.999420;length=37968	0	37968	8192	2094	2.5501326693765596	0.7235414010943578	0.2837269643979914
source=19_0131_sewage;assembly=control;id=>NODE_680_length_37753_cov_3.836888;length=37753	0	37753	7890	1322	2.4701088254139805	0.45939304633012923	0.18598089347465765
source=19_0131_sewage;assembly=control;id=>NODE_681_length_37730_cov_12.021526;length=37730	0	37730	27815	5925	8.713302892857998	2.0601838555648526	0.23644120730079476
source=19_0131_sewage;assembly=control;id=>NODE_682_length_37725_cov_8.552376;length=37725	0	37725	18380	4806	5.758466051246376	1.6713174517986418	0.2902365728867843
source=19_0131_sewage;assembly=control;id=>NODE_683_length_37663_cov_2.985003;length=37663	0	37663	5858	1248	1.838336496399521	0.43471447871126445	0.23647165769850934
source=19_0131_sewage;assembly=control;id=>NODE_684_length_37645_cov_2.576270;length=37645	0	37645	5149	1308	1.6166132818203487	0.4558320657242141	0.2819672897966886
source=19_0131_sewage;assembly=control;id=>NODE_685_length_37618_cov_3.485664;length=37618	0	37618	7376	1632	2.31747873695978	0.569152807369099	0.24559138269192962
source=19_0131_sewage;assembly=control;id=>NODE_686_length_37566_cov_7.582576;length=37566	0	37566	15082	3789	4.745200139528491	1.3232261689285876	0.27885571314597296
source=19_0131_sewage;assembly=control;id=>NODE_687_length_37555_cov_10.526533;length=37555	0	37555	20639	4906	6.495482797699971	1.7138160575133339	0.263847370686624
source=19_0131_sewage;assembly=control;id=>NODE_688_length_37544_cov_22.813785;length=37544	0	37544	40410	8917	12.721515794136943	3.1158938605657793	0.24493102166345804
source=19_0131_sewage;assembly=control;id=>NODE_689_length_37519_cov_5.230968;length=37519	0	37519	10444	2448	3.290077747397201	0.8559819148009316	0.2601707255939783
source=19_0131_sewage;assembly=control;id=>NODE_690_length_37517_cov_3.384176;length=37517	0	37517	6721	1304	2.1173679955190057	0.45598852966270387	0.21535629641503706
source=19_0131_sewage;assembly=control;id=>NODE_691_length_37478_cov_2.618176;length=37478	0	37478	5311	1145	1.674906032505257	0.4008053499591382	0.23930020083552372
source=19_0131_sewage;assembly=control;id=>NODE_692_length_37447_cov_6.127781;length=37447	0	37447	12106	2385	3.8209749552574177	0.8355564243812902	0.2186762368676659
source=19_0131_sewage;assembly=control;id=>NODE_693_length_37394_cov_2.682691;length=37394	0	37394	5257	1004	1.6616004668002982	0.35223801024033835	0.2119871878217717
source=19_0131_sewage;assembly=control;id=>NODE_694_length_37371_cov_14.864509;length=37371	0	37371	30713	8168	9.713552075009716	2.8673812429883756	0.29519389208458097
source=19_0131_sewage;assembly=control;id=>NODE_695_length_37337_cov_2.991068;length=37337	0	37337	5943	1302	1.8812948329777033	0.45748408934674645	0.24317511605697822
source=19_0131_sewage;assembly=control;id=>NODE_696_length_37310_cov_4.285868;length=37310	0	37310	8337	2418	2.641040764942255	0.8502281455420343	0.32192920186168505
source=19_0131_sewage;assembly=control;id=>NODE_697_length_37265_cov_36.927949;length=37265	0	37265	71587	17213	22.705108910972914	6.0598220805430385	0.26689244717141397
source=19_0131_sewage;assembly=control;id=>NODE_698_length_37221_cov_34.610693;length=37221	0	37221	64539	23422	20.493906345708165	8.255442745412461	0.4028242642545947
source=19_0131_sewage;assembly=control;id=>NODE_699_length_37184_cov_8.048183;length=37184	0	37184	15359	3392	4.8819956289178705	1.1967520146799073	0.2451358226523394
source=19_0131_sewage;assembly=control;id=>NODE_700_length_37139_cov_7.511083;length=37139	0	37139	15839	4342	5.040668131575588	1.5337834361869667	0.3042817730012993
source=19_0131_sewage;assembly=control;id=>NODE_701_length_37110_cov_6.204858;length=37110	0	37110	12167	2266	3.875101709805247	0.8010753740378036	0.20672370276393692
source=19_0131_sewage;assembly=control;id=>NODE_702_length_37105_cov_6.850688;length=37105	0	37105	13614	3353	4.3365450516165005	1.185510889563185	0.2733768185162221
source=19_0131_sewage;assembly=control;id=>NODE_703_length_37062_cov_4.709109;length=37062	0	37062	9378	2204	2.990693652038621	0.7801662674610386	0.26086465490346505
source=19_0131_sewage;assembly=control;id=>NODE_704_length_37047_cov_3.031034;length=37047	0	37047	5847	1391	1.8653941081412202	0.4925819738699466	0.2640632195202879
source=19_0131_sewage;assembly=control;id=>NODE_705_length_37002_cov_7.080034;length=37002	0	37002	14219	2751	4.541866948206472	0.9753709612715227	0.214751108386538
source=19_0131_sewage;assembly=control;id=>NODE_706_length_36905_cov_7.064993;length=36905	0	36905	13587	3356	4.351399103776707	1.1930020022318455	0.2741651532713706
source=19_0131_sewage;assembly=control;id=>NODE_707_length_36860_cov_4.624508;length=36860	0	36860	9391	2241	3.011251725608062	0.797610671129694	0.26487678341425686
source=19_0131_sewage;assembly=control;id=>NODE_708_length_36829_cov_109.150704;length=36829	0	36829	104548	25662	33.55184096520023	9.141237738008895	0.272451152456586
source=19_0131_sewage;assembly=control;id=>NODE_709_length_36813_cov_173.457071;length=36813	0	36813	272868	90336	87.60763349737623	32.19319466662469	0.3674702007284428
source=19_0131_sewage;assembly=control;id=>NODE_710_length_36763_cov_185.487115;length=36763	0	36763	178675	39526	57.44383138623653	14.105105931892295	0.24554605066388138
source=19_0131_sewage;assembly=control;id=>NODE_711_length_36760_cov_5.686201;length=36760	0	36760	10970	2454	3.527131707571251	0.8757970656056778	0.24830290962078738
source=19_0131_sewage;assembly=control;id=>NODE_712_length_36743_cov_2.774368;length=36743	0	36743	5402	1440	1.7376828676111549	0.5141529232685561	0.2958842104344262
source=19_0131_sewage;assembly=control;id=>NODE_714_length_36687_cov_3.854608;length=36687	0	36687	7367	2206	2.3733895309465494	0.7888560097052689	0.33237527991903604
source=19_0131_sewage;assembly=control;id=>NODE_715_length_36686_cov_12.963801;length=36686	0	36686	27228	5801	8.772147638893868	2.074468925984248	0.23648358547757298
source=19_0131_sewage;assembly=control;id=>NODE_716_length_36601_cov_7.452772;length=36601	0	36601	14577	3598	4.707233640822469	1.2896523025525317	0.27397244346834626
source=19_0131_sewage;assembly=control;id=>NODE_717_length_36579_cov_3.404173;length=36579	0	36579	6507	1404	2.1025170698912032	0.503546648026604	0.23949705580875996
source=19_0131_sewage;assembly=control;id=>NODE_718_length_36536_cov_12.408980;length=36536	0	36536	26489	6055	8.569098144121847	2.1741904256764344	0.2537245330966207
source=19_0131_sewage;assembly=control;id=>NODE_719_length_36528_cov_2.634744;length=36528	0	36528	5039	1246	1.6304557489666358	0.44750364619705874	0.2744653735501141
source=19_0131_sewage;assembly=control;id=>NODE_720_length_36526_cov_3.725645;length=36526	0	36526	7470	1646	2.4171802619247464	0.5911968973203771	0.24458121995817567
source=19_0131_sewage;assembly=control;id=>NODE_721_length_36515_cov_9.610532;length=36515	0	36515	18173	4743	5.882282444627682	1.7040653657810159	0.2896945840023964
source=19_0131_sewage;assembly=control;id=>NODE_722_length_36449_cov_3.836484;length=36449	0	36449	7461	1780	2.4193682362190008	0.6406765299571676	0.2648114992856233
source=19_0131_sewage;assembly=control;id=>NODE_723_length_36443_cov_20.663158;length=36443	0	36443	39356	9068	12.764017268313799	3.2643883590539735	0.25574929040230127
source=19_0131_sewage;assembly=control;id=>NODE_724_length_36397_cov_8.367123;length=36397	0	36397	16011	3758	5.199282570075636	1.3545517981982136	0.26052667458281814
source=19_0131_sewage;assembly=control;id=>NODE_725_length_36382_cov_8.075316;length=36382	0	36382	16790	4454	5.454496643375189	1.606083325486625	0.29445124463268463
source=19_0131_sewage;assembly=control;id=>NODE_726_length_36366_cov_4.738041;length=36366	0	36366	9569	2575	3.1100084742281697	0.928936716942864	0.2986926642292845
source=19_0131_sewage;assembly=control;id=>NODE_727_length_36346_cov_11.060649;length=36346	0	36346	21492	4386	6.98893114563533	1.5831294764679453	0.22651954118286435
source=19_0131_sewage;assembly=control;id=>NODE_728_length_36316_cov_3.003420;length=36316	0	36316	5747	890	1.870396761779551	0.3215114390407644	0.17189477955194324
source=19_0131_sewage;assembly=control;id=>NODE_729_length_36282_cov_6.300798;length=36282	0	36282	12464	2310	4.060287382716826	0.8352667450994726	0.2057161639973813
source=19_0131_sewage;assembly=control;id=>NODE_730_length_36215_cov_6.608324;length=36215	0	36215	12836	2379	4.189206523021737	0.8618077247979457	0.2057209927612523
source=19_0131_sewage;assembly=control;id=>NODE_731_length_35988_cov_6.288676;length=35988	0	35988	12225	2214	4.014964486787686	0.8070944015150039	0.20102155428048338
source=19_0131_sewage;assembly=control;id=>NODE_732_length_35964_cov_11.889860;length=35964	0	35964	22457	3925	7.380304868792266	1.4317793753273336	0.19400003126993234
source=19_0131_sewage;assembly=control;id=>NODE_733_length_35926_cov_8.050040;length=35926	0	35926	16671	4295	5.484579526757374	1.5684068581603101	0.28596665441873775
source=19_0131_sewage;assembly=control;id=>NODE_734_length_35850_cov_3.570722;length=35850	0	35850	6764	1803	2.2300006577127145	0.6597980030598322	0.295873456708564
source=19_0131_sewage;assembly=control;id=>NODE_735_length_35810_cov_7.816529;length=35810	0	35810	14608	3335	4.821442495728425	1.2217882587683961	0.25340720331121735
source=19_0131_sewage;assembly=control;id=>NODE_736_length_35797_cov_4.598036;length=35797	0	35797	8819	2151	2.911811541396476	0.7883121290642229	0.27072910380943
source=19_0131_sewage;assembly=control;id=>NODE_737_length_35696_cov_7.081648;length=35696	0	35696	13405	3098	4.438516284403577	1.1385871826444922	0.25652427741345757
source=19_0131_sewage;assembly=control;id=>NODE_738_length_35666_cov_3.496953;length=35666	0	35666	6737	1613	2.2325577122091067	0.5933137213356409	0.26575515521547677
source=19_0131_sewage;assembly=control;id=>NODE_739_length_35643_cov_16.444448;length=35643	0	35643	26891	6476	8.917092142137099	2.3836199933120703	0.2673091132532364
source=19_0131_sewage;assembly=control;id=>NODE_740_length_35626_cov_5.598606;length=35626	0	35626	10886	1916	3.6115349217582957	0.7055582448972576	0.1953624318143801
source=19_0131_sewage;assembly=control;id=>NODE_741_length_35501_cov_2.522823;length=35501	0	35501	4686	1132	1.5600993285885478	0.4183215811825963	0.2681377868171125
source=19_0131_sewage;assembly=control;id=>NODE_742_length_35493_cov_6.643490;length=35493	0	35493	12844	2290	4.277087548787477	0.8464419973385502	0.19790148966637597
source=19_0131_sewage;assembly=control;id=>NODE_743_length_35479_cov_12.106312;length=35479	0	35479	26228	5981	8.737443023908353	2.211601429750421	0.25311769400942513
source=19_0131_sewage;assembly=control;id=>NODE_744_length_35395_cov_11.726457;length=35395	0	35395	21854	5313	7.297591924238163	1.9692566889421623	0.26985020666906423
source=19_0131_sewage;assembly=control;id=>NODE_745_length_35376_cov_5.098440;length=35376	0	35376	9745	2309	3.2558446180229432	0.8562875659766782	0.2630001325114355
source=19_0131_sewage;assembly=control;id=>NODE_746_length_35287_cov_22.722071;length=35287	0	35287	20926	5280	7.00909644243289	1.963014986219875	0.2800667678555302
source=19_0131_sewage;assembly=control;id=>NODE_747_length_35284_cov_77.406597;length=35284	0	35284	71761	14113	24.03815996106828	5.247421594386759	0.21829547697849488
source=19_0131_sewage;assembly=control;id=>NODE_748_length_35263_cov_8.281470;length=35263	0	35263	16505	4782	5.532059260903485	1.77907699821653	0.32159398775601233
source=19_0131_sewage;assembly=control;id=>NODE_749_length_35235_cov_4.358101;length=35235	0	35235	8021	1748	2.6905730805638512	0.6508360228678804	0.24189494333730852
source=19_0131_sewage;assembly=control;id=>NODE_750_length_35234_cov_4.296455;length=35234	0	35234	8138	2062	2.7298971663787124	0.7677700046004298	0.2812450278553528
source=19_0131_sewage;assembly=control;id=>NODE_751_length_35227_cov_6.669567;length=35227	0	35227	12580	2304	4.220807386919605	0.858047332314716	0.20328985752200573
source=19_0131_sewage;assembly=control;id=>NODE_752_length_35125_cov_56.157713;length=35125	0	35125	53055	10254	17.85256151357675	3.8298468741581324	0.214526462840952
source=19_0131_sewage;assembly=control;id=>NODE_753_length_35123_cov_4.548905;length=35123	0	35123	8852	2448	2.9787932000720834	0.9143747818072532	0.30696148419605845
source=19_0131_sewage;assembly=control;id=>NODE_754_length_35116_cov_3.501925;length=35116	0	35116	6416	1414	2.159483385953573	0.5282613041133982	0.24462392605078156
source=19_0131_sewage;assembly=control;id=>NODE_755_length_35104_cov_2.255414;length=35104	0	35104	4142	925	1.3945819532892134	0.3456921812325581	0.24788229936377731
source=19_0131_sewage;assembly=control;id=>NODE_756_length_35068_cov_6.885814;length=35068	0	35068	13131	2253	4.425652961834747	0.8428584087583456	0.19044837361330766
source=19_0131_sewage;assembly=control;id=>NODE_757_length_35000_cov_4.133295;length=35000	0	35000	8062	2616	2.7224837842946044	0.9805598922393167	0.36017106801368143
source=19_0131_sewage;assembly=control;id=>NODE_758_length_34976_cov_3.315054;length=34976	0	34976	6126	1640	2.0701289765248467	0.615145905800421	0.29715342028257324
source=19_0131_sewage;assembly=control;id=>NODE_759_length_34889_cov_6.723546;length=34889	0	34889	12585	3158	4.263391847149331	1.187484730836753	0.27853051593902906
source=19_0131_sewage;assembly=control;id=>NODE_760_length_34872_cov_3.132062;length=34872	0	34872	6144	1370	2.082403587209421	0.5154044230353843	0.24750457893998606
source=19_0131_sewage;assembly=control;id=>NODE_761_length_34863_cov_4.580470;length=34863	0	34863	8313	2188	2.8182763539095994	0.8233547433471444	0.2921483346389936
source=19_0131_sewage;assembly=control;id=>NODE_762_length_34692_cov_14.539019;length=34692	0	34692	27322	7273	9.308371365172684	2.750354532831019	0.29547107919667703
source=19_0131_sewage;assembly=control;id=>NODE_763_length_34690_cov_11.958510;length=34690	0	34690	21562	4535	7.346412226166813	1.7150525107007804	0.23345443434170787
source=19_0131_sewage;assembly=control;id=>NODE_764_length_34687_cov_4.642383;length=34687	0	34687	8777	2296	2.9906797510159593	0.8683795220626095	0.2903619224919063
source=19_0131_sewage;assembly=control;id=>NODE_765_length_34626_cov_6.898065;length=34626	0	34626	12910	2239	4.406709986906896	0.8483131494953021	0.1925048737075479
source=19_0131_sewage;assembly=control;id=>NODE_766_length_34614_cov_7.108134;length=34614	0	34614	13111	3245	4.476870997888617	1.2298930344013328	0.27472157115569673
source=19_0131_sewage;assembly=control;id=>NODE_767_length_34553_cov_7.832802;length=34553	0	34553	15581	4016	5.32966754816948	1.5247982120136847	0.28609630867827573
source=19_0131_sewage;assembly=control;id=>NODE_768_length_34487_cov_3.138911;length=34487	0	34487	5639	1651	1.932578883039489	0.6280526989898967	0.3249816628453057
source=19_0131_sewage;assembly=control;id=>NODE_769_length_34441_cov_2.848776;length=34441	0	34441	5549	1023	1.9042743790311958	0.3896765853889554	0.20463258324528016
source=19_0131_sewage;assembly=control;id=>NODE_770_length_34420_cov_8.228867;length=34420	0	34420	16133	4501	5.539809363908752	1.715546827371727	0.309676148523869
source=19_0131_sewage;assembly=control;id=>NODE_771_length_34381_cov_2.900891;length=34381	0	34381	5434	1314	1.8680637025148652	0.5013964917959515	0.2684043863819797
source=19_0131_sewage;assembly=control;id=>NODE_772_length_34370_cov_59.204167;length=34370	0	34370	68544	16180	23.57113335381564	6.175944935611708	0.2620130666993134
source=19_0131_sewage;assembly=control;id=>NODE_773_length_34361_cov_7.310121;length=34361	0	34361	13069	3257	4.495387314019893	1.2435303638795399	0.2766236315169788
source=19_0131_sewage;assembly=control;id=>NODE_774_length_34359_cov_3.420476;length=34359	0	34359	6441	1603	2.2156611153417174	0.6120648467090432	0.2762447932452186
source=19_0131_sewage;assembly=control;id=>NODE_775_length_34346_cov_4.096760;length=34346	0	34346	7693	2059	2.6473424224223048	0.7864744368184726	0.29708073657462586
source=19_0131_sewage;assembly=control;id=>NODE_776_length_34311_cov_14.922291;length=34311	0	34311	27253	6301	9.387965665860536	2.40924260070256	0.2566309556780553
source=19_0131_sewage;assembly=control;id=>NODE_777_length_34267_cov_6.403835;length=34267	0	34267	11932	2229	4.115548389138149	0.853372048832503	0.20735318070484662
source=19_0131_sewage;assembly=control;id=>NODE_778_length_34178_cov_7.565425;length=34178	0	34178	13532	3150	4.679569437267907	1.2091170308531431	0.258382111230957
source=19_0131_sewage;assembly=control;id=>NODE_779_length_34178_cov_4.921021;length=34178	0	34178	8759	2325	3.028994139892817	0.892443522772558	0.29463362474651
source=19_0131_sewage;assembly=control;id=>NODE_780_length_34147_cov_4.434677;length=34147	0	34147	7868	1800	2.7233430347227943	0.6915512658380151	0.2539346887339175
source=19_0131_sewage;assembly=control;id=>NODE_781_length_34113_cov_3.001028;length=34113	0	34113	5756	1235	1.9943042888606433	0.47495391667391074	0.23815518992101975
source=19_0131_sewage;assembly=control;id=>NODE_782_length_34112_cov_3.226121;length=34112	0	34112	6074	1141	2.1045447111486224	0.438816441690203	0.20850896603223265
source=19_0131_sewage;assembly=control;id=>NODE_783_length_34072_cov_46.712291;length=34072	0	34072	59138	11251	20.51443489540391	4.33209455939701	0.2111729902132269
source=19_0131_sewage;assembly=control;id=>NODE_784_length_34028_cov_4.098873;length=34028	0	34028	7574	1647	2.6307490901471073	0.6349822788066355	0.24136938075349795
source=19_0131_sewage;assembly=control;id=>NODE_785_length_34023_cov_13.689973;length=34023	0	34023	24392	4836	8.473549257895774	1.8647392710915145	0.22006590324047787
source=19_0131_sewage;assembly=control;id=>NODE_786_length_33996_cov_8.681329;length=33996	0	33996	15273	3932	5.309909062344202	1.5173651969710813	0.28576105148987235
source=19_0131_sewage;assembly=control;id=>NODE_787_length_33990_cov_7.546751;length=33990	0	33990	13802	2629	4.7993388167240605	1.0147144654481115	0.211427970434631
source=19_0131_sewage;assembly=control;id=>NODE_788_length_33985_cov_3.676835;length=33985	0	33985	6774	1583	2.3558545314507278	0.6110800009979144	0.25938783266962295
source=19_0131_sewage;assembly=control;id=>NODE_789_length_33893_cov_6.514924;length=33893	0	33893	11691	2192	4.076920108780866	0.8484670245815912	0.20811470471402266
source=19_0131_sewage;assembly=control;id=>NODE_790_length_33861_cov_2.958942;length=33861	0	33861	5202	1161	1.8157711868401254	0.44981804120073543	0.24772837263902509
source=19_0131_sewage;assembly=control;id=>NODE_791_length_33836_cov_46.855274;length=33836	0	33836	82361	18309	28.769555170812822	7.098883327329125	0.2467498466758032
source=19_0131_sewage;assembly=control;id=>NODE_792_length_33823_cov_3.650912;length=33823	0	33823	6699	1532	2.34092987637737	0.5942252058303901	0.2538415233308757
source=19_0131_sewage;assembly=control;id=>NODE_793_length_33816_cov_2.632564;length=33816	0	33816	4840	1045	1.6916623319861988	0.4054137607924976	0.23965406873870448
source=19_0131_sewage;assembly=control;id=>NODE_794_length_33751_cov_11.388177;length=33751	0	33751	20479	4017	7.171543767888	1.5614195647956193	0.21772433039970876
source=19_0131_sewage;assembly=control;id=>NODE_795_length_33700_cov_9.102006;length=33700	0	33700	15989	3834	5.607663614951576	1.4925422637636672	0.2661611619827085
source=19_0131_sewage;assembly=control;id=>NODE_796_length_33695_cov_19.438377;length=33695	0	33695	33986	8094	11.921341927765246	3.1513901221344285	0.2643486061577283
source=19_0131_sewage;assembly=control;id=>NODE_797_length_33684_cov_4.663088;length=33684	0	33684	8508	2041	2.985343950754586	0.7949206447043567	0.26627439176763196
source=19_0131_sewage;assembly=control;id=>NODE_798_length_33646_cov_10.351165;length=33646	0	33646	18518	3929	6.505058273248807	1.531979727192076	0.2355059190618077
source=19_0131_sewage;assembly=control;id=>NODE_800_length_33490_cov_8.749634;length=33490	0	33490	15821	3343	5.583536187768046	1.3095607775503442	0.23453967763640945
source=19_0131_sewage;assembly=control;id=>NODE_801_length_33478_cov_3.049248;length=33478	0	33478	5406	1078	1.9085655855659698	0.4224386887306956	0.22133831392827133
source=19_0131_sewage;assembly=control;id=>NODE_802_length_33446_cov_5.848762;length=33446	0	33446	10801	3138	3.8168960535659777	1.2308728260480053	0.32248004891253157
source=19_0131_sewage;assembly=control;id=>NODE_803_length_33373_cov_8.716940;length=33373	0	33373	15419	3604	5.460740164198455	1.4167524224964425	0.2594432952120508
source=19_0131_sewage;assembly=control;id=>NODE_804_length_33360_cov_3.710974;length=33360	0	33360	6845	1555	2.4251464096239004	0.6115173473047801	0.25215687798396313
source=19_0131_sewage;assembly=control;id=>NODE_805_length_33337_cov_3.799411;length=33337	0	33337	6778	1485	2.4030654624079504	0.5843921434598441	0.24318611065811918
source=19_0131_sewage;assembly=control;id=>NODE_806_length_33331_cov_3.440498;length=33331	0	33331	6074	1574	2.1538576456362484	0.6195278218037642	0.28763638258960056
source=19_0131_sewage;assembly=control;id=>NODE_807_length_33324_cov_3.307103;length=33324	0	33324	5773	1334	2.0475522070850376	0.5251738992497451	0.2564886489499576
source=19_0131_sewage;assembly=control;id=>NODE_808_length_33295_cov_7.592028;length=33295	0	33295	13413	2392	4.761430587954702	0.9425113442187366	0.19794709317049972
source=19_0131_sewage;assembly=control;id=>NODE_809_length_33267_cov_6.274961;length=33267	0	33267	11256	2877	3.999088345795862	1.1345683224874148	0.28370674123270045
source=19_0131_sewage;assembly=control;id=>NODE_810_length_33244_cov_4.366296;length=33244	0	33244	7712	2020	2.741853835819563	0.7971545436876297	0.2907356086139995
source=19_0131_sewage;assembly=control;id=>NODE_811_length_33237_cov_2.401754;length=33237	0	33237	4144	1126	1.4736300936527056	0.4444480483592015	0.30160082253582543
source=19_0131_sewage;assembly=control;id=>NODE_812_length_33236_cov_6.839697;length=33236	0	33236	12164	3299	4.325718096316256	1.3022009124143958	0.3010369338499749
source=19_0131_sewage;assembly=control;id=>NODE_813_length_33221_cov_6.241000;length=33221	0	33221	10740	2815	3.8210448242442894	1.1116552619814863	0.2909296574926584
source=19_0131_sewage;assembly=control;id=>NODE_814_length_33220_cov_3.304297;length=33220	0	33220	6120	1287	2.1774206947477945	0.5082569767705614	0.23342157902537597
source=19_0131_sewage;assembly=control;id=>NODE_815_length_33216_cov_4.472513;length=33216	0	33216	7739	2159	2.7537725533880177	0.8527264624812362	0.30965755012414187
source=19_0131_sewage;assembly=control;id=>NODE_816_length_33206_cov_7.780881;length=33206	0	33206	13679	2293	4.868871785536326	0.9059243253225756	0.18606452690205402
source=19_0131_sewage;assembly=control;id=>NODE_817_length_33198_cov_2.683915;length=33198	0	33198	4629	1508	1.6480326535277645	0.5959280816858548	0.36159968093485056
source=19_0131_sewage;assembly=control;id=>NODE_818_length_33159_cov_13.576547;length=33159	0	33159	23595	5418	8.410253940556737	2.1435914000560268	0.25487832058423276
source=19_0131_sewage;assembly=control;id=>NODE_819_length_33117_cov_3.406479;length=33117	0	33117	5893	1046	2.1031778789482054	0.4143669670159494	0.1970194585838709
source=19_0131_sewage;assembly=control;id=>NODE_820_length_33114_cov_3.490698;length=33114	0	33114	6113	1232	2.181892269398902	0.4880940274316855	0.22370216636138157
source=19_0131_sewage;assembly=control;id=>NODE_821_length_33066_cov_7.587683;length=33066	0	33066	13344	3361	4.769742393598315	1.3334946607060645	0.2795737276075554
source=19_0131_sewage;assembly=control;id=>NODE_822_length_33061_cov_6.662183;length=33061	0	33061	12103	2020	4.3268077598323975	0.8015669716690833	0.1852559707205787
source=19_0131_sewage;assembly=control;id=>NODE_823_length_33054_cov_6.842329;length=33054	0	33054	12163	2059	4.349178537603069	0.8172157986012966	0.18790118445026696
source=19_0131_sewage;assembly=control;id=>NODE_824_length_33049_cov_2.980148;length=33049	0	33049	5690	1131	2.034906670954609	0.4489610984252248	0.22062982289728775
source=19_0131_sewage;assembly=control;id=>NODE_825_length_33006_cov_30.252891;length=33006	0	33006	53716	9860	19.235404435765044	3.9191189917534706	0.20374507876041945
source=19_0131_sewage;assembly=control;id=>NODE_826_length_32970_cov_3.478596;length=32970	0	32970	6114	1100	2.191780402672443	0.4377016341796881	0.19970140879350753
source=19_0131_sewage;assembly=control;id=>NODE_827_length_32915_cov_6.978971;length=32915	0	32915	12412	2330	4.45695716006382	0.9286808531022623	0.20836656484464938
source=19_0131_sewage;assembly=control;id=>NODE_828_length_32819_cov_2.538823;length=32819	0	32819	4403	1167	1.5856739582758739	0.46649816762688284	0.2941955155359384
source=19_0131_sewage;assembly=control;id=>NODE_829_length_32811_cov_6.393333;length=32811	0	32811	11342	2098	4.0856459413556285	0.8388618561940495	0.20531927343555198
source=19_0131_sewage;assembly=control;id=>NODE_830_length_32809_cov_51.747664;length=32809	0	32809	90031	16725	32.433187492874794	6.687712009445155	0.2061996530841864
source=19_0131_sewage;assembly=control;id=>NODE_831_length_32695_cov_2.773866;length=32695	0	32695	5190	1108	1.8761889264649299	0.4445932336005223	0.23696613242367556
source=19_0131_sewage;assembly=control;id=>NODE_832_length_32636_cov_6.414045;length=32636	0	32636	11456	2093	4.14883948543431	0.8413500675647286	0.20279166511949404
source=19_0131_sewage;assembly=control;id=>NODE_833_length_32597_cov_3.340176;length=32597	0	32597	5818	986	2.109534520799046	0.39682928319113736	0.18811224906659835
source=19_0131_sewage;assembly=control;id=>NODE_834_length_32573_cov_7.968571;length=32573	0	32573	13974	3575	5.070532046323887	1.4398681225689691	0.28396785769510463
source=19_0131_sewage;assembly=control;id=>NODE_835_length_32562_cov_31.590704;length=32562	0	32562	53177	17821	19.302044523281115	7.180016268962534	0.3719821628378473
source=19_0131_sewage;assembly=control;id=>NODE_836_length_32547_cov_12.053121;length=32547	0	32547	22889	5058	8.312016706512377	2.038789044137514	0.24528211577584347
source=19_0131_sewage;assembly=control;id=>NODE_837_length_32539_cov_3.955178;length=32539	0	32539	6741	1991	2.4485595879587834	0.802733686063395	0.32783914674201814
source=19_0131_sewage;assembly=control;id=>NODE_838_length_32528_cov_15.157331;length=32528	0	32528	23874	6505	8.67477822102638	2.6235803511177105	0.3024377435677306
source=19_0131_sewage;assembly=control;id=>NODE_839_length_32516_cov_13.020887;length=32516	0	32516	24669	5315	8.96695483532854	2.144423629244804	0.23914736592584104
source=19_0131_sewage;assembly=control;id=>NODE_840_length_32503_cov_8.492912;length=32503	0	32503	15905	4440	5.783633676156355	1.7921070665458898	0.3098583290179739
source=19_0131_sewage;assembly=control;id=>NODE_841_length_32499_cov_7.816083;length=32499	0	32499	14635	4079	5.322470721787923	1.6466001002282784	0.3093676200956448
source=19_0131_sewage;assembly=control;id=>NODE_842_length_32487_cov_59.562778;length=32487	0	32487	100679	30909	36.62855929985251	12.481873481254137	0.34076888962718216
source=19_0131_sewage;assembly=control;id=>NODE_843_length_32464_cov_2.613132;length=32464	0	32464	4471	1222	1.6277705707445356	0.49382560705063716	0.30337543627217894
source=19_0131_sewage;assembly=control;id=>NODE_845_length_32341_cov_3.154030;length=32341	0	32341	5370	1299	1.9625078090692856	0.5269387498474132	0.2685027531672919
source=19_0131_sewage;assembly=control;id=>NODE_846_length_32313_cov_6.042160;length=32313	0	32313	10738	1999	3.927685190844214	0.8115960853056531	0.206634708707703
source=19_0131_sewage;assembly=control;id=>NODE_847_length_32287_cov_17.036548;length=32287	0	32287	28507	7413	10.435526715839243	3.0121093657542355	0.2886398978963274
source=19_0131_sewage;assembly=control;id=>NODE_848_length_32270_cov_2.480242;length=32270	0	32270	4215	1138	1.543793349750087	0.4626448442457985	0.2996805526599091
source=19_0131_sewage;assembly=control;id=>NODE_849_length_32266_cov_5.816026;length=32266	0	32266	9905	2122	3.6282725458629574	0.8627891602484732	0.23779612731470404
source=19_0131_sewage;assembly=control;id=>NODE_850_length_32251_cov_2.571469;length=32251	0	32251	4383	1091	1.6062710704149206	0.44379866898798376	0.27629126687399336
source=19_0131_sewage;assembly=control;id=>NODE_851_length_32238_cov_2.580710;length=32238	0	32238	4340	1332	1.5911539115589464	0.5420515166940355	0.3406656720989084
source=19_0131_sewage;assembly=control;id=>NODE_852_length_32221_cov_10.987067;length=32221	0	32221	19911	4331	7.303728311361696	1.7634112165283118	0.24143987034473138
source=19_0131_sewage;assembly=control;id=>NODE_853_length_32207_cov_3.814444;length=32207	0	32207	6836	2088	2.5086630490246336	0.8505202361754279	0.339033269735491
source=19_0131_sewage;assembly=control;id=>NODE_854_length_32108_cov_98.097776;length=32108	0	32108	163394	39279	60.14692134766657	16.049133822793603	0.2668321746681759
source=19_0131_sewage;assembly=control;id=>NODE_855_length_32037_cov_13.845726;length=32037	0	32037	25116	5686	9.265933635474118	2.3284099376417022	0.2512871372969382
source=19_0131_sewage;assembly=control;id=>NODE_856_length_32015_cov_7.604631;length=32015	0	32015	12705	2704	4.690419810195811	1.1080455429857388	0.2362358995195104
source=19_0131_sewage;assembly=control;id=>NODE_857_length_32011_cov_8.118632;length=32011	0	32011	13440	3037	4.962386418459362	1.2446578444123584	0.25081840458502197
source=19_0131_sewage;assembly=control;id=>NODE_858_length_31963_cov_2.707221;length=31963	0	31963	4515	973	1.6695551596220664	0.3993647558732369	0.23920428958072895
source=19_0131_sewage;assembly=control;id=>NODE_859_length_31924_cov_12.209075;length=31924	0	31924	23333	4980	8.638609271998943	2.0465222499158084	0.23690413415842
source=19_0131_sewage;assembly=control;id=>NODE_860_length_31871_cov_3.033474;length=31871	0	31871	5100	1029	1.891320099764722	0.4235689481857985	0.22395413036560546
source=19_0131_sewage;assembly=control;id=>NODE_861_length_31859_cov_2.518583;length=31859	0	31859	4213	1235	1.5629672262771863	0.5085565447596321	0.32537889228231426
source=19_0131_sewage;assembly=control;id=>NODE_862_length_31775_cov_2.818916;length=31775	0	31775	5222	1262	1.942414272298908	0.5210485908927043	0.26824792132320313
source=19_0131_sewage;assembly=control;id=>NODE_863_length_31718_cov_9.239712;length=31718	0	31718	16749	4665	6.241279617965581	1.9295244378038463	0.30915526236794333
source=19_0131_sewage;assembly=control;id=>NODE_864_length_31714_cov_6.119081;length=31714	0	31714	10706	1755	3.989943716346793	0.725989816727831	0.1819549017078742
source=19_0131_sewage;assembly=control;id=>NODE_865_length_31629_cov_6.225375;length=31629	0	31629	10688	1779	3.9939399984188015	0.7378955935597302	0.18475380047067874
source=19_0131_sewage;assembly=control;id=>NODE_866_length_31623_cov_5.140997;length=31623	0	31623	8559	7158	3.198972528419615	2.9695665055985456	0.9282875920993287
source=19_0131_sewage;assembly=control;id=>NODE_867_length_31610_cov_4.379211;length=31610	0	31610	7440	1927	2.7818838415060685	0.799763627380536	0.287489943127013
source=19_0131_sewage;assembly=control;id=>NODE_868_length_31591_cov_7.122844;length=31591	0	31591	12173	2421	4.554333197881802	1.0053929741159693	0.22075525229106482
source=19_0131_sewage;assembly=control;id=>NODE_869_length_31479_cov_3.676139;length=31479	0	31479	6394	1457	2.4007241240817976	0.6072157869911424	0.2529302642065896
source=19_0131_sewage;assembly=control;id=>NODE_870_length_31450_cov_2.595923;length=31450	0	31450	4257	1091	1.599828954540998	0.45510177658287637	0.2844690210732235
source=19_0131_sewage;assembly=control;id=>NODE_871_length_31446_cov_12.292249;length=31446	0	31446	22977	4941	8.636115984976065	2.0613601395947514	0.2386906501928441
source=19_0131_sewage;assembly=control;id=>NODE_872_length_31406_cov_13.384900;length=31406	0	31406	24661	5286	9.280868282737726	2.2081011427430837	0.23791967254293633
source=19_0131_sewage;assembly=control;id=>NODE_873_length_31401_cov_3.445575;length=31401	0	31401	5742	1273	2.1612761524986497	0.531850234209252	0.24608157249798013
source=19_0131_sewage;assembly=control;id=>NODE_874_length_31372_cov_2.904589;length=31372	0	31372	4932	1399	1.8581099708047037	0.5850324263554977	0.3148534992803111
source=19_0131_sewage;assembly=control;id=>NODE_875_length_31297_cov_3.837782;length=31297	0	31297	6527	1432	2.4649122038615405	0.6002673727830719	0.2435248492188447
source=19_0131_sewage;assembly=control;id=>NODE_876_length_31280_cov_5.106966;length=31280	0	31280	8537	2040	3.225737991913003	0.8555942418322717	0.2652398440224425
source=19_0131_sewage;assembly=control;id=>NODE_877_length_31262_cov_2.825392;length=31262	0	31262	4652	1167	1.758788023102319	0.4897320505196939	0.278448593057768
source=19_0131_sewage;assembly=control;id=>NODE_878_length_31234_cov_3.137400;length=31234	0	31234	5135	1377	1.9431368781723124	0.5783766671590761	0.2976510165887486
source=19_0131_sewage;assembly=control;id=>NODE_879_length_31205_cov_5.542921;length=31205	0	31205	8852	2097	3.352800947480589	0.8816143967913753	0.26294862432971183
source=19_0131_sewage;assembly=control;id=>NODE_880_length_31180_cov_160.794538;length=31180	0	31180	218672	78040	82.8910456978559	32.83564713597565	0.3961302075457469
source=19_0131_sewage;assembly=control;id=>NODE_881_length_31154_cov_16.190906;length=31154	0	31154	24789	4786	9.40450072201864	2.0154095344078407	0.21430266145752827
source=19_0131_sewage;assembly=control;id=>NODE_882_length_31152_cov_165.582178;length=31152	0	31152	281971	94047	106.98159352789813	39.6062242813044	0.37021531438467575
source=19_0131_sewage;assembly=control;id=>NODE_883_length_31031_cov_7.492672;length=31031	0	31031	12555	2278	4.782021209053415	0.9630800319370961	0.20139601851070305
source=19_0131_sewage;assembly=control;id=>NODE_884_length_31024_cov_2.818270;length=31024	0	31024	4570	1161	1.7410408478899233	0.49095180160837093	0.2819875261418399
source=19_0131_sewage;assembly=control;id=>NODE_885_length_30952_cov_275.102372;length=30952	0	30952	222670	47614	85.02830948777267	20.181357743254953	0.23734868851129037
source=19_0131_sewage;assembly=control;id=>NODE_886_length_30896_cov_12.111929;length=30896	0	30896	21585	4605	8.257343451324985	1.955382878553104	0.23680532244778318
source=19_0131_sewage;assembly=control;id=>NODE_887_length_30883_cov_7.564325;length=30883	0	30883	12357	2997	4.729161196307476	1.2731268914665095	0.2692077598159618
source=19_0131_sewage;assembly=control;id=>NODE_888_length_30862_cov_3.059629;length=30862	0	30862	4923	1245	1.8853688224667302	0.5292364097135009	0.28070709741612904
source=19_0131_sewage;assembly=control;id=>NODE_889_length_30859_cov_4.633359;length=30859	0	30859	7480	1853	2.8649055030757786	0.7877673934702915	0.27497151044756624
source=19_0131_sewage;assembly=control;id=>NODE_890_length_30858_cov_3.519105;length=30858	0	30858	5807	1376	2.224203928799635	0.5849989536048509	0.2630149807893581
source=19_0131_sewage;assembly=control;id=>NODE_891_length_30806_cov_6.482749;length=30806	0	30806	10840	1912	4.158957892285305	0.814248574494492	0.1957818750713705
source=19_0131_sewage;assembly=control;id=>NODE_892_length_30786_cov_4.756500;length=30786	0	30786	6843	1195	2.6271436916320043	0.5092359673609214	0.19383635884970554
source=19_0131_sewage;assembly=control;id=>NODE_893_length_30784_cov_3.463471;length=30784	0	30784	6009	1400	2.307106835252494	0.5966331987828991	0.2586066625378458
source=19_0131_sewage;assembly=control;id=>NODE_894_length_30761_cov_36.094412;length=30761	0	30761	57486	19694	22.087786362069675	8.399199830279239	0.38026444536346987
source=19_0131_sewage;assembly=control;id=>NODE_895_length_30761_cov_6.211457;length=30761	0	30761	10469	1779	4.022493049168623	0.7587171980332469	0.18861864738089731
source=19_0131_sewage;assembly=control;id=>NODE_896_length_30753_cov_6.075477;length=30753	0	30753	10116	1783	3.8878713410543604	0.7606209532576687	0.19563943519061877
source=19_0131_sewage;assembly=control;id=>NODE_897_length_30688_cov_3.118043;length=30688	0	30688	5023	1392	1.9345731009674734	0.5950796238812568	0.3076025525133475
source=19_0131_sewage;assembly=control;id=>NODE_898_length_30659_cov_3.454973;length=30659	0	30659	5557	1333	2.1422638711665467	0.5703961612215145	0.26625859162294113
source=19_0131_sewage;assembly=control;id=>NODE_899_length_30627_cov_2.939683;length=30627	0	30627	4721	874	1.8218813666847749	0.37437893469405703	0.20549029236481167
source=19_0131_sewage;assembly=control;id=>NODE_900_length_30612_cov_3.207972;length=30612	0	30612	5124	1264	1.9783720538758212	0.5417012021113247	0.2738115922382142
source=19_0131_sewage;assembly=control;id=>NODE_901_length_30608_cov_4.246653;length=30608	0	30608	7222	1582	2.7887724768926336	0.678072226940866	0.24314361697100592
source=19_0131_sewage;assembly=control;id=>NODE_902_length_30583_cov_2.923480;length=30583	0	30583	4973	1368	1.9218917686534684	0.5868274798637718	0.30533846360917594
source=19_0131_sewage;assembly=control;id=>NODE_903_length_30549_cov_13.242835;length=30549	0	30549	23239	5051	8.991061942426395	2.1691261002843625	0.24125360432106932
source=19_0131_sewage;assembly=control;id=>NODE_904_length_30545_cov_4.739029;length=30545	0	30545	7812	1941	3.0228225778853215	0.8336616737735167	0.27578915146145366
source=19_0131_sewage;assembly=control;id=>NODE_905_length_30536_cov_2.854598;length=30536	0	30536	4937	1034	1.9109157171948274	0.4442350506343351	0.23247234121160515
source=19_0131_sewage;assembly=control;id=>NODE_906_length_30497_cov_4.330629;length=30497	0	30497	7248	2162	2.808999210441858	0.9300429390727294	0.3310940549984821
source=19_0131_sewage;assembly=control;id=>NODE_907_length_30490_cov_6.705504;length=30490	0	30490	11057	2691	4.286180315506166	1.1578724042795407	0.2701408524719998
source=19_0131_sewage;assembly=control;id=>NODE_908_length_30477_cov_13.575570;length=30477	0	30477	23756	5110	9.212800224424667	2.1996476302905337	0.23875994016009397
source=19_0131_sewage;assembly=control;id=>NODE_909_length_30473_cov_3.033303;length=30473	0	30473	5192	1313	2.0137707309828805	0.5652674063180033	0.280700974356752
source=19_0131_sewage;assembly=control;id=>NODE_910_length_30419_cov_6.313957;length=30419	0	30419	10468	1891	4.067329281641105	0.8155508149514228	0.20051261121950778
source=19_0131_sewage;assembly=control;id=>NODE_911_length_30411_cov_5.793616;length=30411	0	30411	9180	2324	3.567816685386295	1.002558798119509	0.2810006473219237
source=19_0131_sewage;assembly=control;id=>NODE_912_length_30309_cov_5.229656;length=30309	0	30309	8561	1926	3.3384389719450964	0.83366027086973	0.2497155939873327
source=19_0131_sewage;assembly=control;id=>NODE_913_length_30307_cov_2.651593;length=30307	0	30307	4204	1296	1.6394958081251176	0.5610046779189924	0.3421812212868918
source=19_0131_sewage;assembly=control;id=>NODE_914_length_30291_cov_4.554405;length=30291	0	30291	7382	1810	2.880387928109481	0.7839157568799856	0.2721563124292436
source=19_0131_sewage;assembly=control;id=>NODE_915_length_30282_cov_3.756641;length=30282	0	30282	5910	1452	2.3067125473920607	0.6290519186366058	0.27270494511672194
source=19_0131_sewage;assembly=control;id=>NODE_916_length_30276_cov_2.411767;length=30276	0	30276	3825	1008	1.4932189580757396	0.43678374295678396	0.29251151721221935
source=19_0131_sewage;assembly=control;id=>NODE_917_length_30270_cov_3.116598;length=30270	0	30270	5302	1497	2.070226457915926	0.6488044343250071	0.3133978081693301
source=19_0131_sewage;assembly=control;id=>NODE_918_length_30254_cov_2.763701;length=30254	0	30254	4332	1367	1.6923734270825537	0.5927753587943954	0.3502627430260874
source=19_0131_sewage;assembly=control;id=>NODE_919_length_30254_cov_2.564952;length=30254	0	30254	4150	1063	1.621271865741597	0.4609511385504332	0.2843145238566059
source=19_0131_sewage;assembly=control;id=>NODE_920_length_30219_cov_10.131349;length=30219	0	30219	15691	3885	6.137070127660538	1.6866126935354717	0.27482376092358773
source=19_0131_sewage;assembly=control;id=>NODE_921_length_30195_cov_8.363139;length=30195	0	30195	13380	3296	5.237350409246222	1.4320447819135806	0.2734292476182982
source=19_0131_sewage;assembly=control;id=>NODE_922_length_30191_cov_9.699396;length=30191	0	30191	15291	3896	5.986168569894584	1.6929568154329921	0.28281141696328893
source=19_0131_sewage;assembly=control;id=>NODE_923_length_30177_cov_7.723093;length=30177	0	30177	13485	3583	5.281599187026124	1.5576689946019746	0.29492374173872915
source=19_0131_sewage;assembly=control;id=>NODE_924_length_30177_cov_4.230994;length=30177	0	30177	7179	1655	2.811761257965187	0.7194926558934602	0.2558868231985464
source=19_0131_sewage;assembly=control;id=>NODE_925_length_30132_cov_2.970110;length=30132	0	30132	4709	1137	1.847103723968937	0.4950361745686919	0.26800670051435455
source=19_0131_sewage;assembly=control;id=>NODE_926_length_30109_cov_3.408232;length=30109	0	30109	5566	1619	2.1849294706304456	0.7054316601483123	0.32286244001494707
source=19_0131_sewage;assembly=control;id=>NODE_927_length_30037_cov_6.029684;length=30037	0	30037	9540	1700	3.7538971742837286	0.7425005794107672	0.19779459717152265
source=19_0131_sewage;assembly=control;id=>NODE_928_length_30004_cov_6.227119;length=30004	0	30004	10217	1667	4.024711816497852	0.7288881221635143	0.18110318338214942
source=19_0131_sewage;assembly=control;id=>NODE_929_length_30001_cov_7.813397;length=30001	0	30001	13471	3910	5.307068061917747	1.7098005659361617	0.3221742299114802
source=19_0131_sewage;assembly=control;id=>NODE_930_length_29925_cov_3.805959;length=29925	0	29925	6030	1604	2.3816267812314886	0.7031931555483412	0.29525749420097425
source=19_0131_sewage;assembly=control;id=>NODE_931_length_29889_cov_3.987565;length=29889	0	29889	6784	1734	2.6826561251197814	0.7611007294267603	0.2837116253179028
source=19_0131_sewage;assembly=control;id=>NODE_932_length_29854_cov_3.875264;length=29854	0	29854	6429	1462	2.5452558804583463	0.6424647054744639	0.2524165489242558
source=19_0131_sewage;assembly=control;id=>NODE_933_length_29840_cov_3.088803;length=29840	0	29840	5379	1265	2.1305575890826645	0.5561553723438325	0.2610374745060477
source=19_0131_sewage;assembly=control;id=>NODE_934_length_29813_cov_8.170610;length=29813	0	29813	14011	3620	5.554615544648676	1.5929689861236138	0.28678294173901603
source=19_0131_sewage;assembly=control;id=>NODE_935_length_29799_cov_5.908049;length=29799	0	29799	9316	1770	3.6950331743773948	0.7792485561034885	0.2108908145959448
source=19_0131_sewage;assembly=control;id=>NODE_936_length_29791_cov_2.855730;length=29791	0	29791	4809	1008	1.9079203831410023	0.4438946192393539	0.23265887987871478
source=19_0131_sewage;assembly=control;id=>NODE_937_length_29760_cov_3.138832;length=29760	0	29760	5218	1035	2.0723432941316173	0.4562594293641851	0.2201659496552541
source=19_0131_sewage;assembly=control;id=>NODE_938_length_29730_cov_4.199225;length=29730	0	29730	6904	1988	2.7447097541853704	0.877255098408763	0.31961670886003474
source=19_0131_sewage;assembly=control;id=>NODE_939_length_29688_cov_9.474066;length=29688	0	29688	14253	3571	5.6743470730104155	1.578023036567187	0.2780977293533787
source=19_0131_sewage;assembly=control;id=>NODE_940_length_29687_cov_3.747638;length=29687	0	29687	5804	1283	2.310742986263128	0.5669761283216785	0.2453652923290172
source=19_0131_sewage;assembly=control;id=>NODE_941_length_29636_cov_3.583280;length=29636	0	29636	5587	1397	2.2281767459559867	0.6184167585439493	0.27754385268867937
source=19_0131_sewage;assembly=control;id=>NODE_942_length_29612_cov_2.764049;length=29612	0	29612	4555	928	1.8180724792789662	0.41113520414399585	0.22613796140132375
source=19_0131_sewage;assembly=control;id=>NODE_943_length_29523_cov_18.119248;length=29523	0	29523	24651	5822	9.86880590100291	2.587117446212381	0.2621510111926983
source=19_0131_sewage;assembly=control;id=>NODE_944_length_29520_cov_3.144816;length=29520	0	29520	5236	1104	2.0963984838614778	0.4906334459937905	0.23403634841886756
source=19_0131_sewage;assembly=control;id=>NODE_945_length_29466_cov_2.531162;length=29466	0	29466	3935	1008	1.578389213689501	0.4487906265444781	0.28433457518087407
source=19_0131_sewage;assembly=control;id=>NODE_946_length_29431_cov_2.894131;length=29431	0	29431	4852	1175	1.9485265409013586	0.5237659697941432	0.26880104468674937
source=19_0131_sewage;assembly=control;id=>NODE_947_length_29428_cov_2.355224;length=29428	0	29428	3679	950	1.4776092210941807	0.4235135287036187	0.28662079435996196
source=19_0131_sewage;assembly=control;id=>NODE_948_length_29383_cov_3.549168;length=29383	0	29383	5450	1280	2.1922542433355017	0.5715026711486705	0.26069178467144055
source=19_0131_sewage;assembly=control;id=>NODE_949_length_29357_cov_2.945123;length=29357	0	29357	4865	950	1.9586720407168887	0.4245377975505022	0.21674777028783143
source=19_0131_sewage;assembly=control;id=>NODE_950_length_29350_cov_5.422973;length=29350	0	29350	8769	1525	3.531282943291613	0.6816574226522869	0.1930339294808515
source=19_0131_sewage;assembly=control;id=>NODE_951_length_29335_cov_12.416052;length=29335	0	29335	22352	5096	9.005769941760605	2.2790180079922027	0.25306198389814305
source=19_0131_sewage;assembly=control;id=>NODE_952_length_29299_cov_6.526296;length=29299	0	29299	10401	1848	4.1957813752510775	0.8274725566251152	0.19721536529667227
source=19_0131_sewage;assembly=control;id=>NODE_953_length_29266_cov_2.787272;length=29266	0	29266	4210	1273	1.7002362830676978	0.5706495320305038	0.33562954614807644
source=19_0131_sewage;assembly=control;id=>NODE_954_length_29261_cov_20.367698;length=29261	0	29261	30272	7060	12.227636025578684	3.1653370923464514	0.2588674610304856
source=19_0131_sewage;assembly=control;id=>NODE_955_length_29211_cov_7.615379;length=29211	0	29211	11896	2977	4.813323851635658	1.337016725035032	0.2777741050149137
source=19_0131_sewage;assembly=control;id=>NODE_956_length_29128_cov_3.930760;length=29128	0	29128	6151	1512	2.4958909902435265	0.680997559140325	0.27284747683386584
source=19_0131_sewage;assembly=control;id=>NODE_957_length_29124_cov_3.515326;length=29124	0	29124	5426	1358	2.202010164066813	0.6117207011259711	0.27780103430413156
source=19_0131_sewage;assembly=control;id=>NODE_958_length_29122_cov_7.064093;length=29122	0	29122	10986	2599	4.458707157684316	1.1708183273586452	0.2625914387180171
source=19_0131_sewage;assembly=control;id=>NODE_959_length_29089_cov_4.262899;length=29089	0	29089	6933	11204	2.8169747925935003	5.052993488174035	1.7937659582398686
source=19_0131_sewage;assembly=control;id=>NODE_960_length_29073_cov_12.708285;length=29073	0	29073	21706	4917	8.82430483980318	2.218782797396288	0.25143995336473174
source=19_0131_sewage;assembly=control;id=>NODE_961_length_29031_cov_5.324199;length=29031	0	29031	8124	1892	3.3074894774170556	0.8549949830083505	0.2585027069159563
source=19_0131_sewage;assembly=control;id=>NODE_962_length_29013_cov_6.302818;length=29013	0	29013	9943	1814	4.050562648459394	0.820255355822701	0.20250405363676574
source=19_0131_sewage;assembly=control;id=>NODE_963_length_29010_cov_5.837610;length=29010	0	29010	9173	1525	3.7372677817523643	0.689646513438284	0.18453227162515934
source=19_0131_sewage;assembly=control;id=>NODE_964_length_29004_cov_3.597085;length=29004	0	29004	5457	1238	2.223753320320423	0.5599731173155911	0.2518144041421393
source=19_0131_sewage;assembly=control;id=>NODE_965_length_28986_cov_3.528291;length=28986	0	28986	5312	1511	2.1660093684353563	0.6838811078082968	0.31573321785875136
source=19_0131_sewage;assembly=control;id=>NODE_966_length_28930_cov_3.824208;length=28930	0	28930	5840	1503	2.385914989756698	0.6815770790620994	0.2856669587928624
source=19_0131_sewage;assembly=control;id=>NODE_967_length_28929_cov_2.783508;length=28929	0	28929	4306	883	1.7592645689391258	0.400434706980806	0.22761483068022947
source=19_0131_sewage;assembly=control;id=>NODE_968_length_28869_cov_6.505657;length=28869	0	28869	10235	1876	4.190314875902714	0.8525218595859194	0.2034505484274047
source=19_0131_sewage;assembly=control;id=>NODE_969_length_28834_cov_6.296188;length=28834	0	28834	9823	1644	4.0265194579845485	0.7479995716205835	0.18576827441807284
source=19_0131_sewage;assembly=control;id=>NODE_970_length_28805_cov_7.797809;length=28805	0	28805	11717	2099	4.807719291616925	0.9559804018500626	0.19884280754847247
source=19_0131_sewage;assembly=control;id=>NODE_971_length_28779_cov_4.451191;length=28779	0	28779	6853	1736	2.8144632670674814	0.7913679393047927	0.2811789901700708
source=19_0131_sewage;assembly=control;id=>NODE_972_length_28763_cov_2.455169;length=28763	0	28763	3682	890	1.513004274938817	0.4059385119842993	0.26829964641092285
source=19_0131_sewage;assembly=control;id=>NODE_973_length_28744_cov_12.390568;length=28744	0	28744	19949	4634	8.20284449190521	2.115014043115483	0.2578391002295163
source=19_0131_sewage;assembly=control;id=>NODE_974_length_28732_cov_8.139798;length=28732	0	28732	12482	2632	5.134626675134545	1.2017785749584295	0.2340537396376415
source=19_0131_sewage;assembly=control;id=>NODE_975_length_28682_cov_4.197226;length=28682	0	28682	6789	2002	2.7976084394352285	0.9157123505894239	0.3273196983829105
source=19_0131_sewage;assembly=control;id=>NODE_976_length_28627_cov_3.032339;length=28627	0	28627	4580	1087	1.8909506388126296	0.49814770764310207	0.2634377108626697
source=19_0131_sewage;assembly=control;id=>NODE_977_length_28620_cov_9.161421;length=28620	0	28620	13669	3374	5.644918373101576	1.5466066702694605	0.273982114185946
source=19_0131_sewage;assembly=control;id=>NODE_978_length_28578_cov_3.545349;length=28578	0	28578	5634	1126	2.3301053818744064	0.5169053041960523	0.22183773670366713
source=19_0131_sewage;assembly=control;id=>NODE_979_length_28567_cov_3.197426;length=28567	0	28567	5110	1064	2.1142036465835967	0.48863145788542384	0.23111844437266849
source=19_0131_sewage;assembly=control;id=>NODE_980_length_28554_cov_2.877540;length=28554	0	28554	4798	1022	1.9860210196317933	0.4695570556024697	0.23643106037695671
source=19_0131_sewage;assembly=control;id=>NODE_981_length_28511_cov_6.878233;length=28511	0	28511	10393	1918	4.308429882347149	0.8825525676449752	0.20484320082845997
source=19_0131_sewage;assembly=control;id=>NODE_983_length_28467_cov_18.476982;length=28467	0	28467	26481	7300	10.994696162425058	3.3642292995079317	0.30598656386752726
source=19_0131_sewage;assembly=control;id=>NODE_984_length_28444_cov_11.751876;length=28444	0	28444	17560	4151	7.2966647676273535	1.9145490331986235	0.2623868704634453
source=19_0131_sewage;assembly=control;id=>NODE_985_length_28366_cov_7.443255;length=28366	0	28366	11460	2081	4.7750406301760915	0.9624505205014928	0.20155860338009313
source=19_0131_sewage;assembly=control;id=>NODE_986_length_28365_cov_6.807559;length=28365	0	28365	11522	2703	4.801043436776253	1.25016601258524	0.26039464734038864
source=19_0131_sewage;assembly=control;id=>NODE_987_length_28349_cov_2.952075;length=28349	0	28349	4690	1124	1.955355156554478	0.5201552633214078	0.2660157473581275
source=19_0131_sewage;assembly=control;id=>NODE_988_length_28337_cov_6.952337;length=28337	0	28337	10522	2482	4.388690752335902	1.1490854804492845	0.26182876518188897
source=19_0131_sewage;assembly=control;id=>NODE_989_length_28301_cov_9.365114;length=28301	0	28301	13080	2924	5.4625637057568595	1.3554391235104517	0.24813241483700926
source=19_0131_sewage;assembly=control;id=>NODE_990_length_28274_cov_8.110068;length=28274	0	28274	12039	2874	5.032615061355488	1.333533530772602	0.2649782497796339
source=19_0131_sewage;assembly=control;id=>NODE_991_length_28262_cov_3.395540;length=28262	0	28262	5074	1249	2.1219645443169566	0.5797809965115861	0.2732284090534665
source=19_0131_sewage;assembly=control;id=>NODE_992_length_28243_cov_51.952072;length=28243	0	28243	77841	14313	32.575278152336736	6.64850921920339	0.20409677511000685
source=19_0131_sewage;assembly=control;id=>NODE_993_length_28166_cov_2.673188;length=28166	0	28166	4015	1026	1.6848099818714806	0.4778885398176986	0.2836453635482749
source=19_0131_sewage;assembly=control;id=>NODE_994_length_28139_cov_2.650869;length=28139	0	28139	3925	969	1.6486237569999886	0.4517722465312873	0.2740299262418614
source=19_0131_sewage;assembly=control;id=>NODE_995_length_28134_cov_13.167705;length=28134	0	28134	19206	4016	8.068559270617683	1.8726932757414108	0.23209760416100259
source=19_0131_sewage;assembly=control;id=>NODE_996_length_28133_cov_9.035116;length=28133	0	28133	13321	3217	5.596433328841998	1.5001664367447864	0.2680575910756356
source=19_0131_sewage;assembly=control;id=>NODE_997_length_28132_cov_4.745521;length=28132	0	28132	7137	1323	2.9985109575478592	0.6169694579059243	0.2057586137388917
source=19_0131_sewage;assembly=control;id=>NODE_998_length_28060_cov_3.005785;length=28060	0	28060	4773	1005	2.0104548294257247	0.4698755262521492	0.23371603249915668
source=19_0131_sewage;assembly=control;id=>NODE_999_length_28059_cov_3.389444;length=28059	0	28059	5087	1223	2.142792416890967	0.571819153177233	0.2668569986853417
source=19_0131_sewage;assembly=control;id=>NODE_1000_length_28041_cov_2.863003;length=28041	0	28041	4662	1046	1.9650306283861791	0.48937594403434953	0.24904240013615428
source=19_0131_sewage;assembly=control;id=>NODE_1001_length_28008_cov_6.322935;length=28008	0	28008	9708	1689	4.09673830046689	0.7911375205288551	0.19311400009092408
source=19_0131_sewage;assembly=control;id=>NODE_1002_length_27987_cov_4.080875;length=27987	0	27987	5964	1537	2.518673305135529	0.7204800334205795	0.28605537365704947
source=19_0131_sewage;assembly=control;id=>NODE_1003_length_27961_cov_3.524762;length=27961	0	27961	5427	1230	2.2940225058301587	0.5771076642808427	0.2515701841695749
source=19_0131_sewage;assembly=control;id=>NODE_1004_length_27956_cov_7.641088;length=27956	0	27956	11360	2759	4.802792809845952	1.2947356275087152	0.2695797380337636
source=19_0131_sewage;assembly=control;id=>NODE_1005_length_27943_cov_6.950660;length=27943	0	27943	10608	1821	4.486947959459292	0.8549512371771353	0.19054182150134916
source=19_0131_sewage;assembly=control;id=>NODE_1006_length_27818_cov_3.321183;length=27818	0	27818	4907	1061	2.0848782918687454	0.5003730506250851	0.24000108427268632
source=19_0131_sewage;assembly=control;id=>NODE_1007_length_27809_cov_5.326439;length=27809	0	27809	7868	1949	3.34402512160377	0.9194558854714959	0.27495483796800296
source=19_0131_sewage;assembly=control;id=>NODE_1008_length_27804_cov_2.734477;length=27804	0	27804	4059	1071	1.7254497808855427	0.5053434268223841	0.2928763458783655
source=19_0131_sewage;assembly=control;id=>NODE_1009_length_27783_cov_2.983122;length=27783	0	27783	4338	1106	1.845444382045383	0.5222523683242588	0.2829954526971031
source=19_0131_sewage;assembly=control;id=>NODE_1010_length_27761_cov_12.689995;length=27761	0	27761	20389	4382	8.680632529765441	2.070816883573054	0.23855598960932048
source=19_0131_sewage;assembly=control;id=>NODE_1011_length_27728_cov_8.822607;length=27728	0	27728	12848	2508	5.476556024165276	1.186624789523292	0.21667354159937668
source=19_0131_sewage;assembly=control;id=>NODE_1012_length_27712_cov_4.897205;length=27712	0	27712	7333	1736	3.1275507590877134	0.8218381179724534	0.2627737105735027
source=19_0131_sewage;assembly=control;id=>NODE_1013_length_27711_cov_2.945184;length=27711	0	27711	4372	1172	1.8647409459191016	0.5548554336504329	0.2975509466152433
source=19_0131_sewage;assembly=control;id=>NODE_1014_length_27702_cov_7.803595;length=27702	0	27702	11263	2553	4.805443898283064	1.209049606193275	0.2515999836404824
source=19_0131_sewage;assembly=control;id=>NODE_1015_length_27689_cov_4.994898;length=27689	0	27689	7463	1842	3.1856401956161937	0.8727438248514096	0.27396183224094334
source=19_0131_sewage;assembly=control;id=>NODE_1016_length_27669_cov_13.120989;length=27669	0	27669	20033	4420	8.557424573460606	2.0957198940973347	0.24490077313644723
source=19_0131_sewage;assembly=control;id=>NODE_1017_length_27643_cov_8.358960;length=27643	0	27643	12028	2683	5.1427900844762755	1.2733269439937211	0.24759457863880371
source=19_0131_sewage;assembly=control;id=>NODE_1018_length_27617_cov_4.149409;length=27617	0	27617	6171	1480	2.6410072820551744	0.7030555573733697	0.266207352834812
source=19_0131_sewage;assembly=control;id=>NODE_1019_length_27611_cov_12.424408;length=27611	0	27611	20454	4312	8.755615226869995	2.048806985813803	0.23399920310867994
source=19_0131_sewage;assembly=control;id=>NODE_1020_length_27516_cov_3.521358;length=27516	0	27516	5046	1113	2.1674670180585762	0.5306574840496275	0.24482840090685357
source=19_0131_sewage;assembly=control;id=>NODE_1021_length_27474_cov_6.991210;length=27474	0	27474	10210	1891	4.39232432378085	0.90297154546143	0.20557943332476075
source=19_0131_sewage;assembly=control;id=>NODE_1022_length_27448_cov_7.068083;length=27448	0	27448	10113	2497	4.3547161742108385	1.1934720903203437	0.27406426563187547
source=19_0131_sewage;assembly=control;id=>NODE_1023_length_27439_cov_9.221918;length=27439	0	27439	12856	2818	5.537683573597307	1.3473398007730326	0.24330386214136715
source=19_0131_sewage;assembly=control;id=>NODE_1024_length_27399_cov_7.166106;length=27399	0	27399	10516	2701	4.536348561828211	1.2932851828009833	0.2850938734478048
source=19_0131_sewage;assembly=control;id=>NODE_1025_length_27396_cov_8.379869;length=27396	0	27396	12374	3029	5.338429433806483	1.450496034596994	0.27170838400738034
source=19_0131_sewage;assembly=control;id=>NODE_1026_length_27393_cov_6.363231;length=27393	0	27393	9410	1902	4.060135972087113	0.9109097385754161	0.2243544907948398
source=19_0131_sewage;assembly=control;id=>NODE_1027_length_27389_cov_13.965830;length=27389	0	27389	22170	4627	9.567094622101504	2.2162959536074625	0.23165820357702618
source=19_0131_sewage;assembly=control;id=>NODE_1028_length_27320_cov_7.691729;length=27320	0	27320	11222	2534	4.854898130072973	1.2168312250480346	0.25063990890159926
source=19_0131_sewage;assembly=control;id=>NODE_1029_length_27288_cov_3.510998;length=27288	0	27288	4985	1340	2.1591559354863534	0.6442249226343841	0.2983688727832765
source=19_0131_sewage;assembly=control;id=>NODE_1030_length_27287_cov_3.032058;length=27287	0	27287	4686	1199	2.029724273984756	0.5764582012682121	0.28400813285664117
source=19_0131_sewage;assembly=control;id=>NODE_1031_length_27223_cov_5.678482;length=27223	0	27223	7999	2044	3.472883907522777	0.9850297296898153	0.2836345112360641
source=19_0131_sewage;assembly=control;id=>NODE_1032_length_27131_cov_2.701618;length=27131	0	27131	3819	935	1.6636976731889643	0.4521163778360056	0.2717539280856191
source=19_0131_sewage;assembly=control;id=>NODE_1033_length_27122_cov_6.540843;length=27122	0	27122	10591	2596	4.615362410153098	1.2557043726205361	0.27207058970237674
source=19_0131_sewage;assembly=control;id=>NODE_1034_length_27101_cov_2.822931;length=27101	0	27101	4059	1050	1.7702079520217566	0.5082863102283891	0.28713367242977
source=19_0131_sewage;assembly=control;id=>NODE_1035_length_27088_cov_7.559871;length=27088	0	27088	10619	2560	4.6333726657840515	1.2398451702865758	0.2675902112175066
source=19_0131_sewage;assembly=control;id=>NODE_1037_length_27000_cov_15.060902;length=27000	0	27000	18504	3724	8.100137811868013	1.8094656296646354	0.22338701781264456
source=19_0131_sewage;assembly=control;id=>NODE_1038_length_26948_cov_4.692634;length=26948	0	26948	6680	1698	2.9298168743967152	0.8266384028627366	0.28214678196668913
source=19_0131_sewage;assembly=control;id=>NODE_1039_length_26932_cov_9.105853;length=26932	0	26932	12830	3121	5.630521261986518	1.5203010411764435	0.2700107095661801
source=19_0131_sewage;assembly=control;id=>NODE_1040_length_26917_cov_6.195965;length=26917	0	26917	9073	1553	3.9839585252856744	0.7569186938615475	0.18999160986678992
source=19_0131_sewage;assembly=control;id=>NODE_1041_length_26912_cov_4.347209;length=26912	0	26912	6478	1486	2.8450212971807765	0.7243980379841305	0.2546195484378131
source=19_0131_sewage;assembly=control;id=>NODE_1042_length_26885_cov_184.276966;length=26885	0	26885	251859	88869	110.72303613889748	43.36553239303253	0.39165772458255443
source=19_0131_sewage;assembly=control;id=>NODE_1043_length_26869_cov_6.296338;length=26869	0	26869	9284	1761	4.083891362229523	0.8598293839724217	0.21054168872479853
source=19_0131_sewage;assembly=control;id=>NODE_1044_length_26855_cov_7.450000;length=26855	0	26855	10831	1745	4.766877059192857	0.8524613640150989	0.178830155137133
source=19_0131_sewage;assembly=control;id=>NODE_1045_length_26840_cov_52.123651;length=26840	0	26840	70188	16841	30.908000324341973	8.231704928316882	0.2663292623895148
source=19_0131_sewage;assembly=control;id=>NODE_1046_length_26836_cov_2.650611;length=26836	0	26836	3719	835	1.6379436148370918	0.40820011463180744	0.24921499796096863
source=19_0131_sewage;assembly=control;id=>NODE_1047_length_26834_cov_7.914037;length=26834	0	26834	11284	3065	4.970135331377246	1.4984749715029686	0.30149580878469456
source=19_0131_sewage;assembly=control;id=>NODE_1048_length_26828_cov_3.076981;length=26828	0	26828	4744	999	2.090003122255277	0.48851918131753164	0.23374088589417094
source=19_0131_sewage;assembly=control;id=>NODE_1049_length_26826_cov_6.794143;length=26826	0	26826	9551	2530	4.208075052693198	1.2372829576336362	0.29402587694859816
source=19_0131_sewage;assembly=control;id=>NODE_1050_length_26808_cov_4.265428;length=26808	0	26808	6274	1436	2.766117675087474	0.702739645360496	0.2540526933071541
source=19_0131_sewage;assembly=control;id=>NODE_1051_length_26803_cov_8.793330;length=26803	0	26803	13438	3532	5.9257289522378915	1.7287879175088963	0.2917426584042471
source=19_0131_sewage;assembly=control;id=>NODE_1052_length_26801_cov_158.700890;length=26801	0	26801	145334	29830	64.09243626591837	14.60180971801309	0.22782422651918618
source=19_0131_sewage;assembly=control;id=>NODE_1053_length_26798_cov_4.476947;length=26798	0	26798	6769	1777	2.985469808014662	0.8699403502233196	0.29139144126928224
source=19_0131_sewage;assembly=control;id=>NODE_1054_length_26762_cov_3.556783;length=26762	0	26762	5061	1024	2.2351584888060696	0.5019793135449184	0.22458331973275653
source=19_0131_sewage;assembly=control;id=>NODE_1055_length_26761_cov_6.573317;length=26761	0	26761	9594	1678	4.237287465141886	0.8226101209290807	0.19413601925672877
source=19_0131_sewage;assembly=control;id=>NODE_1056_length_26742_cov_2.993967;length=26742	0	26742	4461	966	1.9716457683156996	0.47390105115621894	0.24035811035217255
source=19_0131_sewage;assembly=control;id=>NODE_1057_length_26672_cov_7.973626;length=26672	0	26672	12426	3478	5.506381773575047	1.7107180009280827	0.3106791485359342
source=19_0131_sewage;assembly=control;id=>NODE_1058_length_26656_cov_9.131687;length=26656	0	26656	12660	2982	5.613442496917549	1.4676317194454829	0.2614494973897725
source=19_0131_sewage;assembly=control;id=>NODE_1059_length_26638_cov_22.263890;length=26638	0	26638	31191	5417	13.839431050890507	2.667851494960196	0.19277176100303137
source=19_0131_sewage;assembly=control;id=>NODE_1060_length_26630_cov_3.443951;length=26630	0	26630	5187	1131	2.3021606890373727	0.5571804484361719	0.2420250033324788
source=19_0131_sewage;assembly=control;id=>NODE_1061_length_26625_cov_6.830486;length=26625	0	26625	10407	5253	4.619835271995966	2.588345307140738	0.5602678785606272
source=19_0131_sewage;assembly=control;id=>NODE_1062_length_26609_cov_2.590382;length=26609	0	26609	3775	917	1.676791078692934	0.4521111442114683	0.2696287867680516
source=19_0131_sewage;assembly=control;id=>NODE_1063_length_26600_cov_6.801206;length=26600	0	26600	9748	1552	4.331361541687416	0.7654459162016233	0.17672177878354162
source=19_0131_sewage;assembly=control;id=>NODE_1064_length_26597_cov_2.881433;length=26597	0	26597	4080	960	1.8130845704282872	0.47352510583039586	0.26117099751091016
source=19_0131_sewage;assembly=control;id=>NODE_1065_length_26594_cov_3.824221;length=26594	0	26594	5382	1084	2.3919416507457454	0.5347490821830037	0.22356276208338224
source=19_0131_sewage;assembly=control;id=>NODE_1066_length_26558_cov_2.831566;length=26558	0	26558	4440	914	1.9759600317930155	0.45149740572327274	0.2284952116736781
source=19_0131_sewage;assembly=control;id=>NODE_1067_length_26524_cov_6.984850;length=26524	0	26524	9692	2075	4.318818354837625	1.0263217008858685	0.2376394690775216
source=19_0131_sewage;assembly=control;id=>NODE_1068_length_26523_cov_6.435318;length=26523	0	26523	8813	2370	3.927278292197653	1.1722766937444766	0.29849595738439155
source=19_0131_sewage;assembly=control;id=>NODE_1069_length_26495_cov_2.544327;length=26495	0	26495	3607	815	1.6090619708406873	0.40355070926957115	0.25079873652021484
source=19_0131_sewage;assembly=control;id=>NODE_1070_length_26462_cov_6.837732;length=26462	0	26462	9558	2548	4.269086094558017	1.2632263862227207	0.2959008926601429
source=19_0131_sewage;assembly=control;id=>NODE_1071_length_26410_cov_7.965585;length=26410	0	26410	11298	2442	5.0561939122858774	1.2130583412028617	0.23991531223818208
source=19_0131_sewage;assembly=control;id=>NODE_1072_length_26409_cov_6.963573;length=26409	0	26409	10499	2246	4.69879536152571	1.1157380020591843	0.23745192463476456
source=19_0131_sewage;assembly=control;id=>NODE_1073_length_26394_cov_6.589278;length=26394	0	26394	9132	1408	4.089321375766926	0.6998450134499328	0.17113964620075411
source=19_0131_sewage;assembly=control;id=>NODE_1074_length_26380_cov_2.589516;length=26380	0	26380	3656	936	1.6380303643650338	0.46548478236454754	0.28417347595689296
source=19_0131_sewage;assembly=control;id=>NODE_1075_length_26373_cov_4.590242;length=26373	0	26373	6384	1435	2.861039776651073	0.7138332878745719	0.24950135041818036
source=19_0131_sewage;assembly=control;id=>NODE_1076_length_26322_cov_11.689078;length=26322	0	26322	16413	2473	7.3698667704429655	1.2325645184301544	0.16724379921946284
source=19_0131_sewage;assembly=control;id=>NODE_1077_length_26317_cov_17.135062;length=26317	0	26317	22868	4941	10.270281686169351	2.4631048732642995	0.2398283658160303
source=19_0131_sewage;assembly=control;id=>NODE_1078_length_26302_cov_4.307807;length=26302	0	26302	5918	1657	2.659357596304772	0.8264910691321244	0.3107859846605622
source=19_0131_sewage;assembly=control;id=>NODE_1079_length_26282_cov_7.178709;length=26282	0	26282	10041	2581	4.515533913279186	1.288350480123003	0.2853152041078131
source=19_0131_sewage;assembly=control;id=>NODE_1080_length_26280_cov_6.573422;length=26280	0	26280	8959	1983	4.029254762568488	0.9899238400742789	0.24568410249721767
source=19_0131_sewage;assembly=control;id=>NODE_1081_length_26259_cov_6.787780;length=26259	0	26259	9526	2272	4.2876857337548016	1.135101176769544	0.2647351618691317
source=19_0131_sewage;assembly=control;id=>NODE_1082_length_26242_cov_2.985145;length=26242	0	26242	4429	885	1.9947997326717297	0.4424363181794042	0.22179485535965474
source=19_0131_sewage;assembly=control;id=>NODE_1083_length_26233_cov_8.804951;length=26233	0	26233	12106	2954	5.454353263047479	1.477294094678921	0.27084679400716355
source=19_0131_sewage;assembly=control;id=>NODE_1084_length_26209_cov_7.158637;length=26209	0	26209	9974	2531	4.497896577665843	1.2669110509057202	0.28166744811264116
source=19_0131_sewage;assembly=control;id=>NODE_1085_length_26192_cov_4.988866;length=26192	0	26192	7187	1659	3.2431686629313217	0.8309638944612602	0.25621975938500763
source=19_0131_sewage;assembly=control;id=>NODE_1086_length_26117_cov_6.556749;length=26117	0	26117	9333	1649	4.223655898697042	0.8283269597062595	0.19611610878665342
source=19_0131_sewage;assembly=control;id=>NODE_1087_length_26112_cov_4.420693;length=26112	0	26112	6426	1769	2.9086477961664303	0.8887756055307813	0.30556315780211646
source=19_0131_sewage;assembly=control;id=>NODE_1088_length_26088_cov_14.407329;length=26088	0	26088	19646	5069	8.900694729494516	2.549094497406191	0.286392756394529
source=19_0131_sewage;assembly=control;id=>NODE_1089_length_25999_cov_2.908534;length=25999	0	25999	3956	1123	1.7984161384097226	0.5666665044113427	0.31509198138781513
source=19_0131_sewage;assembly=control;id=>NODE_1090_length_25956_cov_2.652871;length=25956	0	25956	3836	1179	1.7467525471678402	0.5959097204439747	0.3411529133935853
source=19_0131_sewage;assembly=control;id=>NODE_1091_length_25813_cov_6.739615;length=25813	0	25813	9522	1744	4.359937342181323	0.886364654202045	0.20329756706058244
source=19_0131_sewage;assembly=control;id=>NODE_1092_length_25793_cov_12.288717;length=25793	0	25793	16404	3216	7.516894495657069	1.6357563390545102	0.2176106555705389
source=19_0131_sewage;assembly=control;id=>NODE_1093_length_25792_cov_4.379337;length=25792	0	25792	5849	1621	2.680323125728063	0.8245223355622566	0.3076204983077514
source=19_0131_sewage;assembly=control;id=>NODE_1094_length_25738_cov_3.283495;length=25738	0	25738	4735	1035	2.1743814732592908	0.5275577207971929	0.24262427144690937
source=19_0131_sewage;assembly=control;id=>NODE_1095_length_25716_cov_7.541990;length=25716	0	25716	10467	2491	4.810712013960397	1.2707927852257048	0.26415898136033517
source=19_0131_sewage;assembly=control;id=>NODE_1096_length_25675_cov_4.070687;length=25675	0	25675	5361	1217	2.467890619201278	0.621848449805313	0.25197569331762826
source=19_0131_sewage;assembly=control;id=>NODE_1097_length_25668_cov_3.778823;length=25668	0	25668	5184	1232	2.3870609843914443	0.6296846510975859	0.2637907683192758
source=19_0131_sewage;assembly=control;id=>NODE_1098_length_25638_cov_4.610132;length=25638	0	25638	6460	1627	2.978097602757437	0.8325452355515365	0.27955606115148085
source=19_0131_sewage;assembly=control;id=>NODE_1099_length_25600_cov_4.078332;length=25600	0	25600	5796	1530	2.675955972473116	0.7840719106791052	0.2930062821453922
source=19_0131_sewage;assembly=control;id=>NODE_1100_length_25586_cov_11.233951;length=25586	0	25586	17167	3629	7.930171211871826	1.8607541776235499	0.23464237125648893
source=19_0131_sewage;assembly=control;id=>NODE_1101_length_25573_cov_3.105494;length=25573	0	25573	4606	1083	2.128789930215648	0.5555858905825168	0.26098671489217146
source=19_0131_sewage;assembly=control;id=>NODE_1102_length_25550_cov_15.305707;length=25550	0	25550	20081	3844	9.289342675161326	1.973771640153289	0.21247699747700513
source=19_0131_sewage;assembly=control;id=>NODE_1103_length_25536_cov_3.176014;length=25536	0	25536	4512	1112	2.088366767124626	0.5712896389176635	0.27355809712689755
source=19_0131_sewage;assembly=control;id=>NODE_1104_length_25506_cov_4.342423;length=25506	0	25506	6151	1488	2.850321993406	0.765358669397205	0.2685165645031696
source=19_0131_sewage;assembly=control;id=>NODE_1105_length_25469_cov_6.867593;length=25469	0	25469	9510	1588	4.4132565631514336	0.8179806585439002	0.1853462736278794
source=19_0131_sewage;assembly=control;id=>NODE_1106_length_25400_cov_6.907990;length=25400	0	25400	9349	2295	4.35032792842654	1.1853685578770725	0.27247797806953045
source=19_0131_sewage;assembly=control;id=>NODE_1107_length_25400_cov_5.932926;length=25400	0	25400	7874	1988	3.6639728429169507	1.0268029163658476	0.2802430477482449
source=19_0131_sewage;assembly=control;id=>NODE_1108_length_25389_cov_2.483303;length=25389	0	25389	3303	839	1.5376359714017231	0.43353163665727534	0.2819468617543227
source=19_0131_sewage;assembly=control;id=>NODE_1109_length_25378_cov_12.333728;length=25378	0	25378	18848	4438	8.778057721229041	2.2942161620507866	0.2613580629006808
source=19_0131_sewage;assembly=control;id=>NODE_1110_length_25369_cov_5.911630;length=25369	0	25369	8340	2610	3.8855567322993103	1.3497134911950615	0.34736682132970875
source=19_0131_sewage;assembly=control;id=>NODE_1111_length_25329_cov_2.705508;length=25329	0	25329	3659	762	1.7073985871394541	0.3946765810560331	0.2311566754411267
source=19_0131_sewage;assembly=control;id=>NODE_1113_length_25296_cov_3.923735;length=25296	0	25296	5209	1214	2.4338457870113848	0.6296094882047409	0.2586891460275564
source=19_0131_sewage;assembly=control;id=>NODE_1114_length_25285_cov_4.550178;length=25285	0	25285	6201	1523	2.8986069260658187	0.7902079150258426	0.27261644478934755
source=19_0131_sewage;assembly=control;id=>NODE_1115_length_25284_cov_3.170122;length=25284	0	25284	4191	1248	1.9591262847172177	0.647549889720865	0.33052993815267656
source=19_0131_sewage;assembly=control;id=>NODE_1116_length_25249_cov_3.372906;length=25249	0	25249	4763	1103	2.229599977873724	0.5731070622214187	0.2570447918500461
source=19_0131_sewage;assembly=control;id=>NODE_1117_length_25248_cov_4.445719;length=25248	0	25248	6154	1345	2.8808527632097225	0.6988753662621812	0.24259322627912586
source=19_0131_sewage;assembly=control;id=>NODE_1118_length_25232_cov_2.378600;length=25232	0	25232	3137	882	1.4694452012076926	0.45858657762126037	0.31208144219625333
source=19_0131_sewage;assembly=control;id=>NODE_1119_length_25225_cov_3.273500;length=25225	0	25225	4334	982	2.0307117620386923	0.510722208021769	0.251499113546789
source=19_0131_sewage;assembly=control;id=>NODE_1120_length_25207_cov_9.130447;length=25207	0	25207	12762	3493	5.98395241225954	1.817949664631858	0.3038041647703212
source=19_0131_sewage;assembly=control;id=>NODE_1121_length_25205_cov_3.498767;length=25205	0	25205	4681	943	2.195040266932988	0.49082810318323455	0.2236077900607456
source=19_0131_sewage;assembly=control;id=>NODE_1122_length_25170_cov_14.384352;length=25170	0	25170	18924	4028	8.886285783044379	2.099474849432101	0.23626010919410648
source=19_0131_sewage;assembly=control;id=>NODE_1123_length_25111_cov_3.230125;length=25111	0	25111	4272	799	2.010748661098428	0.417433405868654	0.20760098660994222
source=19_0131_sewage;assembly=control;id=>NODE_1124_length_25109_cov_5.998044;length=25109	0	25109	7942	1876	3.738445194236538	0.9801845379898007	0.2621904259826853
source=19_0131_sewage;assembly=control;id=>NODE_1125_length_25107_cov_7.110849;length=25107	0	25107	9422	2361	4.435461659704659	1.2336887219823913	0.27814212287983975
source=19_0131_sewage;assembly=control;id=>NODE_1126_length_25095_cov_4.028714;length=25095	0	25095	5405	1193	2.545652098280228	0.6236740493228585	0.24499579095831495
source=19_0131_sewage;assembly=control;id=>NODE_1127_length_25061_cov_4.698112;length=25061	0	25061	6549	1664	3.0886389658604756	0.8710826336646503	0.2820279881504286
source=19_0131_sewage;assembly=control;id=>NODE_1128_length_25031_cov_5.295964;length=25031	0	25031	6783	1657	3.2028320744864343	0.868457836295519	0.27115309703983587
source=19_0131_sewage;assembly=control;id=>NODE_1129_length_25015_cov_2.950881;length=25015	0	25015	3872	1031	1.8294704271339692	0.540707742196513	0.29555424027464633
source=19_0131_sewage;assembly=control;id=>NODE_1130_length_25012_cov_2.655968;length=25012	0	25012	3545	709	1.6751680133072369	0.37187950587874763	0.22199534788427366
source=19_0131_sewage;assembly=control;id=>NODE_1131_length_25009_cov_2.393765;length=25009	0	25009	3187	723	1.5061779630786236	0.37926817405544255	0.2518083409481171
source=19_0131_sewage;assembly=control;id=>NODE_1132_length_24956_cov_3.578330;length=24956	0	24956	4657	1239	2.2055749124218935	0.6513295162016949	0.29531053900431076
source=19_0131_sewage;assembly=control;id=>NODE_1133_length_24893_cov_7.768621;length=24893	0	24893	11054	3022	5.248470655127037	1.5926547857575457	0.30345121282172743
source=19_0131_sewage;assembly=control;id=>NODE_1134_length_24829_cov_3.826633;length=24829	0	24829	4930	1047	2.3468116907493144	0.5532123709523254	0.23572933999476117
source=19_0131_sewage;assembly=control;id=>NODE_1135_length_24816_cov_5.308388;length=24816	0	24816	6896	1664	3.2843998571103055	0.8796825387761847	0.267836614616757
source=19_0131_sewage;assembly=control;id=>NODE_1136_length_24808_cov_6.888377;length=24808	0	24808	9141	2345	4.355043606784473	1.2400966202629145	0.28474953002331344
source=19_0131_sewage;assembly=control;id=>NODE_1137_length_24801_cov_2.897802;length=24801	0	24801	4216	888	2.0091944140829217	0.46972989785848196	0.2337901671267018
source=19_0131_sewage;assembly=control;id=>NODE_1138_length_24800_cov_5.263811;length=24800	0	24800	7052	1428	3.3608658283364123	0.7554069160951379	0.22476556776711765
source=19_0131_sewage;assembly=control;id=>NODE_1139_length_24796_cov_19.664484;length=24796	0	24796	24863	4530	11.851203471091091	2.396740443525956	0.20223603867509143
source=19_0131_sewage;assembly=control;id=>NODE_1140_length_24774_cov_204.781342;length=24774	0	24774	226237	78950	107.9339453254846	41.80809999814673	0.38734894635854006
source=19_0131_sewage;assembly=control;id=>NODE_1141_length_24764_cov_7.714193;length=24764	0	24764	9937	2317	4.742693366028957	1.2274665574081622	0.2588121269235494
source=19_0131_sewage;assembly=control;id=>NODE_1142_length_24753_cov_10.639687;length=24753	0	24753	13818	2997	6.597932963932221	1.5884126283343518	0.24074397800302796
source=19_0131_sewage;assembly=control;id=>NODE_1143_length_24742_cov_4.029894;length=24742	0	24742	5188	992	2.478310501022571	0.5259946170248999	0.2122391915007705
source=19_0131_sewage;assembly=control;id=>NODE_1144_length_24739_cov_12.990277;length=24739	0	24739	16602	3482	7.9317464181678945	1.8465074161278228	0.2327996028590052
source=19_0131_sewage;assembly=control;id=>NODE_1145_length_24736_cov_2.724809;length=24736	0	24736	3499	1170	1.6718796917860883	0.6205271951192979	0.37115541158130916
source=19_0131_sewage;assembly=control;id=>NODE_1146_length_24713_cov_7.975627;length=24713	0	24713	10824	2396	5.176698440253213	1.2719375087037275	0.2457043854077604
source=19_0131_sewage;assembly=control;id=>NODE_1147_length_24712_cov_2.898812;length=24712	0	24712	3783	1044	1.8093350578998875	0.5542389374899241	0.3063218916087519
source=19_0131_sewage;assembly=control;id=>NODE_1148_length_24699_cov_4.483160;length=24699	0	24699	6084	1573	2.9113900100835646	0.835514098418283	0.28698116553415715
source=19_0131_sewage;assembly=control;id=>NODE_1149_length_24692_cov_3.558225;length=24692	0	24692	5027	1230	2.406263421003996	0.6535115584382247	0.27158770429446655
source=19_0131_sewage;assembly=control;id=>NODE_1150_length_24652_cov_4.490588;length=24652	0	24652	6219	1636	2.9816657040324563	0.8706338939819546	0.29199581053117196
source=19_0131_sewage;assembly=control;id=>NODE_1151_length_24623_cov_2.652027;length=24623	0	24623	3473	838	1.6670720508429138	0.4464856277213771	0.2678262331226912
source=19_0131_sewage;assembly=control;id=>NODE_1152_length_24591_cov_5.359023;length=24591	0	24591	6847	1567	3.2909000349527773	0.835982597152804	0.2540285600515969
source=19_0131_sewage;assembly=control;id=>NODE_1153_length_24575_cov_4.683972;length=24575	0	24575	6203	1416	2.983312905800393	0.7559170774633686	0.25338176092546466
source=19_0131_sewage;assembly=control;id=>NODE_1154_length_24524_cov_8.019004;length=24524	0	24524	10981	2661	5.292259562465608	1.4235017230158353	0.26897806243513894
source=19_0131_sewage;assembly=control;id=>NODE_1155_length_24517_cov_9.572234;length=24517	0	24517	13478	3507	6.49753574239266	1.87660499899207	0.288817957052288
source=19_0131_sewage;assembly=control;id=>NODE_1156_length_24502_cov_4.546407;length=24502	0	24502	5793	1629	2.794425560917726	0.8722158588068926	0.3121270686203019
source=19_0131_sewage;assembly=control;id=>NODE_1157_length_24486_cov_7.989194;length=24486	0	24486	11343	2986	5.4752082107757385	1.5998394004888985	0.2921969976119374
source=19_0131_sewage;assembly=control;id=>NODE_1158_length_24467_cov_3.459159;length=24467	0	24467	4750	979	2.2945812468743965	0.5249360510984118	0.22877204797758308
source=19_0131_sewage;assembly=control;id=>NODE_1159_length_24448_cov_6.159718;length=24448	0	24448	8342	1554	4.032899512277963	0.8338964166549152	0.20677341801256363
source=19_0131_sewage;assembly=control;id=>NODE_1160_length_24397_cov_6.889697;length=24397	0	24397	8946	2099	4.333941250409562	1.128704983206585	0.2604338448519396
source=19_0131_sewage;assembly=control;id=>NODE_1161_length_24359_cov_33.273947;length=24359	0	24359	41366	17325	20.071259429859346	9.330785760611805	0.4648829234268531
source=19_0131_sewage;assembly=control;id=>NODE_1162_length_24354_cov_35.839746;length=24354	0	24354	31898	12437	15.480454392252566	6.699613710830888	0.43277887981013097
source=19_0131_sewage;assembly=control;id=>NODE_1163_length_24347_cov_6.729541;length=24347	0	24347	8706	2253	4.226333451751355	1.2140041351434532	0.2872475986579764
source=19_0131_sewage;assembly=control;id=>NODE_1164_length_24340_cov_7.652172;length=24340	0	24340	9137	2351	4.436838320795741	1.2671746764885352	0.2856030769814639
source=19_0131_sewage;assembly=control;id=>NODE_1165_length_24334_cov_6.019399;length=24334	0	24334	8005	1397	3.8881085813225877	0.753160148607236	0.19370862023381027
source=19_0131_sewage;assembly=control;id=>NODE_1166_length_24317_cov_13.429190;length=24317	0	24317	19038	4241	9.253411589589245	2.288035232719093	0.24726396427597555
source=19_0131_sewage;assembly=control;id=>NODE_1167_length_24266_cov_4.484325;length=24266	0	24266	6055	1655	2.949215491190666	0.8947552079822365	0.30338753158420556
source=19_0131_sewage;assembly=control;id=>NODE_1168_length_24228_cov_6.542589;length=24228	0	24228	8340	2160	4.068544194390837	1.1696087704096432	0.2874759900659658
source=19_0131_sewage;assembly=control;id=>NODE_1169_length_24226_cov_3.328907;length=24226	0	24226	4687	1004	2.2866715731634297	0.5436963656784947	0.23776757976937354
source=19_0131_sewage;assembly=control;id=>NODE_1170_length_24215_cov_12.716101;length=24215	0	24215	17743	3920	8.660303884139458	2.1237628699455606	0.24522960145024877
source=19_0131_sewage;assembly=control;id=>NODE_1171_length_24181_cov_2.566940;length=24181	0	24181	3224	1075	1.575837126931735	0.5832283646748251	0.3701070083368396
source=19_0131_sewage;assembly=control;id=>NODE_1172_length_24162_cov_2.654955;length=24162	0	24162	3378	875	1.6524081086234397	0.4750940627672783	0.2875161773219944
source=19_0131_sewage;assembly=control;id=>NODE_1173_length_24157_cov_2.769770;length=24157	0	24157	3525	901	1.724672641641607	0.4893124000907995	0.2837132034662844
source=19_0131_sewage;assembly=control;id=>NODE_1174_length_24154_cov_5.963318;length=24154	0	24154	8015	1543	3.9219767694897736	0.8380719286904995	0.21368610217431955
source=19_0131_sewage;assembly=control;id=>NODE_1175_length_24153_cov_12.391153;length=24153	0	24153	18156	4067	8.884636108250783	2.209060047067515	0.2486382132202415
source=19_0131_sewage;assembly=control;id=>NODE_1176_length_24132_cov_4.344312;length=24132	0	24132	5683	1661	2.783395313183008	0.9029854362317883	0.32441868100983506
source=19_0131_sewage;assembly=control;id=>NODE_1177_length_24102_cov_4.449495;length=24102	0	24102	5737	1478	2.813340640960668	0.8044995064544089	0.28595879743154656
source=19_0131_sewage;assembly=control;id=>NODE_1178_length_24064_cov_4.049481;length=24064	0	24064	5362	1243	2.6335983591766965	0.6776535843235487	0.25731090770249176
source=19_0131_sewage;assembly=control;id=>NODE_1179_length_24053_cov_92.192974;length=24053	0	24053	76236	24909	37.46117560985842	13.58599565696313	0.3626686946094609
source=19_0131_sewage;assembly=control;id=>NODE_1180_length_24049_cov_7.387847;length=24049	0	24049	9542	1929	4.6895691279650205	1.0523001573834643	0.22439165063339128
source=19_0131_sewage;assembly=control;id=>NODE_1181_length_24046_cov_128.633112;length=24046	0	24046	126489	42681	62.17280600994897	23.286068652299576	0.3745378429368832
source=19_0131_sewage;assembly=control;id=>NODE_1182_length_24046_cov_3.686716;length=24046	0	24046	4945	1104	2.4306028644324615	0.6023246829300796	0.2478087604289566
source=19_0131_sewage;assembly=control;id=>NODE_1183_length_24043_cov_2.657204;length=24043	0	24043	3361	672	1.652229637630948	0.3666781627849989	0.22192929749811346
source=19_0131_sewage;assembly=control;id=>NODE_1184_length_24041_cov_3.458893;length=24041	0	24041	4610	899	2.2664124601449864	0.4905819818467308	0.21645750298043606
source=19_0131_sewage;assembly=control;id=>NODE_1185_length_23989_cov_6.002340;length=23989	0	23989	7512	1694	3.7011269944950755	0.9264152417154797	0.2503062562007185
source=19_0131_sewage;assembly=control;id=>NODE_1186_length_23968_cov_182.806089;length=23968	0	23968	202706	71351	99.95979573521731	39.05464533896339	0.39070353287250525
source=19_0131_sewage;assembly=control;id=>NODE_1187_length_23861_cov_7.474796;length=23861	0	23861	9883	5584	4.895428443302436	3.0701613418549747	0.6271486505037863
source=19_0131_sewage;assembly=control;id=>NODE_1188_length_23833_cov_8.187064;length=23833	0	23833	10362	1819	5.138725594398855	1.0012866276601562	0.19485115701674086
source=19_0131_sewage;assembly=control;id=>NODE_1189_length_23830_cov_7.198528;length=23830	0	23830	8993	1820	4.460372230226489	1.0019632106056482	0.22463668027876016
source=19_0131_sewage;assembly=control;id=>NODE_1191_length_23814_cov_137.880172;length=23814	0	23814	154264	55990	76.56367854091528	30.844841880248158	0.40286520277059074
source=19_0131_sewage;assembly=control;id=>NODE_1192_length_23805_cov_4.991326;length=23805	0	23805	6376	1215	3.165706695725143	0.6695954936078649	0.21151532910868295
source=19_0131_sewage;assembly=control;id=>NODE_1193_length_23799_cov_14.068270;length=23799	0	23799	15411	3729	7.653545416274353	2.055597611642743	0.26858109540602704
source=19_0131_sewage;assembly=control;id=>NODE_1194_length_23774_cov_7.139466;length=23774	0	23774	9065	2175	4.506673571432353	1.200221585139491	0.2663209496129593
source=19_0131_sewage;assembly=control;id=>NODE_1195_length_23767_cov_3.076839;length=23767	0	23767	4108	852	2.0428977069999243	0.47029423887309285	0.23020939191504525
source=19_0131_sewage;assembly=control;id=>NODE_1196_length_23730_cov_17.453178;length=23730	0	23730	21876	6032	10.895840288140942	3.3347864232291626	0.30606050887683733
source=19_0131_sewage;assembly=control;id=>NODE_1197_length_23723_cov_2.595657;length=23723	0	23723	3321	970	1.654587804584253	0.5364219684210255	0.32420278146303144
source=19_0131_sewage;assembly=control;id=>NODE_1198_length_23695_cov_20.581303;length=23695	0	23695	16485	3843	8.222858002639175	2.127737762996769	0.25875890868039547
source=19_0131_sewage;assembly=control;id=>NODE_1199_length_23693_cov_4.047889;length=23693	0	23693	5009	1516	2.498742648934149	0.8394282424965925	0.33594025493367824
source=19_0131_sewage;assembly=control;id=>NODE_1200_length_23693_cov_3.180937;length=23693	0	23693	4524	933	2.2568001085602094	0.5166138194256733	0.22891430103451296
source=19_0131_sewage;assembly=control;id=>NODE_1201_length_23683_cov_6.781573;length=23683	0	23683	8736	1743	4.35979895143549	0.9655285102060253	0.22146170522109035
source=19_0131_sewage;assembly=control;id=>NODE_1202_length_23676_cov_6.060878;length=23676	0	23676	7874	2575	3.930769986910397	1.4268336141385451	0.3629908691910113
source=19_0131_sewage;assembly=control;id=>NODE_1203_length_23663_cov_5.072348;length=23663	0	23663	6296	1238	3.1447452357232706	0.6863652239623632	0.21825781502599328
source=19_0131_sewage;assembly=control;id=>NODE_1204_length_23655_cov_8.042839;length=23655	0	23655	10194	2575	5.093452132563585	1.42810030219168	0.2803796452825214
source=19_0131_sewage;assembly=control;id=>NODE_1205_length_23632_cov_12.565424;length=23632	0	23632	17626	3906	8.815436877450773	2.1683839849279964	0.24597578260409989
source=19_0131_sewage;assembly=control;id=>NODE_1206_length_23628_cov_9.441946;length=23628	0	23628	11674	2619	5.839602408325344	1.4541625852167075	0.2490173959692105
source=19_0131_sewage;assembly=control;id=>NODE_1207_length_23605_cov_8.486072;length=23605	0	23605	10463	2524	5.238932136499246	1.4027806799928557	0.26776080381339323
source=19_0131_sewage;assembly=control;id=>NODE_1208_length_23605_cov_3.088705;length=23605	0	23605	4088	922	2.046903810953734	0.5124262230401795	0.25034211197321465
source=19_0131_sewage;assembly=control;id=>NODE_1209_length_23597_cov_3.396823;length=23597	0	23597	4522	976	2.264979719356131	0.5426220717506698	0.23957038869421832
source=19_0131_sewage;assembly=control;id=>NODE_1210_length_23575_cov_2.535757;length=23575	0	23575	3534	813	1.7717620534147718	0.45242154055911343	0.255351185384712
source=19_0131_sewage;assembly=control;id=>NODE_1211_length_23493_cov_7.879427;length=23493	0	23493	9638	2445	4.8488527481808	1.3653525784826062	0.2815826030177677
source=19_0131_sewage;assembly=control;id=>NODE_1212_length_23480_cov_8.326233;length=23480	0	23480	10958	2984	5.515993627065443	1.667267007536413	0.302260502868531
source=19_0131_sewage;assembly=control;id=>NODE_1213_length_23461_cov_7.987567;length=23461	0	23461	10285	2468	5.18141441175552	1.3800761986095242	0.26635124870120924
source=19_0131_sewage;assembly=control;id=>NODE_1214_length_23451_cov_6.841169;length=23451	0	23451	8957	4799	4.514313957862328	2.684687948793105	0.5947056349763477
source=19_0131_sewage;assembly=control;id=>NODE_1215_length_23446_cov_3.112522;length=23446	0	23446	3860	1045	1.945848824018325	0.5847254002797535	0.3004988841179611
source=19_0131_sewage;assembly=control;id=>NODE_1216_length_23425_cov_2.873770;length=23425	0	23425	3770	1043	1.902183029957917	0.5841294988919065	0.3070837504553016
source=19_0131_sewage;assembly=control;id=>NODE_1217_length_23418_cov_2.945084;length=23418	0	23418	3655	899	1.844710126599811	0.5036331636167587	0.27301479856082356
source=19_0131_sewage;assembly=control;id=>NODE_1218_length_23415_cov_4.694863;length=23415	0	23415	5887	1516	2.971600521619322	0.8493945483438721	0.2858373937426183
source=19_0131_sewage;assembly=control;id=>NODE_1219_length_23409_cov_2.573692;length=23409	0	23409	3172	727	1.6015513550388765	0.407432791310391	0.25439883025199705
source=19_0131_sewage;assembly=control;id=>NODE_1220_length_23383_cov_4.678112;length=23383	0	23383	6028	1654	3.046937642470251	0.9279823275537294	0.3045622971139587
source=19_0131_sewage;assembly=control;id=>NODE_1221_length_23379_cov_2.687103;length=23379	0	23379	3291	641	1.6637669905083945	0.35969676226052383	0.21619419324493985
source=19_0131_sewage;assembly=control;id=>NODE_1222_length_23329_cov_6.941781;length=23329	0	23329	8636	1613	4.375292204694806	0.9070739073752395	0.20731733217770573
source=19_0131_sewage;assembly=control;id=>NODE_1223_length_23306_cov_7.501312;length=23306	0	23306	8974	2091	4.551021375132074	1.1770386416213119	0.25863175419323386
source=19_0131_sewage;assembly=control;id=>NODE_1224_length_23275_cov_2.548320;length=23275	0	23275	3057	663	1.552373788960482	0.3737044495152256	0.24073097096381005
source=19_0131_sewage;assembly=control;id=>NODE_1225_length_23224_cov_7.376753;length=23224	0	23224	9085	1679	4.623580900445104	0.9484579985313135	0.2051349417158478
source=19_0131_sewage;assembly=control;id=>NODE_1226_length_23182_cov_3.941973;length=23182	0	23182	4872	1082	2.4839733400902517	0.6123233055024851	0.24650961249054196
source=19_0131_sewage;assembly=control;id=>NODE_1227_length_23179_cov_4.579830;length=23179	0	23179	5888	1482	3.00236617114421	0.8387990660251323	0.2793793355676745
source=19_0131_sewage;assembly=control;id=>NODE_1228_length_23175_cov_7.924697;length=23175	0	23175	9846	1907	5.021467322456805	1.0795316516650204	0.21498330713757358
source=19_0131_sewage;assembly=control;id=>NODE_1229_length_23146_cov_7.137066;length=23146	0	23146	8855	1714	4.52171482622645	0.9714921570757168	0.21485038185976568
source=19_0131_sewage;assembly=control;id=>NODE_1230_length_23132_cov_49.581965;length=23132	0	23132	55988	10314	28.607000430800266	5.849494992101421	0.2044777468456096
source=19_0131_sewage;assembly=control;id=>NODE_1231_length_23121_cov_7.192448;length=23121	0	23121	8947	1485	4.57363366435177	0.842605461983514	0.18423107835483762
source=19_0131_sewage;assembly=control;id=>NODE_1232_length_23105_cov_3.046377;length=23105	0	23105	3692	896	1.8886273374774882	0.5087523951721692	0.26937680349987697
source=19_0131_sewage;assembly=control;id=>NODE_1233_length_23102_cov_2.565193;length=23102	0	23102	3147	776	1.610043891837272	0.44067313156789845	0.27370255792531994
source=19_0131_sewage;assembly=control;id=>NODE_1234_length_23096_cov_3.363482;length=23096	0	23096	4066	824	2.0807560001034004	0.468052825054994	0.2249436382890328
source=19_0131_sewage;assembly=control;id=>NODE_1235_length_23075_cov_4.782450;length=23075	0	23075	5794	1287	2.967750134814359	0.7317138361134583	0.24655506793843648
source=19_0131_sewage;assembly=control;id=>NODE_1236_length_22987_cov_4.164835;length=22987	0	22987	5273	1348	2.7112279171398534	0.7693288633798162	0.2837566176256409
source=19_0131_sewage;assembly=control;id=>NODE_1237_length_22986_cov_3.927522;length=22986	0	22986	4800	1215	2.468132025103831	0.6934534379768216	0.28096286216603383
source=19_0131_sewage;assembly=control;id=>NODE_1238_length_22985_cov_4.309464;length=22985	0	22985	5391	1434	2.772141381990398	0.8184818877271259	0.29525257731965165
source=19_0131_sewage;assembly=control;id=>NODE_1239_length_22984_cov_16.387239;length=22984	0	22984	18263	3473	9.391545314860306	1.9823649043775387	0.21107973585995793
source=19_0131_sewage;assembly=control;id=>NODE_1240_length_22983_cov_6.380888;length=22983	0	22983	7871	1646	4.047750616037284	0.9395665435984899	0.2321206597748154
source=19_0131_sewage;assembly=control;id=>NODE_1241_length_22965_cov_5.091227;length=22965	0	22965	6187	1447	3.184228451307695	0.8266211470330165	0.2595985682790884
source=19_0131_sewage;assembly=control;id=>NODE_1242_length_22939_cov_7.208399;length=22939	0	22939	8943	1489	4.607860276582956	0.8515784181242952	0.18480994800384853
source=19_0131_sewage;assembly=control;id=>NODE_1243_length_22896_cov_11.382820;length=22896	0	22896	15587	3333	8.046249056398992	1.9097658684084589	0.2373485900103561
source=19_0131_sewage;assembly=control;id=>NODE_1244_length_22845_cov_2.827380;length=22845	0	22845	3378	640	1.7476684053648301	0.3675303783401485	0.21029754684123023
source=19_0131_sewage;assembly=control;id=>NODE_1245_length_22735_cov_4.508510;length=22735	0	22735	5705	1402	2.9658640676009287	0.8090166973718477	0.27277605410495326
source=19_0131_sewage;assembly=control;id=>NODE_1246_length_22727_cov_22.420651;length=22727	0	22727	26375	11026	13.716424223558818	6.364734707328448	0.4640228826108059
source=19_0131_sewage;assembly=control;id=>NODE_1247_length_22696_cov_7.063955;length=22696	0	22696	8501	2104	4.4270175699053125	1.216188360672873	0.2747195694321325
source=19_0131_sewage;assembly=control;id=>NODE_1248_length_22674_cov_2.836863;length=22674	0	22674	3460	992	1.8035928655661666	0.5739683696934847	0.31823610563757143
source=19_0131_sewage;assembly=control;id=>NODE_1249_length_22664_cov_5.118537;length=22664	0	22664	6012	1498	3.1352556749964	0.8671209556444607	0.2765710505078525
source=19_0131_sewage;assembly=control;id=>NODE_1250_length_22652_cov_3.974997;length=22652	0	22652	4781	1219	2.4946104825873014	0.7059949307861382	0.2830080831112002
source=19_0131_sewage;assembly=control;id=>NODE_1251_length_22644_cov_2.547213;length=22644	0	22644	3021	598	1.5768418264258721	0.34645949485253097	0.2197173419973447
source=19_0131_sewage;assembly=control;id=>NODE_1252_length_22639_cov_8.100027;length=22639	0	22639	9224	2215	4.815624408217329	1.283574028597997	0.26654363376174445
source=19_0131_sewage;assembly=control;id=>NODE_1253_length_22611_cov_3.205799;length=22611	0	22611	3781	906	1.9764118975875273	0.5256695947783786	0.2659716810144829
source=19_0131_sewage;assembly=control;id=>NODE_1254_length_22600_cov_2.610424;length=22600	0	22600	3291	822	1.7211154190750335	0.477164151506812	0.2772412275309525
source=19_0131_sewage;assembly=control;id=>NODE_1255_length_22587_cov_4.959480;length=22587	0	22587	6058	1376	3.1700146505041995	0.7992162620241063	0.25211752945589344
source=19_0131_sewage;assembly=control;id=>NODE_1256_length_22548_cov_2.615214;length=22548	0	22548	3051	742	1.5992808379742738	0.4317181518274954	0.26994517884321706
source=19_0131_sewage;assembly=control;id=>NODE_1257_length_22488_cov_13.673695;length=22488	0	22488	17954	3741	9.436282637009406	2.182434938633172	0.2312812176771382
source=19_0131_sewage;assembly=control;id=>NODE_1258_length_22474_cov_13.550917;length=22474	0	22474	17107	3789	8.996716409755255	2.2118142859291323	0.24584683846773628
source=19_0131_sewage;assembly=control;id=>NODE_1259_length_22456_cov_48.492567;length=22456	0	22456	48715	16790	25.640167588330335	9.808954648152486	0.3825620333549168
source=19_0131_sewage;assembly=control;id=>NODE_1260_length_22443_cov_2.670448;length=22443	0	22443	3265	770	1.7194629738885239	0.45010542330495124	0.2617709308895723
source=19_0131_sewage;assembly=control;id=>NODE_1261_length_22420_cov_2.622267;length=22420	0	22420	3118	788	1.643732169464915	0.461099911952664	0.2805200996356761
source=19_0131_sewage;assembly=control;id=>NODE_1262_length_22392_cov_2.460492;length=22392	0	22392	2921	861	1.5418041976628192	0.5044460155711706	0.3271790389051004
source=19_0131_sewage;assembly=control;id=>NODE_1263_length_22389_cov_4.234486;length=22389	0	22389	4911	1230	2.592541935421217	0.7207337264262202	0.2780027264280764
source=19_0131_sewage;assembly=control;id=>NODE_1264_length_22389_cov_2.862541;length=22389	0	22389	3397	980	1.7932936173133527	0.574243131624143	0.32021701637708005
source=19_0131_sewage;assembly=control;id=>NODE_1265_length_22386_cov_4.793650;length=22386	0	22386	5609	1753	2.961416506849208	1.0273297071513554	0.34690483583627363
source=19_0131_sewage;assembly=control;id=>NODE_1266_length_22368_cov_18.065298;length=22368	0	22368	21369	5786	11.29139491905088	3.393561352961226	0.3005440317418708
source=19_0131_sewage;assembly=control;id=>NODE_1267_length_22366_cov_7.797947;length=22366	0	22366	9510	2240	5.02554016842099	1.313905491645016	0.2614456252685452
source=19_0131_sewage;assembly=control;id=>NODE_1268_length_22364_cov_5.043211;length=22364	0	22364	6088	1551	3.2174789361471485	0.9098435995016582	0.2827815247770272
source=19_0131_sewage;assembly=control;id=>NODE_1269_length_22337_cov_3.443138;length=22337	0	22337	3952	1238	2.0911377585877027	0.7271101891311009	0.3477103247478881
source=19_0131_sewage;assembly=control;id=>NODE_1270_length_22324_cov_2.694014;length=22324	0	22324	3288	867	1.740805889150247	0.5095085939311154	0.2926854723474228
source=19_0131_sewage;assembly=control;id=>NODE_1271_length_22300_cov_3.387233;length=22300	0	22300	4195	897	2.2234002713780714	0.527705973191079	0.23734186776185154
source=19_0131_sewage;assembly=control;id=>NODE_1272_length_22297_cov_4.899335;length=22297	0	22297	5709	1627	3.026245532845135	0.9572944678239356	0.3163307330598294
source=19_0131_sewage;assembly=control;id=>NODE_1273_length_22290_cov_4.435664;length=22290	0	22290	5411	1246	2.869181471949467	0.7333518702685582	0.25559619614101364
source=19_0131_sewage;assembly=control;id=>NODE_1274_length_22282_cov_2.503442;length=22282	0	22282	3021	556	1.6024596677850933	0.32735957767259344	0.20428568921492243
source=19_0131_sewage;assembly=control;id=>NODE_1275_length_22269_cov_2.945440;length=22269	0	22269	3839	829	2.037548471686834	0.4883804214832555	0.23969021020586462
source=19_0131_sewage;assembly=control;id=>NODE_1276_length_22257_cov_2.551122;length=22257	0	22257	3354	737	1.781094590776581	0.4344154795734327	0.24390365442860715
source=19_0131_sewage;assembly=control;id=>NODE_1277_length_22237_cov_13.645749;length=22237	0	22237	17003	3654	9.037325214749163	2.1557419697521483	0.23853761135362464
source=19_0131_sewage;assembly=control;id=>NODE_1278_length_22231_cov_6.073187;length=22231	0	22231	7450	1271	3.9608448069074256	0.7500513238715546	0.18936650145027636
source=19_0131_sewage;assembly=control;id=>NODE_1279_length_22223_cov_2.925072;length=22223	0	22223	3678	749	1.9561384552546615	0.44216418437488325	0.2260393088163689
source=19_0131_sewage;assembly=control;id=>NODE_1280_length_22177_cov_8.944625;length=22177	0	22177	10335	2347	5.508054600530146	1.3884003778192981	0.2520672866397631
source=19_0131_sewage;assembly=control;id=>NODE_1281_length_22153_cov_2.633360;length=22153	0	22153	3232	894	1.7243656256135973	0.5294310417115867	0.3070294570057869
source=19_0131_sewage;assembly=control;id=>NODE_1282_length_22151_cov_3.530367;length=22151	0	22151	4097	856	2.186065543888756	0.506973031561969	0.23191117621300736
source=19_0131_sewage;assembly=control;id=>NODE_1283_length_22140_cov_2.955717;length=22140	0	22140	3534	812	1.8865984828027658	0.4811526064576786	0.2550371002858379
source=19_0131_sewage;assembly=control;id=>NODE_1284_length_22124_cov_6.487698;length=22124	0	22124	7818	1277	4.176596964604884	0.7572367406995617	0.18130471939640413
source=19_0131_sewage;assembly=control;id=>NODE_1285_length_22122_cov_2.741107;length=22122	0	22122	3227	677	1.7241106305054668	0.40148443297984815	0.23286465837876238
source=19_0131_sewage;assembly=control;id=>NODE_1286_length_22107_cov_2.318611;length=22107	0	22107	2684	474	1.4349714235002335	0.2812891369085335	0.1960242080796306
source=19_0131_sewage;assembly=control;id=>NODE_1287_length_22102_cov_200.444142;length=22102	0	22102	197965	65644	105.86377876298658	38.964390958563804	0.3680615921126275
source=19_0131_sewage;assembly=control;id=>NODE_1288_length_22101_cov_3.727252;length=22101	0	22101	4372	858	2.3380768450461167	0.5093071736819768	0.2178316656961423
source=19_0131_sewage;assembly=control;id=>NODE_1289_length_22089_cov_4.200418;length=22089	0	22089	5121	1317	2.740118045703336	0.7821934048422696	0.28545974727942625
source=19_0131_sewage;assembly=control;id=>NODE_1290_length_22073_cov_11.298528;length=22073	0	22073	15180	3592	8.128323138249373	2.134909131313217	0.2626506223979944
source=19_0131_sewage;assembly=control;id=>NODE_1291_length_22073_cov_2.499818;length=22073	0	22073	2890	639	1.5474870796798874	0.37979034936223427	0.24542392266098761
source=19_0131_sewage;assembly=control;id=>NODE_1292_length_22006_cov_4.668307;length=22006	0	22006	5465	1323	2.935212916498013	0.7887205666549788	0.26870983097062584
source=19_0131_sewage;assembly=control;id=>NODE_1293_length_22005_cov_3.606834;length=22005	0	22005	4102	916	2.2032553600934293	0.5461079902119912	0.2478641378132553
source=19_0131_sewage;assembly=control;id=>NODE_1294_length_21985_cov_3.133014;length=21985	0	21985	4019	803	2.160638390645121	0.4791742870866569	0.22177440202920096
source=19_0131_sewage;assembly=control;id=>NODE_1295_length_21981_cov_2.473958;length=21981	0	21981	2840	626	1.5270787929581617	0.3736210331316758	0.24466388692879457
source=19_0131_sewage;assembly=control;id=>NODE_1296_length_21971_cov_2.762685;length=21971	0	21971	3156	817	1.6977655725429706	0.4878391636936634	0.28734188723297144
source=19_0131_sewage;assembly=control;id=>NODE_1298_length_21957_cov_12.013880;length=21957	0	21957	16949	3937	9.123503227657487	2.3523223935314186	0.25783104744244073
source=19_0131_sewage;assembly=control;id=>NODE_1299_length_21950_cov_3.687828;length=21950	0	21950	4191	812	2.2566992702865663	0.48531748095548993	0.2150563379647223
source=19_0131_sewage;assembly=control;id=>NODE_1300_length_21886_cov_9.119967;length=21886	0	21886	10367	2115	5.598571846270857	1.2677931674413128	0.2264493878533996
source=19_0131_sewage;assembly=control;id=>NODE_1301_length_21886_cov_6.633045;length=21886	0	21886	7698	1890	4.157210964849335	1.1329215538837263	0.2725196203567662
source=19_0131_sewage;assembly=control;id=>NODE_1302_length_21820_cov_2.909120;length=21820	0	21820	3434	702	1.860099160665978	0.42207224652074116	0.22690846565923137
source=19_0131_sewage;assembly=control;id=>NODE_1303_length_21817_cov_2.426156;length=21817	0	21817	2744	589	1.4865503640937168	0.3541805379322481	0.23825666892098613
source=19_0131_sewage;assembly=control;id=>NODE_1304_length_21809_cov_7.738071;length=21809	0	21809	9739	2592	5.277997322379216	1.5592066370480904	0.2954163372605182
source=19_0131_sewage;assembly=control;id=>NODE_1305_length_21771_cov_8.106281;length=21771	0	21771	9405	1868	5.105884357503385	1.1256488296688782	0.22046108976492462
source=19_0131_sewage;assembly=control;id=>NODE_1306_length_21758_cov_7.160208;length=21758	0	21758	8309	2185	4.513571626868715	1.3174583639207285	0.291888214663099
source=19_0131_sewage;assembly=control;id=>NODE_1307_length_21729_cov_2.868414;length=21729	0	21729	3559	834	1.9358816369889842	0.5035362494615993	0.2601069403420683
source=19_0131_sewage;assembly=control;id=>NODE_1308_length_21716_cov_13.263192;length=21716	0	21716	16782	3608	9.133861795054079	2.1796719028737406	0.23863640065738867
source=19_0131_sewage;assembly=control;id=>NODE_1309_length_21703_cov_6.100656;length=21703	0	21703	7320	1190	3.986409075325112	0.7193357108525481	0.18044703823926614
source=19_0131_sewage;assembly=control;id=>NODE_1310_length_21666_cov_7.348156;length=21666	0	21666	8618	1533	4.701303657024426	0.9282561731980696	0.1974465469404685
source=19_0131_sewage;assembly=control;id=>NODE_1311_length_21661_cov_7.193835;length=21661	0	21661	8443	1584	4.606900570930632	0.9593588913541486	0.2082438890493246
source=19_0131_sewage;assembly=control;id=>NODE_1312_length_21646_cov_10.994905;length=21646	0	21646	12317	2827	6.725395663686368	1.713375625925533	0.2547620558857033
source=19_0131_sewage;assembly=control;id=>NODE_1313_length_21642_cov_6.667392;length=21642	0	21642	7818	1204	4.269616081920269	0.7298498519797698	0.17094039322887278
source=19_0131_sewage;assembly=control;id=>NODE_1314_length_21640_cov_64.412694;length=21640	0	21640	52353	18846	28.59399711484573	11.425267063343586	0.39956872827030177
source=19_0131_sewage;assembly=control;id=>NODE_1315_length_21586_cov_6.856207;length=21586	0	21586	8650	1851	4.736248567804047	1.1249641328492328	0.23752219013513903
source=19_0131_sewage;assembly=control;id=>NODE_1316_length_21577_cov_2.577456;length=21577	0	21577	3118	654	1.7079517652779994	0.39764096292784074	0.2328174430986449
source=19_0131_sewage;assembly=control;id=>NODE_1317_length_21535_cov_4.138128;length=21535	0	21535	4737	1118	2.5998546038178802	0.681085065690737	0.2619704443050643
source=19_0131_sewage;assembly=control;id=>NODE_1318_length_21501_cov_7.412524;length=21501	0	21501	8359	1970	4.595007433104055	1.2020208392608167	0.2615927953894121
source=19_0131_sewage;assembly=control;id=>NODE_1319_length_21491_cov_6.948171;length=21491	0	21491	7892	1963	4.340312550385018	1.198307025405526	0.2760877267465973
source=19_0131_sewage;assembly=control;id=>NODE_1320_length_21485_cov_4.406860;length=21485	0	21485	5210	1425	2.8661104163590974	0.8701295873416401	0.30359248631006713
source=19_0131_sewage;assembly=control;id=>NODE_1321_length_21480_cov_6.938996;length=21480	0	21480	8084	1429	4.4481823244639624	0.8727751690348006	0.19620939641676585
source=19_0131_sewage;assembly=control;id=>NODE_1322_length_21472_cov_2.631508;length=21472	0	21472	2930	889	1.6128191597980062	0.543167395142339	0.33678133834320695
source=19_0131_sewage;assembly=control;id=>NODE_1323_length_21466_cov_5.922096;length=21466	0	21466	7014	1147	3.8619370347435393	0.7009979096797154	0.18151458798350573
source=19_0131_sewage;assembly=control;id=>NODE_1324_length_21453_cov_2.785120;length=21453	0	21453	3130	832	1.7244351114634777	0.5087913551081388	0.29504813009539244
source=19_0131_sewage;assembly=control;id=>NODE_1325_length_21451_cov_3.008413;length=21451	0	21451	3649	747	2.010559234595267	0.4568540602278141	0.2272273566313407
source=19_0131_sewage;assembly=control;id=>NODE_1326_length_21385_cov_2.754946;length=21385	0	21385	3068	982	1.6956517127726256	0.6024301004138005	0.35527938660749137
source=19_0131_sewage;assembly=control;id=>NODE_1327_length_21378_cov_7.457159;length=21378	0	21378	8235	2030	4.552889217045725	1.2457571693999676	0.2736190383758807
source=19_0131_sewage;assembly=control;id=>NODE_1328_length_21369_cov_5.443417;length=21369	0	21369	6178	1364	3.4170730019731512	0.8374031714091137	0.2450644662626653
source=19_0131_sewage;assembly=control;id=>NODE_1329_length_21364_cov_3.482097;length=21364	0	21364	4112	931	2.274893600037824	0.5717044092977105	0.2513103950392251
source=19_0131_sewage;assembly=control;id=>NODE_1330_length_21346_cov_3.138650;length=21346	0	21346	3695	776	2.04591925579139	0.476924514451494	0.23311013526142946
source=19_0131_sewage;assembly=control;id=>NODE_1331_length_21332_cov_11.268365;length=21332	0	21332	12837	2962	7.112503914235299	1.8216205175031357	0.2561152217937285
source=19_0131_sewage;assembly=control;id=>NODE_1332_length_21332_cov_3.130893;length=21332	0	21332	3743	758	2.0738569876904824	0.46616757335157893	0.22478289299529713
source=19_0131_sewage;assembly=control;id=>NODE_1333_length_21328_cov_8.405444;length=21328	0	21328	9361	2149	5.1875544162067095	1.321875987466982	0.25481679446816796
source=19_0131_sewage;assembly=control;id=>NODE_1334_length_21321_cov_5.167968;length=21321	0	21321	5765	1023	3.195819877633322	0.6294663138399237	0.19696551681319335
source=19_0131_sewage;assembly=control;id=>NODE_1335_length_21301_cov_3.653488;length=21301	0	21301	4074	1473	2.2605368159368044	0.9072086543365894	0.4013244322944711
source=19_0131_sewage;assembly=control;id=>NODE_1336_length_21296_cov_3.817758;length=21296	0	21296	4366	908	2.4231273830274667	0.559361073955208	0.23084262010870416
source=19_0131_sewage;assembly=control;id=>NODE_1337_length_21288_cov_16.366929;length=21288	0	21288	18344	4730	10.184734975704703	2.914947312067294	0.2862074780562076
source=19_0131_sewage;assembly=control;id=>NODE_1338_length_21286_cov_3.711365;length=21286	0	21286	4136	910	2.2965559186720497	0.5608565091781592	0.2442163522421289
source=19_0131_sewage;assembly=control;id=>NODE_1339_length_21272_cov_2.813687;length=21272	0	21272	3175	984	1.7641112011945612	0.6068637608483131	0.34400538947736264
source=19_0131_sewage;assembly=control;id=>NODE_1340_length_21266_cov_2.900335;length=21266	0	21266	3429	704	1.905777642695174	0.4343014503197011	0.22788673798560605
source=19_0131_sewage;assembly=control;id=>NODE_1341_length_21240_cov_7.639934;length=21240	0	21240	8706	2321	4.84456405601649	1.4335903142414363	0.2959172998158736
source=19_0131_sewage;assembly=control;id=>NODE_1342_length_21233_cov_5.908584;length=21233	0	21233	6961	1204	3.874813696808664	0.7439085619811698	0.19198563342383673
source=19_0131_sewage;assembly=control;id=>NODE_1343_length_21225_cov_3.573736;length=21225	0	21225	3988	843	2.2207414715684943	0.5210558855087841	0.23463149230998329
source=19_0131_sewage;assembly=control;id=>NODE_1344_length_21221_cov_2.863649;length=21221	0	21221	3211	880	1.7884014463163131	0.5440280054249778	0.30419792298063036
source=19_0131_sewage;assembly=control;id=>NODE_1345_length_21200_cov_4.487869;length=21200	0	21200	5205	1235	2.9018531112876946	0.7642501395989206	0.26336623884445526
source=19_0131_sewage;assembly=control;id=>NODE_1346_length_21186_cov_7.690313;length=21186	0	21186	8831	1554	4.926647264900984	0.9622911165099296	0.19532372925612115
source=19_0131_sewage;assembly=control;id=>NODE_1347_length_21142_cov_8.004078;length=21142	0	21142	8906	2309	4.978828587495669	1.4327891842773137	0.28777636327463946
source=19_0131_sewage;assembly=control;id=>NODE_1348_length_21142_cov_2.721772;length=21142	0	21142	3023	702	1.6899841477654847	0.4356076255360218	0.25775840922057575
source=19_0131_sewage;assembly=control;id=>NODE_1349_length_21130_cov_4.415896;length=21130	0	21130	5144	1441	2.877345511497915	0.8946824406703575	0.310940218022199
source=19_0131_sewage;assembly=control;id=>NODE_1350_length_21128_cov_7.585678;length=21128	0	21128	8581	2243	4.800318636188387	1.3927568894953006	0.29013842518612387
source=19_0131_sewage;assembly=control;id=>NODE_1351_length_21127_cov_8.197798;length=21127	0	21127	9196	1959	5.144600818622903	1.2164689655965246	0.23645546243219442
source=19_0131_sewage;assembly=control;id=>NODE_1352_length_21094_cov_3.450402;length=21094	0	21094	3975	935	2.2272488508572805	0.5815098818179893	0.2610888682664099
source=19_0131_sewage;assembly=control;id=>NODE_1353_length_21086_cov_3.319338;length=21086	0	21086	3924	820	2.1995070013747258	0.5101807645185319	0.2319523257710301
source=19_0131_sewage;assembly=control;id=>NODE_1354_length_21082_cov_4.158606;length=21082	0	21082	4748	1043	2.661886008576294	0.6490481696016939	0.24383018938847664
source=19_0131_sewage;assembly=control;id=>NODE_1355_length_21073_cov_3.019079;length=21073	0	21073	3313	922	1.8581707564310022	0.5739961559751072	0.3089038797906736
source=19_0131_sewage;assembly=control;id=>NODE_1356_length_21073_cov_2.732753;length=21073	0	21073	3001	777	1.683178520992888	0.4837256108380242	0.2873881794503175
source=19_0131_sewage;assembly=control;id=>NODE_1357_length_21073_cov_2.479827;length=21073	0	21073	2819	680	1.5810997169873213	0.4233377289187342	0.26774891195691036
source=19_0131_sewage;assembly=control;id=>NODE_1358_length_21067_cov_2.888445;length=21067	0	21067	3354	993	1.881702297760211	0.6183736614676113	0.32862459816500256
source=19_0131_sewage;assembly=control;id=>NODE_1359_length_21040_cov_2.849750;length=21040	0	21040	3215	892	1.8060334677385623	0.5561904773583931	0.30796244216605295
source=19_0131_sewage;assembly=control;id=>NODE_1360_length_21033_cov_5.400467;length=21033	0	21033	5969	1483	3.354215096610285	0.9250055942140748	0.275774083525195
source=19_0131_sewage;assembly=control;id=>NODE_1361_length_21029_cov_2.743111;length=21029	0	21029	3013	728	1.693444870403049	0.45416868721732073	0.26819218927937477
source=19_0131_sewage;assembly=control;id=>NODE_1362_length_21019_cov_2.686033;length=21019	0	21019	3039	896	1.7088706945059868	0.5592427846449866	0.32725868987217704
source=19_0131_sewage;assembly=control;id=>NODE_1363_length_20991_cov_2.633598;length=20991	0	20991	2904	739	1.6351365847776276	0.4618657306599057	0.28246308899187017
source=19_0131_sewage;assembly=control;id=>NODE_1364_length_20980_cov_2.251135;length=20980	0	20980	2508	652	1.4129038239238156	0.407705473483214	0.28855854629295535
source=19_0131_sewage;assembly=control;id=>NODE_1365_length_20976_cov_6.503370;length=20976	0	20976	7141	1258	4.0237122104632554	0.7867964592287996	0.19553994373226177
source=19_0131_sewage;assembly=control;id=>NODE_1366_length_20953_cov_2.506556;length=20953	0	20953	2772	716	1.5636428566801257	0.4483025811576337	0.2867039485662697
source=19_0131_sewage;assembly=control;id=>NODE_1367_length_20945_cov_6.871613;length=20945	0	20945	7762	1328	4.38009798423234	0.8318061756194766	0.1899058374067994
source=19_0131_sewage;assembly=control;id=>NODE_1368_length_20941_cov_13.961553;length=20941	0	20941	14425	3582	8.141584922782599	2.244050338493658	0.2756281927630739
source=19_0131_sewage;assembly=control;id=>NODE_1369_length_20938_cov_2.425705;length=20938	0	20938	2638	661	1.4891215477361606	0.41416242425497585	0.2781253315987583
source=19_0131_sewage;assembly=control;id=>NODE_1370_length_20913_cov_2.610365;length=20913	0	20913	2871	719	1.6225848148187754	0.45104199866686673	0.2779774558146861
source=19_0131_sewage;assembly=control;id=>NODE_1371_length_20910_cov_13.462527;length=20910	0	20910	14318	2576	8.093173996835116	1.6162042926854274	0.1996996843657944
source=19_0131_sewage;assembly=control;id=>NODE_1372_length_20898_cov_2.720961;length=20898	0	20898	2984	698	1.6876587917448778	0.438182599877988	0.2596393311381083
source=19_0131_sewage;assembly=control;id=>NODE_1373_length_20893_cov_2.936030;length=20893	0	20893	3249	718	1.8379744051699942	0.45084584341224765	0.2452949519558456
source=19_0131_sewage;assembly=control;id=>NODE_1374_length_20889_cov_4.454401;length=20889	0	20889	5149	1316	2.913371008383696	0.8264996413352865	0.2836918603764849
source=19_0131_sewage;assembly=control;id=>NODE_1375_length_20873_cov_11.119080;length=20873	0	20873	12765	2863	7.228139043622472	1.7994546457277587	0.24895130473665314
source=19_0131_sewage;assembly=control;id=>NODE_1376_length_20840_cov_7.705990;length=20840	0	20840	8630	1368	4.894447036464196	0.8611777743125592	0.17594996286540343
source=19_0131_sewage;assembly=control;id=>NODE_1377_length_20832_cov_7.501179;length=20832	0	20832	8375	1504	4.7516495341270035	0.9471555303847268	0.1993319422196702
source=19_0131_sewage;assembly=control;id=>NODE_1378_length_20832_cov_3.254897;length=20832	0	20832	3854	678	2.1866098274060266	0.42697569787290207	0.19526835218673785
source=19_0131_sewage;assembly=control;id=>NODE_1379_length_20815_cov_4.373796;length=20815	0	20815	4880	1144	2.770983622765022	0.7210311695441022	0.2602076618643535
source=19_0131_sewage;assembly=control;id=>NODE_1380_length_20813_cov_2.425715;length=20813	0	20813	2625	620	1.4906825778331776	0.3908061912755872	0.26216593464428506
source=19_0131_sewage;assembly=control;id=>NODE_1381_length_20805_cov_5.312096;length=20805	0	20805	5735	1123	3.258038817301783	0.7081356620134822	0.2173502839355181
source=19_0131_sewage;assembly=control;id=>NODE_1382_length_20794_cov_2.451372;length=20794	0	20794	2734	577	1.5540000298682533	0.36403421446430306	0.23425624676156895
source=19_0131_sewage;assembly=control;id=>NODE_1383_length_20774_cov_3.109754;length=20774	0	20774	3780	803	2.150612792390313	0.5071072832194161	0.23579664596702613
source=19_0131_sewage;assembly=control;id=>NODE_1384_length_20763_cov_11.868602;length=20763	0	20763	14393	3291	8.193166368851488	2.0794199600895866	0.25379930865252015
source=19_0131_sewage;assembly=control;id=>NODE_1385_length_20759_cov_2.446580;length=20759	0	20759	2681	732	1.5264442149243227	0.46260367890194215	0.30305966924895245
source=19_0131_sewage;assembly=control;id=>NODE_1386_length_20756_cov_7.840636;length=20756	0	20756	8794	1491	5.00764290164238	0.942406800769387	0.18819369097990224
source=19_0131_sewage;assembly=control;id=>NODE_1387_length_20732_cov_7.537312;length=20732	0	20732	8334	1846	4.751194922742133	1.1681400835974851	0.24586237832635535
source=19_0131_sewage;assembly=control;id=>NODE_1388_length_20726_cov_4.992502;length=20726	0	20726	5381	1132	3.068584241662508	0.716531624701503	0.23350560658334674
source=19_0131_sewage;assembly=control;id=>NODE_1389_length_20710_cov_4.408811;length=20710	0	20710	4875	1212	2.782179032915396	0.7677625973061776	0.27595729398537405
source=19_0131_sewage;assembly=control;id=>NODE_1390_length_20663_cov_2.517420;length=20663	0	20663	2731	535	1.5621361283150954	0.3396759794720387	0.21744326458822116
source=19_0131_sewage;assembly=control;id=>NODE_1391_length_20658_cov_17.597971;length=20658	0	20658	18873	4769	10.797997411667682	3.028610888561538	0.2804789418905583
source=19_0131_sewage;assembly=control;id=>NODE_1392_length_20655_cov_3.004757;length=20655	0	20655	3296	659	1.8860471947359883	0.4185666722650445	0.2219279949267845
source=19_0131_sewage;assembly=control;id=>NODE_1393_length_20621_cov_2.344403;length=20621	0	20621	2581	754	1.4793428414767673	0.47969595208299814	0.3242628676961301
source=19_0131_sewage;assembly=control;id=>NODE_1394_length_20617_cov_3.408861;length=20617	0	20617	3810	1001	2.184188202268654	0.636961285337485	0.29162381001595533
source=19_0131_sewage;assembly=control;id=>NODE_1395_length_20616_cov_3.801615;length=20616	0	20616	4097	968	2.3488328416123316	0.6159924395341385	0.26225469459601775
source=19_0131_sewage;assembly=control;id=>NODE_1396_length_20614_cov_2.563987;length=20614	0	20614	2741	510	1.5715829771867165	0.3245729587236036	0.20652613539033118
source=19_0131_sewage;assembly=control;id=>NODE_1397_length_20593_cov_5.075713;length=20593	0	20593	6373	2100	3.6577570091793996	1.3378397798766157	0.3657541429130509
source=19_0131_sewage;assembly=control;id=>NODE_1398_length_20579_cov_11.759111;length=20579	0	20579	14164	3174	8.134899709393022	2.023424877860586	0.24873384431823092
source=19_0131_sewage;assembly=control;id=>NODE_1399_length_20559_cov_2.298186;length=20559	0	20559	2510	791	1.4429865635678818	0.5047530211149868	0.3497974505507181
source=19_0131_sewage;assembly=control;id=>NODE_1400_length_20485_cov_2.833529;length=20485	0	20485	3066	663	1.7689955256613212	0.42460195569767506	0.24002432427800624
source=19_0131_sewage;assembly=control;id=>NODE_1401_length_20470_cov_2.350674;length=20470	0	20470	2564	625	1.4804397259938324	0.4005591019814006	0.27056765294007606
source=19_0131_sewage;assembly=control;id=>NODE_1402_length_20451_cov_6.653118;length=20451	0	20451	7277	2007	4.205604013039294	1.2874704023346695	0.306132103341856
source=19_0131_sewage;assembly=control;id=>NODE_1403_length_20420_cov_3.541763;length=20420	0	20420	4063	851	2.351698470944294	0.5467367318113957	0.2324858984119085
source=19_0131_sewage;assembly=control;id=>NODE_1404_length_20409_cov_3.114769;length=20409	0	20409	3624	808	2.098732150542539	0.5193905757332855	0.24747825757518363
source=19_0131_sewage;assembly=control;id=>NODE_1405_length_20333_cov_6.320002;length=20333	0	20333	6767	1335	3.9335553720900247	0.8613590778688144	0.21897723468708832
source=19_0131_sewage;assembly=control;id=>NODE_1406_length_20330_cov_3.072750;length=20330	0	20330	3534	722	2.054564210981468	0.46591237841832117	0.22676944138716124
source=19_0131_sewage;assembly=control;id=>NODE_1407_length_20325_cov_2.493291;length=20325	0	20325	2865	767	1.6660369313108858	0.49507299779132774	0.29715607648732617
source=19_0131_sewage;assembly=control;id=>NODE_1408_length_20314_cov_9.336098;length=20314	0	20314	9520	1643	5.539008766331399	1.0610761315545836	0.1915642629064399
source=19_0131_sewage;assembly=control;id=>NODE_1409_length_20313_cov_2.365140;length=20313	0	20313	2511	604	1.461043667977517	0.39009223018211386	0.26699559960593644
source=19_0131_sewage;assembly=control;id=>NODE_1410_length_20278_cov_2.759482;length=20278	0	20278	3096	700	1.8045394693869536	0.4528739617154741	0.25096373307330677
source=19_0131_sewage;assembly=control;id=>NODE_1411_length_20248_cov_2.638092;length=20248	0	20248	2865	499	1.672372611067451	0.32331275890652517	0.19332579161300623
source=19_0131_sewage;assembly=control;id=>NODE_1412_length_20239_cov_3.207541;length=20239	0	20239	3378	820	1.9727004654656628	0.5315317753168517	0.26944373189032617
source=19_0131_sewage;assembly=control;id=>NODE_1413_length_20228_cov_3.258514;length=20228	0	20228	3768	757	2.201651124297695	0.490961417986345	0.2229969192521167
source=19_0131_sewage;assembly=control;id=>NODE_1414_length_20220_cov_5.952542;length=20220	0	20220	6508	1100	3.8041439746184738	0.7137004391149513	0.18761131121135602
source=19_0131_sewage;assembly=control;id=>NODE_1415_length_20220_cov_3.019539;length=20220	0	20220	3175	698	1.855893841335841	0.4528753695474873	0.24402008318617796
source=19_0131_sewage;assembly=control;id=>NODE_1416_length_20200_cov_2.788732;length=20200	0	20200	2927	752	1.7126235246275814	0.48839465368749085	0.28517338846766965
source=19_0131_sewage;assembly=control;id=>NODE_1417_length_20194_cov_37.696708;length=20194	0	20194	37971	6405	22.223897998830623	4.161033499571526	0.1872323882961698
source=19_0131_sewage;assembly=control;id=>NODE_1418_length_20174_cov_3.093991;length=20174	0	20174	3533	817	2.0698657252908705	0.531293460172176	0.256680157403696
source=19_0131_sewage;assembly=control;id=>NODE_1419_length_20171_cov_6.851163;length=20171	0	20171	7379	1962	4.323750578982631	1.276074422253833	0.29513136776592014
source=19_0131_sewage;assembly=control;id=>NODE_1420_length_20166_cov_4.459699;length=20166	0	20166	4766	1195	2.7933466053277454	0.777414385161823	0.2783093167453913
source=19_0131_sewage;assembly=control;id=>NODE_1421_length_20149_cov_28.123072;length=20149	0	20149	28256	6538	16.574778648978235	4.2569235370253615	0.25683139589244425
source=19_0131_sewage;assembly=control;id=>NODE_1422_length_20144_cov_2.680074;length=20144	0	20144	2844	764	1.6686852669258452	0.49756758066841006	0.29817940538604965
source=19_0131_sewage;assembly=control;id=>NODE_1423_length_20143_cov_2.783104;length=20143	0	20143	3286	751	1.9281195519495444	0.48912539804295385	0.2536800156133438
source=19_0131_sewage;assembly=control;id=>NODE_1424_length_20127_cov_3.427212;length=20127	0	20127	3736	638	2.193907804976741	0.4158589590979532	0.18955170228876683
source=19_0131_sewage;assembly=control;id=>NODE_1425_length_20120_cov_4.832494;length=20120	0	20120	5418	1316	3.182743035805175	0.8580890162948707	0.2696067532444667
source=19_0131_sewage;assembly=control;id=>NODE_1426_length_20095_cov_11.538523;length=20095	0	20095	12850	2729	7.5579787993294465	1.7816400025573922	0.23572969041874814
source=19_0131_sewage;assembly=control;id=>NODE_1427_length_20081_cov_4.149506;length=20081	0	20081	4434	949	2.6097620099072563	0.6199908874549075	0.23756606353425316
source=19_0131_sewage;assembly=control;id=>NODE_1428_length_20081_cov_2.676021;length=20081	0	20081	2793	650	1.643902862803556	0.4246512927773339	0.25831896907407426
source=19_0131_sewage;assembly=control;id=>NODE_1429_length_20075_cov_2.923826;length=20075	0	20075	3337	723	1.9646771987006573	0.47248407297397577	0.24048941642243007
source=19_0131_sewage;assembly=control;id=>NODE_1430_length_20054_cov_6.203760;length=20054	0	20054	6801	1054	4.0083193610603285	0.6895154951796127	0.17202109739010762
source=19_0131_sewage;assembly=control;id=>NODE_1431_length_20052_cov_3.000550;length=20052	0	20052	3149	824	1.8561177201124621	0.5391057274820538	0.29044802581238727
source=19_0131_sewage;assembly=control;id=>NODE_1432_length_20038_cov_5.186158;length=20038	0	20038	5645	1105	3.3296618196823107	0.723456354798123	0.21727622622862922
source=19_0131_sewage;assembly=control;id=>NODE_1433_length_20027_cov_7.663329;length=20027	0	20027	8006	1905	4.724874094229743	1.2479107107365384	0.2641151247311649
source=19_0131_sewage;assembly=control;id=>NODE_1434_length_20019_cov_6.853887;length=20019	0	20019	7407	1347	4.373111164955527	0.8827335766423767	0.20185482219529943
source=19_0131_sewage;assembly=control;id=>NODE_1435_length_20009_cov_4.128445;length=20009	0	20009	4588	1158	2.710120349601223	0.7592549031922543	0.2801554194093166
source=19_0131_sewage;assembly=control;id=>NODE_1436_length_20003_cov_3.407810;length=20003	0	20003	3543	762	2.0934691703429573	0.4997631915996732	0.23872488722525623
source=19_0131_sewage;assembly=control;id=>NODE_1437_length_19999_cov_7.903179;length=19999	0	19999	8570	1699	5.064809250752582	1.1145242658159469	0.22005256479310437
source=19_0131_sewage;assembly=control;id=>NODE_1438_length_19983_cov_3.050482;length=19983	0	19983	3188	715	1.8855939521527556	0.4694072397181506	0.24894396759293544
source=19_0131_sewage;assembly=control;id=>NODE_1439_length_19975_cov_6.707279;length=19975	0	19975	7207	1336	4.264403452525732	0.8774534789494215	0.20576230385277477
source=19_0131_sewage;assembly=control;id=>NODE_1440_length_19955_cov_8.379397;length=19955	0	19955	9273	2689	5.492361066006399	1.7678422141351546	0.32187290545714003
source=19_0131_sewage;assembly=control;id=>NODE_1441_length_19942_cov_3.282848;length=19942	0	19942	3429	852	2.032307057945821	0.560499607626958	0.27579474540303467
source=19_0131_sewage;assembly=control;id=>NODE_1442_length_19928_cov_9.373723;length=19928	0	19928	9779	2453	5.799910392070301	1.61487259233022	0.2784306106760013
source=19_0131_sewage;assembly=control;id=>NODE_1443_length_19924_cov_4.014747;length=19924	0	19924	4139	922	2.4553275992049235	0.6070980222276369	0.24725744231613958
source=19_0131_sewage;assembly=control;id=>NODE_1444_length_19894_cov_2.771410;length=19894	0	19894	2897	571	1.7211429164783687	0.37654633484076355	0.21877691343099803
source=19_0131_sewage;assembly=control;id=>NODE_1445_length_19881_cov_10.604610;length=19881	0	19881	12115	2801	7.202375260532241	1.848329153180103	0.2566277215946556
source=19_0131_sewage;assembly=control;id=>NODE_1446_length_19854_cov_7.893227;length=19854	0	19854	8209	1899	4.886892552326378	1.2548198415267495	0.25677254576211206
source=19_0131_sewage;assembly=control;id=>NODE_1447_length_19852_cov_6.009244;length=19852	0	19852	6501	1272	3.870494473913914	0.8405959144014018	0.2171804972379604
source=19_0131_sewage;assembly=control;id=>NODE_1448_length_19850_cov_3.508260;length=19850	0	19850	3685	803	2.194156159283166	0.5307126801813677	0.24187552829182052
source=19_0131_sewage;assembly=control;id=>NODE_1449_length_19847_cov_12.160216;length=19847	0	19847	14242	3411	8.481382776437036	2.254713056699323	0.2658426245026181
source=19_0131_sewage;assembly=control;id=>NODE_1450_length_19834_cov_5.002528;length=19834	0	19834	5263	1244	3.136271224107172	0.8228383061848328	0.2623619729888243
source=19_0131_sewage;assembly=control;id=>NODE_1451_length_19822_cov_11.183235;length=19822	0	19822	12525	2837	7.468283832160228	1.8776571443782182	0.2514174858074588
source=19_0131_sewage;assembly=control;id=>NODE_1452_length_19817_cov_4.747394;length=19817	0	19817	5005	1225	2.985085154779025	0.8109659303838205	0.2716726285297055
source=19_0131_sewage;assembly=control;id=>NODE_1453_length_19809_cov_3.078516;length=19809	0	19809	3602	718	2.1491746469406796	0.4755173005407688	0.22125577426555867
source=19_0131_sewage;assembly=control;id=>NODE_1454_length_19788_cov_2.403436;length=19788	0	19788	2489	606	1.4866664720261042	0.4017678236863487	0.270247450417577
source=19_0131_sewage;assembly=control;id=>NODE_1455_length_19773_cov_5.188660;length=19773	0	19773	5656	1238	3.380861552742706	0.8213958577161484	0.2429545974900378
source=19_0131_sewage;assembly=control;id=>NODE_1456_length_19761_cov_9.216939;length=19761	0	19761	9503	2011	5.683846796025372	1.3350808989918885	0.23489037387944559
source=19_0131_sewage;assembly=control;id=>NODE_1457_length_19748_cov_4.487280;length=19748	0	19748	4858	1443	2.907534951826979	0.9586225539184141	0.3297028478767053
source=19_0131_sewage;assembly=control;id=>NODE_1458_length_19746_cov_5.171093;length=19746	0	19746	5646	803	3.3794987749432477	0.5335078852223312	0.15786597976538413
source=19_0131_sewage;assembly=control;id=>NODE_1459_length_19735_cov_14.665193;length=19735	0	19735	14139	3627	8.46782971566854	2.411097956182415	0.2847362355103828
source=19_0131_sewage;assembly=control;id=>NODE_1460_length_19711_cov_2.937780;length=19711	0	19711	3315	548	1.9877667741231264	0.3647340680856359	0.18348936748202407
source=19_0131_sewage;assembly=control;id=>NODE_1461_length_19700_cov_5.883889;length=19700	0	19700	6336	1163	3.8013643249912885	0.7744937521073244	0.2037409955724513
source=19_0131_sewage;assembly=control;id=>NODE_1462_length_19686_cov_8.868066;length=19686	0	19686	9011	2168	5.410109573124612	1.4447949905084627	0.2670546633076824
source=19_0131_sewage;assembly=control;id=>NODE_1463_length_19685_cov_4.408304;length=19685	0	19685	4718	1192	2.832781448602944	0.7944110315493544	0.28043498800132916
source=19_0131_sewage;assembly=control;id=>NODE_1464_length_19674_cov_2.727713;length=19674	0	19674	2786	521	1.673705322624362	0.34741573650083396	0.20757282169365857
source=19_0131_sewage;assembly=control;id=>NODE_1465_length_19659_cov_4.652775;length=19659	0	19659	4739	793	2.8491534374936918	0.5291955635850858	0.18573782535580183
source=19_0131_sewage;assembly=control;id=>NODE_1466_length_19655_cov_7.658673;length=19655	0	19655	7983	1921	4.800468600291483	1.2822087810353686	0.267100753655073
source=19_0131_sewage;assembly=control;id=>NODE_1467_length_19649_cov_2.719404;length=19649	0	19649	2813	688	1.6920758681186074	0.45935919665984243	0.2714767140852831
source=19_0131_sewage;assembly=control;id=>NODE_1468_length_19636_cov_2.994433;length=19636	0	19636	3505	757	2.1097235516109176	0.5057632696591866	0.23972964101054942
source=19_0131_sewage;assembly=control;id=>NODE_1469_length_19628_cov_4.095489;length=19628	0	19628	4227	1074	2.5453455575330093	0.7178482766707688	0.2820238983057841
source=19_0131_sewage;assembly=control;id=>NODE_1470_length_19624_cov_12.860851;length=19624	0	19624	14848	3101	8.942747651268178	2.073092407603041	0.23181828319946546
source=19_0131_sewage;assembly=control;id=>NODE_1471_length_19605_cov_3.145882;length=19605	0	19605	3200	861	1.9291841444881972	0.5761568569584111	0.29865311645056186
source=19_0131_sewage;assembly=control;id=>NODE_1472_length_19598_cov_4.197462;length=19598	0	19598	4438	1046	2.676492906923588	0.7002036354050002	0.2616123635499665
source=19_0131_sewage;assembly=control;id=>NODE_1473_length_19594_cov_7.046215;length=19594	0	19594	7326	1295	4.419105428457293	0.8670638798603045	0.1962080094936762
source=19_0131_sewage;assembly=control;id=>NODE_1474_length_19584_cov_11.127708;length=19584	0	19584	11484	1883	6.930783544179953	1.2614015189104661	0.18199984328896174
source=19_0131_sewage;assembly=control;id=>NODE_1475_length_19584_cov_2.570331;length=19584	0	19584	2818	729	1.700709511276481	0.48834928692816243	0.2871444439454143
source=19_0131_sewage;assembly=control;id=>NODE_1476_length_19568_cov_2.430328;length=19568	0	19568	2516	509	1.5196891028108839	0.34125244580029995	0.22455411779231976
source=19_0131_sewage;assembly=control;id=>NODE_1477_length_19541_cov_2.483783;length=19541	0	19541	2555	641	1.5453778100392406	0.43034392328380267	0.2784716594790987
source=19_0131_sewage;assembly=control;id=>NODE_1478_length_19526_cov_2.768014;length=19526	0	19526	2827	688	1.7112090788669234	0.46225283494669905	0.27013229456027643
source=19_0131_sewage;assembly=control;id=>NODE_1479_length_19520_cov_2.652145;length=19520	0	19520	2681	627	1.6233327590990787	0.4213976967712838	0.25958799538127486
source=19_0131_sewage;assembly=control;id=>NODE_1480_length_19508_cov_22.870457;length=19508	0	19508	23044	4996	13.961615448447654	3.3598053154419616	0.24064588570340026
source=19_0131_sewage;assembly=control;id=>NODE_1481_length_19507_cov_6.763418;length=19507	0	19507	7191	1215	4.357018028832626	0.8171282475693453	0.18754300353177059
source=19_0131_sewage;assembly=control;id=>NODE_1482_length_19505_cov_8.336144;length=19505	0	19505	7853	1834	4.758610899674495	1.233552979884436	0.25922543487823624
source=19_0131_sewage;assembly=control;id=>NODE_1483_length_19505_cov_7.279434;length=19505	0	19505	8142	1894	4.933733598007097	1.2739091297170784	0.2582038742893726
source=19_0131_sewage;assembly=control;id=>NODE_1484_length_19503_cov_2.760078;length=19503	0	19503	2856	383	1.7308017855600069	0.25763317357331283	0.14885192268850977
source=19_0131_sewage;assembly=control;id=>NODE_1485_length_19502_cov_11.529748;length=19502	0	19502	13004	2998	7.881127634434852	2.0167724797901916	0.2558989745297803
source=19_0131_sewage;assembly=control;id=>NODE_1486_length_19501_cov_4.297388;length=19501	0	19501	4759	1096	2.8843594057942052	0.7373235440270722	0.2556281795347383
source=19_0131_sewage;assembly=control;id=>NODE_1487_length_19486_cov_12.239051;length=19486	0	19486	12769	3003	7.745059187440866	2.021794747993882	0.2610431630106014
source=19_0131_sewage;assembly=control;id=>NODE_1488_length_19484_cov_2.779196;length=19484	0	19484	2883	832	1.7488681707620428	0.5602084244064308	0.320326273742136
source=19_0131_sewage;assembly=control;id=>NODE_1490_length_19433_cov_3.208948;length=19433	0	19433	3446	1154	2.095877882599405	0.7790590701971614	0.37171014430999966
source=19_0131_sewage;assembly=control;id=>NODE_1491_length_19388_cov_20.310454;length=19388	0	19388	19998	5366	12.191134009173146	3.6309652066039235	0.2978365428410372
source=19_0131_sewage;assembly=control;id=>NODE_1492_length_19361_cov_64.681963;length=19361	0	19361	65621	15129	40.05950804411483	10.251487063259477	0.2559064642523869
source=19_0131_sewage;assembly=control;id=>NODE_1493_length_19339_cov_2.446692;length=19339	0	19339	2468	470	1.50834849457123	0.31883667732584786	0.21138130775042263
source=19_0131_sewage;assembly=control;id=>NODE_1494_length_19330_cov_2.851829;length=19330	0	19330	2864	586	1.7511837227966136	0.3977133709748356	0.22711116246540566
source=19_0131_sewage;assembly=control;id=>NODE_1495_length_19328_cov_7.478649;length=19328	0	19328	7595	2217	4.644419218308428	1.504815327858353	0.32400506007862717
source=19_0131_sewage;assembly=control;id=>NODE_1496_length_19271_cov_11.412677;length=19271	0	19271	12805	2873	7.8535476595371545	1.955851172090522	0.24904046640824604
source=19_0131_sewage;assembly=control;id=>NODE_1497_length_19237_cov_6.715410;length=19237	0	19237	7155	1117	4.396052246606554	0.7617636730229209	0.17328358042399278
source=19_0131_sewage;assembly=control;id=>NODE_1498_length_19228_cov_3.068690;length=19228	0	19228	3331	745	2.0475337612078426	0.5083075838636701	0.24825357876581186
source=19_0131_sewage;assembly=control;id=>NODE_1499_length_19221_cov_7.057080;length=19221	0	19221	7235	1836	4.448904762852481	1.2531444303658557	0.28167481597479366
source=19_0131_sewage;assembly=control;id=>NODE_1500_length_19208_cov_2.540646;length=19208	0	19208	2711	676	1.6681608431211215	0.4617096790229127	0.27677767460304126
source=19_0131_sewage;assembly=control;id=>NODE_1502_length_19194_cov_2.620565;length=19194	0	19194	2620	667	1.6133416774130376	0.4558949416119232	0.28257804778398954
source=19_0131_sewage;assembly=control;id=>NODE_1503_length_19194_cov_2.311876;length=19194	0	19194	2320	523	1.428607897556583	0.357470846271418	0.2502232046195584
source=19_0131_sewage;assembly=control;id=>NODE_1504_length_19189_cov_6.676753;length=19189	0	19189	7127	1585	4.389802365177144	1.0836308331507796	0.24685184958367737
source=19_0131_sewage;assembly=control;id=>NODE_1505_length_19181_cov_31.317787;length=19181	0	19181	27086	6033	16.690301461501473	4.126354253424541	0.2472306604492769
source=19_0131_sewage;assembly=control;id=>NODE_1506_length_19170_cov_3.018049;length=19170	0	19170	3240	682	1.9976226313041074	0.46673104772669144	0.23364325193993
source=19_0131_sewage;assembly=control;id=>NODE_1507_length_19166_cov_6.643085;length=19166	0	19166	6807	1829	4.19773307263462	1.2519490407025695	0.2982440805643723
source=19_0131_sewage;assembly=control;id=>NODE_1508_length_19157_cov_4.205214;length=19157	0	19157	4200	1173	2.5912680684818645	0.8032947765096434	0.31000064650982495
source=19_0131_sewage;assembly=control;id=>NODE_1509_length_19133_cov_6.402820;length=19133	0	19133	6351	1457	3.9232826117627466	0.9990354758111206	0.2546427506435102
source=19_0131_sewage;assembly=control;id=>NODE_1510_length_19124_cov_4.962085;length=19124	0	19124	4445	1045	2.7471576480095687	0.7168726069315572	0.2609506620236962
source=19_0131_sewage;assembly=control;id=>NODE_1511_length_19115_cov_1.766002;length=19115	0	19115	1763	518	1.0901055786390665	0.3555166029188137	0.3261304316620923
source=19_0131_sewage;assembly=control;id=>NODE_1512_length_19105_cov_2.323412;length=19105	0	19105	2378	549	1.4711445948884363	0.3769899150873626	0.25625619425665735
source=19_0131_sewage;assembly=control;id=>NODE_1513_length_19090_cov_3.049278;length=19090	0	19090	3014	782	1.8660697457800384	0.5374093952713546	0.2879899834862342
source=19_0131_sewage;assembly=control;id=>NODE_1514_length_19077_cov_3.824151;length=19077	0	19077	4141	1012	2.5655808366634862	0.6959449100273611	0.2712621251616577
source=19_0131_sewage;assembly=control;id=>NODE_1515_length_19066_cov_2.277629;length=19066	0	19066	2284	611	1.4158820080369914	0.42042259800933296	0.2969333571744553
source=19_0131_sewage;assembly=control;id=>NODE_1516_length_19063_cov_3.044508;length=19063	0	19063	3254	816	2.0175153744632413	0.5615692783824888	0.2783469635426664
source=19_0131_sewage;assembly=control;id=>NODE_1518_length_19041_cov_3.042084;length=19041	0	19041	3016	649	1.8721133334074558	0.44715632049543336	0.23885109545240982
source=19_0131_sewage;assembly=control;id=>NODE_1519_length_19033_cov_3.969333;length=19033	0	19033	3965	1012	2.4622179681411924	0.6975537775753675	0.28330301646769857
source=19_0131_sewage;assembly=control;id=>NODE_1520_length_19023_cov_4.651518;length=19023	0	19023	4655	545	2.892219364975574	0.37585637811657907	0.12995431213418812
source=19_0131_sewage;assembly=control;id=>NODE_1521_length_19020_cov_3.210915;length=19020	0	19020	3449	696	2.1432519818222864	0.4800684410533125	0.22399066704472953
source=19_0131_sewage;assembly=control;id=>NODE_1522_length_18988_cov_3.093910;length=18988	0	18988	3367	775	2.0958222446267207	0.5354598469440434	0.2554891514854649
source=19_0131_sewage;assembly=control;id=>NODE_1523_length_18973_cov_2.889893;length=18973	0	18973	3159	678	1.9679051913797108	0.4688113497121329	0.23822862593469063
source=19_0131_sewage;assembly=control;id=>NODE_1524_length_18908_cov_14.911155;length=18908	0	18908	15484	4172	9.678947211237785	2.8946971676629807	0.2990714903685061
source=19_0131_sewage;assembly=control;id=>NODE_1525_length_18899_cov_5.282849;length=18899	0	18899	5215	1277	3.2614148172734687	0.8864546087749141	0.27180063206924016
source=19_0131_sewage;assembly=control;id=>NODE_1526_length_18892_cov_6.702076;length=18892	0	18892	6569	1783	4.109716624398354	1.2381630412626026	0.30127698681508597
source=19_0131_sewage;assembly=control;id=>NODE_1527_length_18880_cov_6.711607;length=18880	0	18880	6516	1211	4.079149645374326	0.8414853961071421	0.2062894155063347
source=19_0131_sewage;assembly=control;id=>NODE_1528_length_18879_cov_3.078517;length=18879	0	18879	3055	790	1.9125939617344556	0.5489749589170463	0.28703162819734235
source=19_0131_sewage;assembly=control;id=>NODE_1529_length_18867_cov_2.996598;length=18867	0	18867	3225	893	2.0203072472344044	0.6209448643307725	0.307351698698692
source=19_0131_sewage;assembly=control;id=>NODE_1530_length_18836_cov_32.914967;length=18836	0	18836	21953	10256	13.775131323778734	7.1432156337980794	0.5185588046966498
source=19_0131_sewage;assembly=control;id=>NODE_1531_length_18818_cov_2.398870;length=18818	0	18818	2367	565	1.4866726297032735	0.3938940437386321	0.264950087779076
source=19_0131_sewage;assembly=control;id=>NODE_1532_length_18799_cov_2.800523;length=18799	0	18799	2996	538	1.8836387380555908	0.3754498696183318	0.19932159072386382
source=19_0131_sewage;assembly=control;id=>NODE_1533_length_18783_cov_3.051314;length=18783	0	18783	3194	680	2.0098354655422352	0.47495053833277356	0.23631314427255182
source=19_0131_sewage;assembly=control;id=>NODE_1534_length_18769_cov_3.136743;length=18769	0	18769	3051	567	1.921284263127707	0.39632033344822687	0.20627886307830734
source=19_0131_sewage;assembly=control;id=>NODE_1535_length_18758_cov_3.077260;length=18758	0	18758	3077	832	1.9387933299264068	0.5818904436045901	0.3001302070843609
source=19_0131_sewage;assembly=control;id=>NODE_1536_length_18755_cov_5.471070;length=18755	0	18755	5566	1231	3.5076535020640947	0.8610837916643422	0.245487130116368
source=19_0131_sewage;assembly=control;id=>NODE_1537_length_18733_cov_6.918996;length=18733	0	18733	6852	1791	4.323152676864347	1.2542747594724732	0.2901296468627657
source=19_0131_sewage;assembly=control;id=>NODE_1538_length_18697_cov_13.608840;length=18697	0	18697	14801	3199	9.35641944421199	2.244640228603272	0.2399037625436766
source=19_0131_sewage;assembly=control;id=>NODE_1539_length_18681_cov_3.332492;length=18681	0	18681	3676	821	2.32576555626861	0.576563926574908	0.2479028571993861
source=19_0131_sewage;assembly=control;id=>NODE_1540_length_18681_cov_2.463062;length=18681	0	18681	2500	756	1.5817230388116228	0.5309163562614256	0.33565696600102174
source=19_0131_sewage;assembly=control;id=>NODE_1541_length_18680_cov_13.841342;length=18680	0	18680	14527	3100	9.191568261562228	2.177154512585331	0.23686431418780485
source=19_0131_sewage;assembly=control;id=>NODE_1542_length_18668_cov_3.620641;length=18668	0	18668	3519	1043	2.2279837904823765	0.7329780111175761	0.3289871381689363
source=19_0131_sewage;assembly=control;id=>NODE_1543_length_18656_cov_2.621902;length=18656	0	18656	2574	635	1.6307243708965433	0.44653923320327077	0.2738287605021635
source=19_0131_sewage;assembly=control;id=>NODE_1544_length_18640_cov_3.013721;length=18640	0	18640	3039	739	1.9269717343251789	0.5201192892855194	0.2699153703298424
source=19_0131_sewage;assembly=control;id=>NODE_1546_length_18634_cov_2.888315;length=18634	0	18634	3106	853	1.9700893008790816	0.6005475092307015	0.3048326332023268
source=19_0131_sewage;assembly=control;id=>NODE_1547_length_18622_cov_2.480853;length=18622	0	18622	2433	531	1.5442099228482684	0.37408701090099644	0.24225139688974376
source=19_0131_sewage;assembly=control;id=>NODE_1548_length_18618_cov_3.017885;length=18618	0	18618	3131	612	1.9876531159878186	0.4312437622383735	0.21696127899261494
source=19_0131_sewage;assembly=control;id=>NODE_1549_length_18603_cov_2.579469;length=18603	0	18603	2544	817	1.6163100492603035	0.5761605260180336	0.35646658652014857
source=19_0131_sewage;assembly=control;id=>NODE_1550_length_18593_cov_3.309958;length=18593	0	18593	3233	687	2.0551654370705768	0.4847431691206987	0.23586576553742036
source=19_0131_sewage;assembly=control;id=>NODE_1551_length_18561_cov_3.159138;length=18561	0	18561	3068	716	1.9536399912527662	0.5060763958297452	0.25904281141646013
source=19_0131_sewage;assembly=control;id=>NODE_1552_length_18558_cov_8.594444;length=18558	0	18558	7285	1875	4.639689719180318	1.3254841282831022	0.2856837867419445
source=19_0131_sewage;assembly=control;id=>NODE_1553_length_18557_cov_6.819847;length=18557	0	18557	6544	1601	4.16798430712148	1.1318477040825472	0.2715575733211508
source=19_0131_sewage;assembly=control;id=>NODE_1554_length_18553_cov_5.168018;length=18553	0	18553	5132	732	3.2693623376881558	0.5176084606438537	0.15832092230250228
source=19_0131_sewage;assembly=control;id=>NODE_1555_length_18527_cov_5.334398;length=18527	0	18527	5508	1149	3.5138189632196015	0.8136157690182416	0.2315474352932375
source=19_0131_sewage;assembly=control;id=>NODE_1556_length_18507_cov_7.154563;length=18507	0	18507	6848	1183	4.373390718471874	0.8385967012847131	0.19174977843683974
source=19_0131_sewage;assembly=control;id=>NODE_1557_length_18499_cov_2.682878;length=18499	0	18499	2607	516	1.6656483962488804	0.36593662583798764	0.2196962015885792
source=19_0131_sewage;assembly=control;id=>NODE_1558_length_18498_cov_2.977281;length=18498	0	18498	2929	766	1.8714798211670223	0.5432608697373036	0.2902841182645162
source=19_0131_sewage;assembly=control;id=>NODE_1559_length_18469_cov_7.536766;length=18469	0	18469	7428	1854	4.7535609412087405	1.31695452416524	0.27704589053408946
source=19_0131_sewage;assembly=control;id=>NODE_1560_length_18455_cov_2.568315;length=18455	0	18455	2501	408	1.6017332622744593	0.29003508950976387	0.18107577356414162
source=19_0131_sewage;assembly=control;id=>NODE_1561_length_18449_cov_3.034848;length=18449	0	18449	3137	696	2.009704662413816	0.49492664907767375	0.24626834894398228
source=19_0131_sewage;assembly=control;id=>NODE_1562_length_18443_cov_2.716772;length=18443	0	18443	2715	749	1.7399181555935235	0.5327883028446038	0.3062145774683627
source=19_0131_sewage;assembly=control;id=>NODE_1563_length_18434_cov_3.593340;length=18434	0	18434	3457	799	2.216513335800239	0.5686324321779197	0.2565436548445685
source=19_0131_sewage;assembly=control;id=>NODE_1564_length_18432_cov_3.051423;length=18432	0	18432	3193	699	2.0474674632185654	0.497518396482112	0.24299208921250745
source=19_0131_sewage;assembly=control;id=>NODE_1565_length_18408_cov_50.723206;length=18408	0	18408	50507	18123	32.42914658023973	12.915996386668983	0.39828357353502397
source=19_0131_sewage;assembly=control;id=>NODE_1566_length_18390_cov_2.412653;length=18390	0	18390	2362	597	1.5180592283621601	0.4258895970490818	0.2805487355777124
source=19_0131_sewage;assembly=control;id=>NODE_1567_length_18389_cov_3.568670;length=18389	0	18389	3526	976	2.266286164085677	0.6962995827451497	0.3072425688245194
source=19_0131_sewage;assembly=control;id=>NODE_1568_length_18370_cov_11.582637;length=18370	0	18370	12795	2731	8.232309432476228	1.9503698462061505	0.23691648889095404
source=19_0131_sewage;assembly=control;id=>NODE_1569_length_18366_cov_6.103107;length=18366	0	18366	6178	909	3.975794020427108	0.6493124546802899	0.1633164221647821
source=19_0131_sewage;assembly=control;id=>NODE_1570_length_18362_cov_2.714972;length=18362	0	18362	2716	699	1.7482371098380667	0.4994150465068233	0.2856677985476938
source=19_0131_sewage;assembly=control;id=>NODE_1571_length_18356_cov_3.478990;length=18356	0	18356	3323	554	2.139650524222198	0.3959461694423914	0.1850517946552627
source=19_0131_sewage;assembly=control;id=>NODE_1572_length_18353_cov_7.723412;length=18353	0	18353	8118	1926	5.227963352884173	1.3767454448749876	0.2633425967141606
source=19_0131_sewage;assembly=control;id=>NODE_1573_length_18344_cov_2.477500;length=18344	0	18344	2351	614	1.5147785254030062	0.4391154921920097	0.2898875874116206
source=19_0131_sewage;assembly=control;id=>NODE_1574_length_18336_cov_2.601171;length=18336	0	18336	2537	619	1.6353338228481087	0.4428844975627564	0.27082207398574176
source=19_0131_sewage;assembly=control;id=>NODE_1575_length_18332_cov_2.254309;length=18332	0	18332	2282	636	1.4712834295637596	0.4551470132199604	0.30935372755126656
source=19_0131_sewage;assembly=control;id=>NODE_1576_length_18329_cov_3.320401;length=18329	0	18329	3402	643	2.1937447288016108	0.4602318090624135	0.20979278173072896
source=19_0131_sewage;assembly=control;id=>NODE_1577_length_18323_cov_3.323079;length=18323	0	18323	3408	710	2.1983333917816967	0.5083539438272843	0.23124515404611834
source=19_0131_sewage;assembly=control;id=>NODE_1578_length_18312_cov_2.722024;length=18312	0	18312	2611	595	1.6852395560915738	0.426270831493907	0.25294376099414556
source=19_0131_sewage;assembly=control;id=>NODE_1579_length_18259_cov_2.329488;length=18259	0	18259	2231	501	1.4441527576409896	0.35996905448028427	0.24925968016589217
source=19_0131_sewage;assembly=control;id=>NODE_1580_length_18257_cov_3.841226;length=18257	0	18257	3823	812	2.4749443304064553	0.5834868109203595	0.23575754967568688
source=19_0131_sewage;assembly=control;id=>NODE_1581_length_18257_cov_2.494067;length=18257	0	18257	2350	666	1.5213495099281114	0.4785741577253195	0.3145721312572899
source=19_0131_sewage;assembly=control;id=>NODE_1582_length_18249_cov_3.332527;length=18249	0	18249	3175	922	2.056341359625772	0.6628210310079148	0.3223302531485044
source=19_0131_sewage;assembly=control;id=>NODE_1583_length_18237_cov_2.888406;length=18237	0	18237	2786	636	1.8055863638378955	0.45751796053892163	0.25339023915003234
source=19_0131_sewage;assembly=control;id=>NODE_1584_length_18236_cov_3.908531;length=18236	0	18236	4142	1314	2.684547317847365	0.9453012055514701	0.3521268555286523
source=19_0131_sewage;assembly=control;id=>NODE_1585_length_18229_cov_6.624133;length=18229	0	18229	6394	1586	4.145723555980631	1.1414181342387626	0.2753242272008586
source=19_0131_sewage;assembly=control;id=>NODE_1586_length_18206_cov_2.917635;length=18206	0	18206	2840	886	1.8437173980013928	0.6384451814441405	0.34628147574906065
source=19_0131_sewage;assembly=control;id=>NODE_1587_length_18201_cov_2.652485;length=18201	0	18201	2536	715	1.6468140051924456	0.5153653574686997	0.3129469119425387
source=19_0131_sewage;assembly=control;id=>NODE_1588_length_18196_cov_5.053470;length=18196	0	18196	5144	1230	3.3413008715075265	0.8868161904240845	0.2654104567434453
source=19_0131_sewage;assembly=control;id=>NODE_1589_length_18186_cov_2.833324;length=18186	0	18186	2684	690	1.7443590266864435	0.49775580548693693	0.2853516953057914
source=19_0131_sewage;assembly=control;id=>NODE_1590_length_18180_cov_3.000386;length=18180	0	18180	3118	653	2.0270888470518917	0.4712200189981257	0.232461453124488
source=19_0131_sewage;assembly=control;id=>NODE_1591_length_18157_cov_4.047122;length=18157	0	18157	3888	899	2.5308867660141923	0.6495611293483095	0.2566535722067413
source=19_0131_sewage;assembly=control;id=>NODE_1592_length_18154_cov_2.693298;length=18154	0	18154	2737	770	1.7819397610877004	0.5564457428243373	0.3122696709369578
source=19_0131_sewage;assembly=control;id=>NODE_1593_length_18152_cov_5.110902;length=18152	0	18152	4843	995	3.153410710673807	0.7191227495347267	0.2280460160487841
source=19_0131_sewage;assembly=control;id=>NODE_1594_length_18151_cov_2.865219;length=18151	0	18151	2731	721	1.7783272998388415	0.5211216760253635	0.2930403621833784
source=19_0131_sewage;assembly=control;id=>NODE_1595_length_18145_cov_7.540575;length=18145	0	18145	6857	1771	4.466504019392445	1.2804600074420474	0.2866805899832643
source=19_0131_sewage;assembly=control;id=>NODE_1596_length_18128_cov_3.503680;length=18128	0	18128	3557	845	2.319126961367123	0.6115208182557443	0.2636857871270892
source=19_0131_sewage;assembly=control;id=>NODE_1597_length_18128_cov_2.061860;length=18128	0	18128	1957	484	1.2759436219835423	0.35026754560447365	0.2745164751558212
source=19_0131_sewage;assembly=control;id=>NODE_1598_length_18121_cov_2.625484;length=18121	0	18121	2642	877	1.7232218992020638	0.6349241746040046	0.3684517791341937
source=19_0131_sewage;assembly=control;id=>NODE_1599_length_18110_cov_8.092274;length=18110	0	18110	7964	1400	5.19760597798233	1.0141776030553709	0.19512398734177744
source=19_0131_sewage;assembly=control;id=>NODE_1600_length_18091_cov_3.013917;length=18091	0	18091	3094	692	2.021381506039368	0.5018199824222886	0.24825594818344762
source=19_0131_sewage;assembly=control;id=>NODE_1601_length_18077_cov_3.019865;length=18077	0	18077	3004	689	1.9641023828394517	0.5000314193105792	0.25458521087261077
source=19_0131_sewage;assembly=control;id=>NODE_1602_length_18072_cov_2.608148;length=18072	0	18072	2463	570	1.610826427641486	0.41378340380777195	0.256876468319196
source=19_0131_sewage;assembly=control;id=>NODE_1603_length_18060_cov_10.448320;length=18060	0	18060	9927	2095	6.496670312513231	1.5218460148648216	0.23425015302586547
source=19_0131_sewage;assembly=control;id=>NODE_1604_length_18054_cov_2.648925;length=18054	0	18054	2621	788	1.715869027556279	0.572607733797426	0.33371296095537517
source=19_0131_sewage;assembly=control;id=>NODE_1605_length_18049_cov_2.723352;length=18049	0	18049	2594	628	1.6986635940024504	0.4564686216789603	0.26872220214210457
source=19_0131_sewage;assembly=control;id=>NODE_1606_length_18022_cov_2.955641;length=18022	0	18022	2988	667	1.9596032903576361	0.48554253186656604	0.24777593212652363
source=19_0131_sewage;assembly=control;id=>NODE_1607_length_18018_cov_43.764071;length=18018	0	18018	40066	7740	26.28209352015557	5.635582452028749	0.2144266950312332
source=19_0131_sewage;assembly=control;id=>NODE_1608_length_18018_cov_11.930468;length=18018	0	18018	12631	3105	8.28555691242163	2.260785983662696	0.27285866328108216
source=19_0131_sewage;assembly=control;id=>NODE_1609_length_18016_cov_2.360392;length=18016	0	18016	2213	510	1.4518227348763846	0.37137805123936307	0.2558012368300487
source=19_0131_sewage;assembly=control;id=>NODE_1610_length_18011_cov_2.782747;length=18011	0	18011	2697	720	1.7698386393524776	0.5244439747836478	0.2963230450068169
source=19_0131_sewage;assembly=control;id=>NODE_1611_length_17998_cov_12.144235;length=17998	0	17998	11188	2304	7.34714756237339	1.6794329022919485	0.2285829824478756
source=19_0131_sewage;assembly=control;id=>NODE_1612_length_17997_cov_2.323710;length=17997	0	17997	2255	612	1.4809383572490977	0.4461241521005744	0.3012442414748902
source=19_0131_sewage;assembly=control;id=>NODE_1613_length_17993_cov_2.387000;length=17993	0	17993	2252	626	1.4792969384597547	0.4564310525908612	0.30854593200611746
source=19_0131_sewage;assembly=control;id=>NODE_1614_length_17988_cov_2.963475;length=17988	0	17988	2805	770	1.8430645205014897	0.5615808325123983	0.30469949709606187
source=19_0131_sewage;assembly=control;id=>NODE_1615_length_17966_cov_2.519569;length=17966	0	17966	2381	525	1.5663851323082056	0.38336489183734757	0.24474497614288884
source=19_0131_sewage;assembly=control;id=>NODE_1616_length_17956_cov_6.433551;length=17956	0	17956	6319	1125	4.159386815511791	0.8219537019161666	0.19761415284839995
source=19_0131_sewage;assembly=control;id=>NODE_1617_length_17954_cov_3.102129;length=17954	0	17954	3102	653	2.042072349539932	0.4771516066272655	0.2336604806067548
source=19_0131_sewage;assembly=control;id=>NODE_1618_length_17950_cov_7.916960;length=17950	0	17950	7921	1781	5.215622048476083	1.3016789945469023	0.2495731060357855
source=19_0131_sewage;assembly=control;id=>NODE_1619_length_17939_cov_4.044453;length=17939	0	17939	3867	657	2.5478068118947634	0.4804758566373992	0.18858410080161336
source=19_0131_sewage;assembly=control;id=>NODE_1620_length_17896_cov_7.486912;length=17896	0	17896	7079	1902	4.675267811695007	1.3943088102814243	0.2982307894306318
source=19_0131_sewage;assembly=control;id=>NODE_1621_length_17883_cov_3.421416;length=17883	0	17883	3204	813	2.1175939284030627	0.5964232969122126	0.2816514011078565
source=19_0131_sewage;assembly=control;id=>NODE_1622_length_17874_cov_4.122959;length=17874	0	17874	3943	838	2.6073274425677844	0.6150730452827274	0.23590172651156643
source=19_0131_sewage;assembly=control;id=>NODE_1623_length_17871_cov_8.175741;length=17871	0	17871	7826	1842	5.175848323138055	1.3522132933977216	0.2612544280621212
source=19_0131_sewage;assembly=control;id=>NODE_1624_length_17869_cov_3.605647;length=17869	0	17869	3477	743	2.299826077387986	0.5454977894182361	0.23719088794652768
source=19_0131_sewage;assembly=control;id=>NODE_1625_length_17866_cov_8.252484;length=17866	0	17866	7713	1889	5.102541597739885	1.3871041092908956	0.27184572290509074
source=19_0131_sewage;assembly=control;id=>NODE_1626_length_17865_cov_3.922347;length=17865	0	17865	3772	1052	2.4955094324788494	0.7725331943417724	0.3095693345363943
source=19_0131_sewage;assembly=control;id=>NODE_1627_length_17861_cov_8.642031;length=17861	0	17861	8098	1701	5.358738372475165	1.249404233551834	0.233152683842399
source=19_0131_sewage;assembly=control;id=>NODE_1628_length_17848_cov_3.268926;length=17848	0	17848	3022	1043	2.001222858853802	0.7666536032912881	0.3830925675766006
source=19_0131_sewage;assembly=control;id=>NODE_1629_length_17839_cov_2.602564;length=17839	0	17839	2463	687	1.631865866939679	0.5052317811234458	0.30960374339524155
source=19_0131_sewage;assembly=control;id=>NODE_1630_length_17835_cov_2.437627;length=17835	0	17835	2286	514	1.5149338323355035	0.3780893421901174	0.24957482242457715
source=19_0131_sewage;assembly=control;id=>NODE_1631_length_17775_cov_5.112867;length=17775	0	17775	4866	1141	3.235586743547731	0.842132571529463	0.260271981027493
source=19_0131_sewage;assembly=control;id=>NODE_1632_length_17763_cov_10.974249;length=17763	0	17763	10157	2342	6.758334589207261	1.7297168057399144	0.25593832073691497
source=19_0131_sewage;assembly=control;id=>NODE_1633_length_17761_cov_7.306732;length=17761	0	17761	6865	1215	4.568395336397592	0.8974562651503418	0.19644890581164784
source=19_0131_sewage;assembly=control;id=>NODE_1634_length_17757_cov_3.003672;length=17757	0	17757	2826	585	1.8810187084935703	0.4322059103021612	0.22977225497576095
source=19_0131_sewage;assembly=control;id=>NODE_1635_length_17747_cov_3.467443;length=17747	0	17747	3424	750	2.280338705887163	0.5544223689114287	0.2431315871980217
source=19_0131_sewage;assembly=control;id=>NODE_1636_length_17729_cov_3.001188;length=17729	0	17729	2778	656	1.8519896429257132	0.4854271126690851	0.26211113789071905
source=19_0131_sewage;assembly=control;id=>NODE_1637_length_17722_cov_10.703685;length=17722	0	17722	10661	1864	7.110100891244636	1.37986819906832	0.19407153571723387
source=19_0131_sewage;assembly=control;id=>NODE_1638_length_17711_cov_2.227175;length=17711	0	17711	2082	446	1.3894028786471486	0.3303666547236348	0.23777599701341515
source=19_0131_sewage;assembly=control;id=>NODE_1639_length_17689_cov_2.947941;length=17689	0	17689	2732	678	1.8254416918203422	0.5028411859397534	0.2754627486558154
source=19_0131_sewage;assembly=control;id=>NODE_1641_length_17685_cov_4.237493;length=17685	0	17685	4200	1221	2.806950658066558	0.9057639465978959	0.32268609496035483
source=19_0131_sewage;assembly=control;id=>NODE_1642_length_17664_cov_6.820035;length=17664	0	17664	6469	1174	4.328512213802769	0.8719337152005963	0.20143958758396757
source=19_0131_sewage;assembly=control;id=>NODE_1643_length_17655_cov_4.146080;length=17655	0	17655	3927	905	2.6289585065246737	0.6724891586420743	0.25580059821144335
source=19_0131_sewage;assembly=control;id=>NODE_1644_length_17628_cov_11.570933;length=17628	0	17628	12600	3079	8.448080733135988	2.291453650398456	0.2712395540220947
source=19_0131_sewage;assembly=control;id=>NODE_1645_length_17616_cov_6.127669;length=17616	0	17616	5644	1219	3.7867815778587044	0.9078222736244098	0.2397345225646081
source=19_0131_sewage;assembly=control;id=>NODE_1646_length_17612_cov_4.692032;length=17612	0	17612	4576	1206	3.0709156750140973	0.8983448058120809	0.29253320536323646
source=19_0131_sewage;assembly=control;id=>NODE_1647_length_17606_cov_3.544584;length=17606	0	17606	3401	698	2.2831607331006194	0.5201147320373845	0.22780469394769626
source=19_0131_sewage;assembly=control;id=>NODE_1648_length_17602_cov_6.949507;length=17602	0	17602	6245	1454	4.1933487037793284	1.0836943769781777	0.25843173404622405
source=19_0131_sewage;assembly=control;id=>NODE_1649_length_17597_cov_2.423213;length=17597	0	17597	2238	587	1.5031835013021162	0.43762678710300995	0.29113330922267344
source=19_0131_sewage;assembly=control;id=>NODE_1650_length_17596_cov_12.073599;length=17596	0	17596	12240	2824	8.221631675326408	2.1054996285326104	0.2560926725593092
source=19_0131_sewage;assembly=control;id=>NODE_1651_length_17575_cov_2.761130;length=17575	0	17575	2568	556	1.7269916506420833	0.4150342025434269	0.24032206663484454
source=19_0131_sewage;assembly=control;id=>NODE_1652_length_17566_cov_20.017189;length=17566	0	17566	11529	2902	7.757277237550093	2.1673495489520214	0.27939565424588525
source=19_0131_sewage;assembly=control;id=>NODE_1653_length_17550_cov_3.387539;length=17550	0	17550	3307	771	2.227140555376593	0.5763438818769867	0.25878199760927584
source=19_0131_sewage;assembly=control;id=>NODE_1654_length_17531_cov_2.930076;length=17531	0	17531	2699	609	1.8196453292937027	0.45573778051621433	0.25045418092167965
source=19_0131_sewage;assembly=control;id=>NODE_1655_length_17524_cov_4.618925;length=17524	0	17524	4410	842	2.9743761987732498	0.6303522060155129	0.21192753165369432
source=19_0131_sewage;assembly=control;id=>NODE_1656_length_17522_cov_7.563577;length=17522	0	17522	7144	1358	4.818904527358915	1.0167648498797388	0.2109950184958312
source=19_0131_sewage;assembly=control;id=>NODE_1657_length_17522_cov_5.651743;length=17522	0	17522	5382	880	3.630367324502475	0.6588756022784757	0.18149006515994126
source=19_0131_sewage;assembly=control;id=>NODE_1658_length_17504_cov_7.519457;length=17504	0	17504	7543	1893	5.093277693969039	1.4187887604789484	0.27856104570126605
source=19_0131_sewage;assembly=control;id=>NODE_1659_length_17500_cov_6.901863;length=17500	0	17500	6376	1731	4.306265593813545	1.2976675638121231	0.301344061470889
source=19_0131_sewage;assembly=control;id=>NODE_1660_length_17500_cov_6.594325;length=17500	0	17500	6238	1156	4.213062229330127	0.8666110362604359	0.205696234493604
source=19_0131_sewage;assembly=control;id=>NODE_1661_length_17498_cov_116.353437;length=17498	0	17498	54023	10425	36.49058600114712	7.816135533025981	0.2141959444767555
source=19_0131_sewage;assembly=control;id=>NODE_1662_length_17492_cov_2.540403;length=17492	0	17492	2312	528	1.5622082007671692	0.3960033719342597	0.2534894975841187
source=19_0131_sewage;assembly=control;id=>NODE_1663_length_17481_cov_2.874785;length=17481	0	17481	2640	683	1.7849588410828992	0.5125767002247451	0.2871644367518161
source=19_0131_sewage;assembly=control;id=>NODE_1664_length_17477_cov_7.587992;length=17477	0	17477	7143	1299	4.83063602798808	0.9750944732399831	0.20185633270451592
source=19_0131_sewage;assembly=control;id=>NODE_1665_length_17464_cov_2.758401;length=17464	0	17464	2875	652	1.945739424029198	0.4897881833301553	0.25172342055747204
source=19_0131_sewage;assembly=control;id=>NODE_1666_length_17462_cov_4.323893;length=17462	0	17462	4080	940	2.7615742938770564	0.7062172148441841	0.2557299350627662
source=19_0131_sewage;assembly=control;id=>NODE_1667_length_17454_cov_2.409794;length=17454	0	17454	2200	568	1.4897666963146061	0.4269311017645161	0.28657581272333504
source=19_0131_sewage;assembly=control;id=>NODE_1668_length_17446_cov_2.757518;length=17446	0	17446	2504	651	1.6964029093764064	0.48954154086723234	0.2885762209917375
source=19_0131_sewage;assembly=control;id=>NODE_1669_length_17425_cov_4.566321;length=17425	0	17425	4249	940	2.882069812478201	0.7077167865485878	0.2455585161346402
source=19_0131_sewage;assembly=control;id=>NODE_1670_length_17396_cov_3.058935;length=17396	0	17396	3007	767	2.0430292352434134	0.5784294481552504	0.28312343170475207
source=19_0131_sewage;assembly=control;id=>NODE_1671_length_17389_cov_4.507384;length=17389	0	17389	4011	1023	2.7262683811864545	0.7718012121100128	0.28309803152033397
source=19_0131_sewage;assembly=control;id=>NODE_1672_length_17382_cov_2.955734;length=17382	0	17382	2959	598	2.0120361148891988	0.45134212411924457	0.224321084884751
source=19_0131_sewage;assembly=control;id=>NODE_1673_length_17377_cov_14.983027;length=17377	0	17377	13690	3674	9.311490386724213	2.77375936096797	0.2978856494254278
source=19_0131_sewage;assembly=control;id=>NODE_1674_length_17372_cov_2.620084;length=17372	0	17372	2406	675	1.6369535440898932	0.5097513471657846	0.31140245183267806
source=19_0131_sewage;assembly=control;id=>NODE_1675_length_17361_cov_3.059459;length=17361	0	17361	2786	551	1.8966925014291627	0.4163717845262515	0.21952519146488653
source=19_0131_sewage;assembly=control;id=>NODE_1676_length_17359_cov_39.980640;length=17359	0	17359	29028	6129	19.764369451226983	4.632008506187754	0.23436156248840997
source=19_0131_sewage;assembly=control;id=>NODE_1677_length_17358_cov_32.782350;length=17358	0	17358	29512	13637	20.095069400028443	10.306793775970114	0.5129016263041881
source=19_0131_sewage;assembly=control;id=>NODE_1678_length_17349_cov_2.492136;length=17349	0	17349	2279	611	1.5526030335498988	0.4620310826932931	0.2975848125434208
source=19_0131_sewage;assembly=control;id=>NODE_1679_length_17339_cov_4.889377;length=17339	0	17339	4561	1077	3.1090419205156032	0.814884555604022	0.26210150150335754
source=19_0131_sewage;assembly=control;id=>NODE_1680_length_17334_cov_2.751259;length=17334	0	17334	2491	622	1.6984997509474435	0.47075617182617896	0.27715998872745523
source=19_0131_sewage;assembly=control;id=>NODE_1681_length_17312_cov_8.332039;length=17312	0	17312	7495	1888	5.116994450551275	1.4307349182580316	0.2796045475687183
source=19_0131_sewage;assembly=control;id=>NODE_1682_length_17311_cov_3.155772;length=17311	0	17311	2875	714	1.9629364739902904	0.5411036774062568	0.275660310242385
source=19_0131_sewage;assembly=control;id=>NODE_1683_length_17282_cov_3.129216;length=17282	0	17282	2893	665	1.9785406846128806	0.5048147949243759	0.2551450161476702
source=19_0131_sewage;assembly=control;id=>NODE_1684_length_17251_cov_4.663817;length=17251	0	17251	4191	1144	2.871401598909636	0.8699938434908404	0.3029857766399535
source=19_0131_sewage;assembly=control;id=>NODE_1685_length_17250_cov_2.970457;length=17250	0	17250	2724	590	1.8664164607958438	0.4487116468275914	0.24041346411843145
source=19_0131_sewage;assembly=control;id=>NODE_1686_length_17239_cov_6.872207;length=17239	0	17239	6864	1650	4.706041551280377	1.2556722732383823	0.26682133159167504
source=19_0131_sewage;assembly=control;id=>NODE_1687_length_17230_cov_7.118836;length=17230	0	17230	6667	1154	4.5733635900861795	0.8786683059281158	0.19212736722547757
source=19_0131_sewage;assembly=control;id=>NODE_1688_length_17224_cov_10.720368;length=17224	0	17224	9672	1746	6.6370153680334925	1.3298867302794692	0.20037421288561919
source=19_0131_sewage;assembly=control;id=>NODE_1689_length_17212_cov_2.391502;length=17212	0	17212	2138	574	1.468138121594919	0.43750697887790113	0.29800123874081635
source=19_0131_sewage;assembly=control;id=>NODE_1690_length_17207_cov_2.237931;length=17207	0	17207	2073	438	1.4239170673913353	0.33394379776518485	0.23452475246819066
source=19_0131_sewage;assembly=control;id=>NODE_1691_length_17202_cov_2.659007;length=17202	0	17202	2591	558	1.7802419141056025	0.4255589078663478	0.23904555021116305
source=19_0131_sewage;assembly=control;id=>NODE_1692_length_17189_cov_5.534318;length=17189	0	17189	4903	1234	3.371334414699162	0.9418223193780338	0.2793618797564692
source=19_0131_sewage;assembly=control;id=>NODE_1693_length_17185_cov_2.168710;length=17185	0	17185	1950	427	1.3411446673652105	0.3259738550687515	0.2430564449912432
source=19_0131_sewage;assembly=control;id=>NODE_1694_length_17165_cov_2.396376;length=17165	0	17165	2201	488	1.5155378493859801	0.3729756197815484	0.246101158036178
source=19_0131_sewage;assembly=control;id=>NODE_1695_length_17164_cov_2.508855;length=17164	0	17164	2227	560	1.5335299541380776	0.4280297457779717	0.27911404314143073
source=19_0131_sewage;assembly=control;id=>NODE_1696_length_17162_cov_3.871807;length=17162	0	17162	3551	760	2.4455318699599062	0.5809652079100381	0.23756190424112644
source=19_0131_sewage;assembly=control;id=>NODE_1697_length_17149_cov_7.624079;length=17149	0	17149	6910	1644	4.762443092620115	1.2576721469536358	0.26408129661486673
source=19_0131_sewage;assembly=control;id=>NODE_1698_length_17145_cov_7.723640;length=17145	0	17145	7053	1681	4.862134255466797	1.2862774442290705	0.26454996440767337
source=19_0131_sewage;assembly=control;id=>NODE_1699_length_17123_cov_7.385810;length=17123	0	17123	6796	1628	4.69098523217472	1.2473231244979492	0.26589790049705525
source=19_0131_sewage;assembly=control;id=>NODE_1700_length_17095_cov_8.340023;length=17095	0	17095	7766	1793	5.369314381321277	1.375991067131561	0.2562694171751884
source=19_0131_sewage;assembly=control;id=>NODE_1701_length_17083_cov_22.020613;length=17083	0	17083	19081	5412	13.201629580000933	4.156215686015877	0.3148259584795579
source=19_0131_sewage;assembly=control;id=>NODE_1702_length_17078_cov_8.099395;length=17078	0	17078	8195	1729	5.67155960841989	1.3281967527401315	0.23418545240506963
source=19_0131_sewage;assembly=control;id=>NODE_1703_length_17069_cov_3.980193;length=17069	0	17069	3775	842	2.6139629628531424	0.64715519703649	0.2475762687663025
source=19_0131_sewage;assembly=control;id=>NODE_1704_length_17053_cov_7.536298;length=17053	0	17053	6909	1575	4.788560213927586	1.2116695561044604	0.2530342111142937
source=19_0131_sewage;assembly=control;id=>NODE_1705_length_17040_cov_11.186871;length=17040	0	17040	11500	2550	7.976618145832376	1.9632473506832058	0.24612527700212947
source=19_0131_sewage;assembly=control;id=>NODE_1706_length_17030_cov_2.974315;length=17030	0	17030	2815	574	1.9536839264317647	0.442182625980413	0.22633273478787405
source=19_0131_sewage;assembly=control;id=>NODE_1707_length_17029_cov_2.921881;length=17029	0	17029	2611	586	1.812208981804504	0.45145337136317887	0.24911772091188122
source=19_0131_sewage;assembly=control;id=>NODE_1708_length_17027_cov_3.843330;length=17027	0	17027	3440	817	2.387870986617897	0.6294892973226921	0.263619475612575
source=19_0131_sewage;assembly=control;id=>NODE_1709_length_16996_cov_5.577947;length=16996	0	16996	4949	1416	3.441607057371372	1.0930020109827185	0.3175847773329274
source=19_0131_sewage;assembly=control;id=>NODE_1710_length_16990_cov_2.598465;length=16990	0	16990	2364	641	1.6445407736345234	0.49495883489633835	0.30097085024073483
source=19_0131_sewage;assembly=control;id=>NODE_1711_length_16987_cov_2.400130;length=16987	0	16987	2147	478	1.4938462797438448	0.3691608522087085	0.2471210439885487
source=19_0131_sewage;assembly=control;id=>NODE_1712_length_16980_cov_8.999705;length=16980	0	16980	8162	1898	5.681322683971304	1.4664354547681975	0.2581151496473606
source=19_0131_sewage;assembly=control;id=>NODE_1713_length_16964_cov_3.533148;length=16964	0	16964	3105	701	2.163335579188021	0.542118445376944	0.250593782394325
source=19_0131_sewage;assembly=control;id=>NODE_1714_length_16959_cov_2.765913;length=16959	0	16959	2494	513	1.7381480325861567	0.39684558678298537	0.2283151833693512
source=19_0131_sewage;assembly=control;id=>NODE_1715_length_16955_cov_2.207515;length=16955	0	16955	1949	572	1.358640627628188	0.44259108799942465	0.3257602334268972
source=19_0131_sewage;assembly=control;id=>NODE_1716_length_16953_cov_3.693869;length=16953	0	16953	3460	875	2.4122376354537405	0.6771204355915165	0.28070221011378527
source=19_0131_sewage;assembly=control;id=>NODE_1717_length_16936_cov_11.464368;length=16936	0	16936	11383	2397	7.943948921732605	1.8567850002540924	0.2337357677583255
source=19_0131_sewage;assembly=control;id=>NODE_1718_length_16924_cov_4.077420;length=16924	0	16924	3815	941	2.664293577307311	0.7294424555257172	0.27378456403551965
source=19_0131_sewage;assembly=control;id=>NODE_1719_length_16910_cov_2.599881;length=16910	0	16910	2617	489	1.829155668513317	0.37937585010398417	0.207404900870099
source=19_0131_sewage;assembly=control;id=>NODE_1720_length_16898_cov_11.894377;length=16898	0	16898	11548	2573	8.077222040020951	1.9976017531617947	0.2473129676594372
source=19_0131_sewage;assembly=control;id=>NODE_1721_length_16894_cov_4.071263;length=16894	0	16894	3696	832	2.5857707885259993	0.6460933432659466	0.24986489372255907
source=19_0131_sewage;assembly=control;id=>NODE_1722_length_16890_cov_11.419186;length=16890	0	16890	10636	2395	7.442849396906871	1.8602884867310316	0.24994305104495837
source=19_0131_sewage;assembly=control;id=>NODE_1723_length_16889_cov_9.041820;length=16889	0	16889	8342	2135	5.837902023575797	1.6584346910286263	0.2840805968190627
source=19_0131_sewage;assembly=control;id=>NODE_1724_length_16879_cov_2.480980;length=16879	0	16879	2244	526	1.5713274291027095	0.4088306628626033	0.2601817134294294
source=19_0131_sewage;assembly=control;id=>NODE_1725_length_16877_cov_2.880989;length=16877	0	16877	2572	585	1.80121794921938	0.45474197720184145	0.2524636051949846
source=19_0131_sewage;assembly=control;id=>NODE_1726_length_16876_cov_2.888889;length=16876	0	16876	2788	578	1.9526023377448518	0.44932724385392353	0.23011712890443006
source=19_0131_sewage;assembly=control;id=>NODE_1727_length_16865_cov_2.485306;length=16865	0	16865	2184	580	1.5305828426748698	0.4511760919475246	0.29477404252032674
source=19_0131_sewage;assembly=control;id=>NODE_1728_length_16859_cov_3.579624;length=16859	0	16859	3290	817	2.3065062698772487	0.6357621605975133	0.27563860064050394
source=19_0131_sewage;assembly=control;id=>NODE_1729_length_16858_cov_2.937392;length=16858	0	16858	2762	685	1.9364584235180038	0.5330757812341298	0.2752838763590287
source=19_0131_sewage;assembly=control;id=>NODE_1730_length_16856_cov_2.594072;length=16856	0	16856	2264	649	1.5874953144594777	0.5051200461885113	0.3181867950019735
source=19_0131_sewage;assembly=control;id=>NODE_1731_length_16852_cov_162.647794;length=16852	0	16852	122227	41324	85.72475530256007	32.17031641498403	0.37527452019479024
source=19_0131_sewage;assembly=control;id=>NODE_1732_length_16852_cov_7.251295;length=16852	0	16852	6567	1383	4.605811057065231	1.0766515245843313	0.23375937728334892
source=19_0131_sewage;assembly=control;id=>NODE_1733_length_16850_cov_12.616731;length=16850	0	16850	13313	3172	9.338273276108618	2.469663046770137	0.2644667781450146
source=19_0131_sewage;assembly=control;id=>NODE_1734_length_16848_cov_4.476984;length=16848	0	16848	4055	1117	2.8446776257597794	0.8697796639329255	0.30575684782581214
source=19_0131_sewage;assembly=control;id=>NODE_1735_length_16833_cov_2.623316;length=16833	0	16833	2375	550	1.6676029040359968	0.4286527321007639	0.2570472449186326
source=19_0131_sewage;assembly=control;id=>NODE_1736_length_16825_cov_5.422719;length=16825	0	16825	5014	1171	3.522247008461984	0.913074580099795	0.2592307063945796
source=19_0131_sewage;assembly=control;id=>NODE_1737_length_16810_cov_4.016174;length=16810	0	16810	3599	804	2.5304903497645617	0.6274697092985274	0.24796368393853294
source=19_0131_sewage;assembly=control;id=>NODE_1738_length_16791_cov_13.156788;length=16791	0	16791	12821	2744	9.024764768191528	2.1439367832179275	0.23756151415429644
source=19_0131_sewage;assembly=control;id=>NODE_1739_length_16785_cov_5.593246;length=16785	0	16785	5003	863	3.5228950835737565	0.6745185227337408	0.19146710496115144
source=19_0131_sewage;assembly=control;id=>NODE_1740_length_16776_cov_2.825848;length=16776	0	16776	2687	572	1.893083635015815	0.4473135370189702	0.2362883122251666
source=19_0131_sewage;assembly=control;id=>NODE_1741_length_16761_cov_3.992458;length=16761	0	16761	3763	1243	2.6535351474325934	0.9729166429903872	0.366649239197651
source=19_0131_sewage;assembly=control;id=>NODE_1742_length_16737_cov_3.472785;length=16737	0	16737	3051	764	2.15454288908669	0.5988529213708821	0.27794894425366284
source=19_0131_sewage;assembly=control;id=>NODE_1743_length_16729_cov_3.085762;length=16729	0	16729	2769	732	1.9563363604706214	0.5740444599393519	0.293428303812366
source=19_0131_sewage;assembly=control;id=>NODE_1744_length_16704_cov_7.321401;length=16704	0	16704	6366	1698	4.504397462846316	1.3335878640053296	0.2960635412405723
source=19_0131_sewage;assembly=control;id=>NODE_1745_length_16695_cov_202.813041;length=16695	0	16695	162009	61253	114.69467897634645	48.133270407662934	0.4196643718545085
source=19_0131_sewage;assembly=control;id=>NODE_1746_length_16691_cov_3.264126;length=16691	0	16691	2956	613	2.093209151476749	0.4818174751100673	0.23018123858771944
source=19_0131_sewage;assembly=control;id=>NODE_1747_length_16690_cov_2.570364;length=16690	0	16690	2270	587	1.6075336503259587	0.46140914156091467	0.28702922733054764
source=19_0131_sewage;assembly=control;id=>NODE_1748_length_16689_cov_2.537393;length=16689	0	16689	2252	564	1.5948822466119221	0.44335664230124544	0.27798706973075116
source=19_0131_sewage;assembly=control;id=>NODE_1749_length_16679_cov_2.526528;length=16679	0	16679	2350	611	1.6652843697318502	0.4805909978803251	0.28859395224955575
source=19_0131_sewage;assembly=control;id=>NODE_1750_length_16664_cov_2.540189;length=16664	0	16664	2341	588	1.6603999398488107	0.4629163276740135	0.27879808747533724
source=19_0131_sewage;assembly=control;id=>NODE_1751_length_16630_cov_2.429864;length=16630	0	16630	2129	586	1.5131220651698618	0.4622849946448329	0.3055173176613066
source=19_0131_sewage;assembly=control;id=>NODE_1752_length_16621_cov_4.722926;length=16621	0	16621	4323	1060	3.074104582025067	0.8366679748860191	0.2721663992104211
source=19_0131_sewage;assembly=control;id=>NODE_1753_length_16619_cov_6.533386;length=16619	0	16619	5807	1432	4.129880548462551	1.130427099463975	0.273719078844739
source=19_0131_sewage;assembly=control;id=>NODE_1754_length_16618_cov_11.547546;length=16618	0	16618	11053	2440	7.861256514071616	1.9262626409767356	0.24503241148902005
source=19_0131_sewage;assembly=control;id=>NODE_1755_length_16614_cov_3.582885;length=16614	0	16614	3078	659	2.1897017304679642	0.5203740589643971	0.23764609203335985
source=19_0131_sewage;assembly=control;id=>NODE_1756_length_16608_cov_2.565517;length=16608	0	16608	2283	564	1.6247222481935246	0.4455189669656482	0.27421238766257194
source=19_0131_sewage;assembly=control;id=>NODE_1757_length_16605_cov_2.621027;length=16605	0	16605	2274	742	1.6186096773791698	0.5862319113162521	0.36218238375138756
source=19_0131_sewage;assembly=control;id=>NODE_1758_length_16597_cov_2.837142;length=16597	0	16597	2446	784	1.74187670406328	0.619713416831135	0.3557734111636765
source=19_0131_sewage;assembly=control;id=>NODE_1759_length_16588_cov_8.643682;length=16588	0	16588	8777	1978	6.253780354683539	1.5643599565114286	0.2501462903697695
source=19_0131_sewage;assembly=control;id=>NODE_1760_length_16539_cov_2.825042;length=16539	0	16539	2425	651	1.7329779941591827	0.5163880356714272	0.29797726076837555
source=19_0131_sewage;assembly=control;id=>NODE_1761_length_16537_cov_2.762407;length=16537	0	16537	2545	585	1.8189535655575164	0.4640914524542225	0.25514200100648343
source=19_0131_sewage;assembly=control;id=>NODE_1762_length_16531_cov_2.516448;length=16531	0	16531	2178	584	1.557217593509188	0.4634662898510304	0.29762461699819975
source=19_0131_sewage;assembly=control;id=>NODE_1763_length_16516_cov_2.856084;length=16516	0	16516	2694	674	1.9278945223826487	0.5353766826868441	0.2777001939012629
source=19_0131_sewage;assembly=control;id=>NODE_1764_length_16515_cov_3.420717;length=16515	0	16515	3154	651	2.2572188228804824	0.5171384633345284	0.22910426676072
source=19_0131_sewage;assembly=control;id=>NODE_1765_length_16505_cov_3.287903;length=16505	0	16505	2869	872	2.0544972855398136	0.6931151414394846	0.33736483679868695
source=19_0131_sewage;assembly=control;id=>NODE_1766_length_16494_cov_2.583430;length=16494	0	16494	2425	741	1.7377060170606722	0.5893817009638821	0.33917227377782844
source=19_0131_sewage;assembly=control;id=>NODE_1767_length_16481_cov_7.767320;length=16481	0	16481	6966	1219	4.995632277198862	0.9703414339037436	0.19423796229610218
source=19_0131_sewage;assembly=control;id=>NODE_1768_length_16476_cov_2.379270;length=16476	0	16476	2035	576	1.4598330191590496	0.4586433809093605	0.3141752343521907
source=19_0131_sewage;assembly=control;id=>NODE_1769_length_16456_cov_12.063960;length=16456	0	16456	11742	2657	8.433509715356461	2.1182231288531828	0.2511674498929123
source=19_0131_sewage;assembly=control;id=>NODE_1770_length_16452_cov_3.062328;length=16452	0	16452	2685	570	1.9289285513344807	0.45452794028774945	0.23563752010062566
source=19_0131_sewage;assembly=control;id=>NODE_1771_length_16445_cov_2.869189;length=16445	0	16445	2708	602	1.946280065245658	0.48024963504244994	0.24675258387432192
source=19_0131_sewage;assembly=control;id=>NODE_1772_length_16429_cov_17.958532;length=16429	0	16429	12687	2488	9.127216715149128	1.9867520804516372	0.21767337650195984
source=19_0131_sewage;assembly=control;id=>NODE_1773_length_16426_cov_1.873007;length=16426	0	16426	1652	346	1.188690458576451	0.27634315420679484	0.23247696842602503
source=19_0131_sewage;assembly=control;id=>NODE_1775_length_16420_cov_2.634158;length=16420	0	16420	2266	659	1.6310876708282207	0.5265222055806634	0.3228043562571411
source=19_0131_sewage;assembly=control;id=>NODE_1776_length_16414_cov_11.617275;length=16414	0	16414	11681	2597	8.411164894270605	2.0756874074523135	0.24677763823964502
source=19_0131_sewage;assembly=control;id=>NODE_1777_length_16413_cov_7.697518;length=16413	0	16413	6675	1565	4.806775653144861	1.2509236473020418	0.2602417374074069
source=19_0131_sewage;assembly=control;id=>NODE_1778_length_16412_cov_7.459375;length=16412	0	16412	6894	1538	4.96478359246764	1.229417122047883	0.24762753484625244
source=19_0131_sewage;assembly=control;id=>NODE_1779_length_16411_cov_3.044082;length=16411	0	16411	2707	847	1.949592127580868	0.6770999705536727	0.34730339796449905
source=19_0131_sewage;assembly=control;id=>NODE_1780_length_16399_cov_2.536527;length=16399	0	16399	2173	506	1.5661484055201111	0.4047972757055909	0.2584667418993154
source=19_0131_sewage;assembly=control;id=>NODE_1781_length_16396_cov_2.340860;length=16396	0	16396	2062	582	1.4864191899862973	0.46568205745981894	0.31329120385219994
source=19_0131_sewage;assembly=control;id=>NODE_1782_length_16391_cov_4.354983;length=16391	0	16391	3903	1001	2.8143859446676798	0.8011854566410183	0.2846750489779118
source=19_0131_sewage;assembly=control;id=>NODE_1783_length_16376_cov_2.563875;length=16376	0	16376	2331	505	1.6823834834690048	0.4045646930012146	0.24047115118309353
source=19_0131_sewage;assembly=control;id=>NODE_1784_length_16353_cov_2.661799;length=16353	0	16353	2390	524	1.727392447389847	0.4203763551055887	0.2433589169275301
source=19_0131_sewage;assembly=control;id=>NODE_1785_length_16352_cov_3.182181;length=16352	0	16352	2944	689	2.127930695968433	0.5527805752738099	0.25977376815941666
source=19_0131_sewage;assembly=control;id=>NODE_1786_length_16335_cov_6.187776;length=16335	0	16335	5491	887	3.9730392646814137	0.7123753954747545	0.17930237987010625
source=19_0131_sewage;assembly=control;id=>NODE_1787_length_16333_cov_7.079740;length=16333	0	16333	6250	1259	4.522771090436528	1.011263187442074	0.22359371438904044
source=19_0131_sewage;assembly=control;id=>NODE_1788_length_16310_cov_2.644479;length=16310	0	16310	2260	506	1.6377402790673266	0.4070061633535246	0.24851691599434172
source=19_0131_sewage;assembly=control;id=>NODE_1789_length_16303_cov_18.592996;length=16303	0	16303	9996	2630	7.24684998363607	2.116375132938073	0.29204069874731875
source=19_0131_sewage;assembly=control;id=>NODE_1790_length_16303_cov_6.458395;length=16303	0	16303	5601	1362	4.060584909798481	1.0960087190348502	0.26991400090910617
source=19_0131_sewage;assembly=control;id=>NODE_1791_length_16286_cov_2.868646;length=16286	0	16286	2331	622	1.6916807027685388	0.5010492129703418	0.2961842693779885
source=19_0131_sewage;assembly=control;id=>NODE_1792_length_16283_cov_141.056507;length=16283	0	16283	85258	28306	61.88583712706768	22.805967942598556	0.36851675603534273
source=19_0131_sewage;assembly=control;id=>NODE_1794_length_16276_cov_2.619506;length=16276	0	16276	2351	511	1.7072436268120392	0.4118865865591336	0.24125823642888944
source=19_0131_sewage;assembly=control;id=>NODE_1795_length_16271_cov_11.463925;length=16271	0	16271	11394	2475	8.27661058804319	1.995562748296645	0.2411086914224931
source=19_0131_sewage;assembly=control;id=>NODE_1796_length_16257_cov_12.280274;length=16257	0	16257	12031	2606	8.746853915659921	2.102995947056353	0.24042884073909776
source=19_0131_sewage;assembly=control;id=>NODE_1797_length_16243_cov_2.522177;length=16243	0	16243	2156	464	1.568819809094726	0.3747625335563629	0.238881821471018
source=19_0131_sewage;assembly=control;id=>NODE_1798_length_16229_cov_3.363979;length=16229	0	16229	2906	1019	2.1163836703147214	0.8237337377872103	0.38921758343784385
source=19_0131_sewage;assembly=control;id=>NODE_1799_length_16227_cov_17.658793;length=16227	0	16227	14296	3923	10.412783903041074	3.171644495646517	0.30459140659975015
source=19_0131_sewage;assembly=control;id=>NODE_1800_length_16225_cov_11.154298;length=16225	0	16225	10728	2448	7.814921349731706	1.9793889344478366	0.25328328282098334
source=19_0131_sewage;assembly=control;id=>NODE_1802_length_16205_cov_2.091641;length=16205	0	16205	1828	381	1.3332687754381238	0.3084468720014891	0.23134635542644488
source=19_0131_sewage;assembly=control;id=>NODE_1803_length_16194_cov_142.506537;length=16194	0	16194	61399	12218	44.81234957237405	9.898067608342762	0.22087812183016464
source=19_0131_sewage;assembly=control;id=>NODE_1804_length_16194_cov_5.830783;length=16194	0	16194	5480	1350	3.9996038316032805	1.093664369885638	0.27344317485745384
source=19_0131_sewage;assembly=control;id=>NODE_1805_length_16191_cov_4.557945;length=16191	0	16191	4077	1217	2.976169014759775	0.9861008553363851	0.3313322766435627
source=19_0131_sewage;assembly=control;id=>NODE_1806_length_16186_cov_3.111462;length=16186	0	16186	2807	588	2.049714761476043	0.47658703103668365	0.23251383070173298
source=19_0131_sewage;assembly=control;id=>NODE_1807_length_16168_cov_135.314218;length=16168	0	16168	77276	24937	56.490950944368464	20.23449336125438	0.3581899936713942
source=19_0131_sewage;assembly=control;id=>NODE_1808_length_16158_cov_6.910576;length=16158	0	16158	6077	1219	4.445208997920996	0.9897386540517142	0.22265289540145594
source=19_0131_sewage;assembly=control;id=>NODE_1809_length_16157_cov_2.735809;length=16157	0	16157	2284	490	1.6708056177033657	0.39786870934990826	0.23812986090913763
source=19_0131_sewage;assembly=control;id=>NODE_1810_length_16119_cov_2.081051;length=16119	0	16119	1740	416	1.275856131849109	0.33857872514222037	0.2653737491949938
source=19_0131_sewage;assembly=control;id=>NODE_1811_length_16109_cov_2.927432;length=16109	0	16109	2660	550	1.9516575110605547	0.4479180234311352	0.22950646867735058
source=19_0131_sewage;assembly=control;id=>NODE_1812_length_16107_cov_2.396088;length=16107	0	16107	2060	589	1.5116216865055505	0.4797390448915289	0.31736713568892516
source=19_0131_sewage;assembly=control;id=>NODE_1813_length_16085_cov_2.999938;length=16085	0	16085	2517	555	1.8494930451376186	0.45266440770858757	0.24475053253033743
source=19_0131_sewage;assembly=control;id=>NODE_1814_length_16077_cov_5.765323;length=16077	0	16077	5169	1961	3.800074164261451	1.6002101175327463	0.4210997071010452
source=19_0131_sewage;assembly=control;id=>NODE_1815_length_16073_cov_2.980272;length=16073	0	16073	2503	669	1.840578976528686	0.5460514983335683	0.2966737669488196
source=19_0131_sewage;assembly=control;id=>NODE_1816_length_16047_cov_13.344672;length=16047	0	16047	11127	2501	8.195487413613018	2.0446749163049276	0.2494878965842403
source=19_0131_sewage;assembly=control;id=>NODE_1817_length_16044_cov_4.783976;length=16044	0	16044	4094	1024	3.0159611107563062	0.8373205178938612	0.2776297462548806
source=19_0131_sewage;assembly=control;id=>NODE_1818_length_16036_cov_6.107690;length=16036	0	16036	4945	1224	3.6446917235060465	1.0013589879463753	0.2747444952581911
source=19_0131_sewage;assembly=control;id=>NODE_1819_length_16031_cov_2.969204;length=16031	0	16031	2655	571	1.9574670644063628	0.4672829383895047	0.23871816128421894
source=19_0131_sewage;assembly=control;id=>NODE_1820_length_15992_cov_6.034887;length=15992	0	15992	5189	864	3.8350536320369977	0.7087864254498459	0.18481786526499563
source=19_0131_sewage;assembly=control;id=>NODE_1821_length_15986_cov_4.653443;length=15986	0	15986	4060	902	3.0017656058411637	0.7402376304705078	0.24660074358573253
source=19_0131_sewage;assembly=control;id=>NODE_1822_length_15986_cov_3.374553;length=15986	0	15986	2842	673	2.1012359240888143	0.5523059038876406	0.26284811598542607
source=19_0131_sewage;assembly=control;id=>NODE_1823_length_15985_cov_5.958883;length=15985	0	15985	5238	909	3.872963514423601	0.7460289360436787	0.19262482934975633
source=19_0131_sewage;assembly=control;id=>NODE_1824_length_15974_cov_3.784094;length=15974	0	15974	3145	952	2.3270061008359977	0.7818576653378164	0.3359929589599817
source=19_0131_sewage;assembly=control;id=>NODE_1825_length_15970_cov_3.476029;length=15970	0	15970	3097	646	2.2920645352200286	0.5306791586367728	0.23152889043145108
source=19_0131_sewage;assembly=control;id=>NODE_1826_length_15966_cov_3.168186;length=15966	0	15966	2765	644	2.046866710846308	0.5291687298016455	0.258526227915863
source=19_0131_sewage;assembly=control;id=>NODE_1827_length_15955_cov_2.516604;length=15955	0	15955	2141	558	1.586026396151513	0.4588194505244072	0.28928865978380364
source=19_0131_sewage;assembly=control;id=>NODE_1828_length_15942_cov_4.334613;length=15942	0	15942	3791	858	2.8106161139570784	0.7060718758967109	0.2512160491752925
source=19_0131_sewage;assembly=control;id=>NODE_1829_length_15936_cov_2.651218;length=15936	0	15936	2344	628	1.7384765561838753	0.5169931069706046	0.29738284656852354
source=19_0131_sewage;assembly=control;id=>NODE_1830_length_15923_cov_7.035606;length=15923	0	15923	6074	1125	4.508586898618464	0.9268982397542352	0.20558508920794194
source=19_0131_sewage;assembly=control;id=>NODE_1831_length_15922_cov_2.446209;length=15922	0	15922	2069	468	1.5358663427748929	0.38561388515188927	0.2510725539145482
source=19_0131_sewage;assembly=control;id=>NODE_1832_length_15914_cov_2.813860;length=15914	0	15914	2364	552	1.7557338031953347	0.45505527603797585	0.25918238585473574
source=19_0131_sewage;assembly=control;id=>NODE_1833_length_15912_cov_2.600996;length=15912	0	15912	2240	472	1.6638485801209006	0.389154143176267	0.23388795580664545
source=19_0131_sewage;assembly=control;id=>NODE_1834_length_15902_cov_3.044046;length=15902	0	15902	2720	555	2.0216580857620072	0.45787366356386827	0.22648422440399246
source=19_0131_sewage;assembly=control;id=>NODE_1835_length_15892_cov_2.948033;length=15892	0	15892	2461	542	1.8303056044466717	0.44743006203041774	0.24445647816594127
source=19_0131_sewage;assembly=control;id=>NODE_1836_length_15885_cov_14.659318;length=15885	0	15885	12741	3018	9.479967506697305	2.492507342463343	0.2629236166371312
source=19_0131_sewage;assembly=control;id=>NODE_1837_length_15883_cov_14.557683;length=15883	0	15883	13128	2940	9.769145644016575	2.4283944104891275	0.2485779718082589
source=19_0131_sewage;assembly=control;id=>NODE_1838_length_15880_cov_2.614218;length=15880	0	15880	2164	452	1.6106356610206145	0.37341552216995366	0.23184357034124697
source=19_0131_sewage;assembly=control;id=>NODE_1839_length_15871_cov_37.962064;length=15871	0	15871	21715	10437	16.171343205388116	8.627318309960668	0.53349423114625
source=19_0131_sewage;assembly=control;id=>NODE_1840_length_15858_cov_4.394609;length=15858	0	15858	3812	992	2.841155675409464	0.8206683575753609	0.28885019032161524
source=19_0131_sewage;assembly=control;id=>NODE_1841_length_15852_cov_2.798506;length=15852	0	15852	2322	763	1.731285548837464	0.6314586319250792	0.3647339587332058
source=19_0131_sewage;assembly=control;id=>NODE_1842_length_15846_cov_5.099677;length=15846	0	15846	4734	1248	3.53101168064574	1.0332356059385555	0.29261744207813006
source=19_0131_sewage;assembly=control;id=>NODE_1843_length_15839_cov_3.586797;length=15839	0	15839	3121	716	2.3289306800371894	0.593047792347743	0.25464381461893615
source=19_0131_sewage;assembly=control;id=>NODE_1844_length_15836_cov_7.394272;length=15836	0	15836	6394	1414	4.772189612400285	1.1714084336477704	0.2454656098751665
source=19_0131_sewage;assembly=control;id=>NODE_1845_length_15820_cov_5.340818;length=15820	0	15820	4419	840	3.301475468547369	0.6965900021997257	0.21099354177731372
source=19_0131_sewage;assembly=control;id=>NODE_1846_length_15820_cov_3.563337;length=15820	0	15820	2930	687	2.189029898810543	0.5697111089419185	0.2602573447039181
source=19_0131_sewage;assembly=control;id=>NODE_1847_length_15819_cov_4.363740;length=15819	0	15819	3607	752	2.6949931675468743	0.6236533285597897	0.23141184032294673
source=19_0131_sewage;assembly=control;id=>NODE_1848_length_15815_cov_2.417640;length=15815	0	15815	2038	458	1.5230898909497406	0.3799274841800464	0.24944521425661761
source=19_0131_sewage;assembly=control;id=>NODE_1849_length_15807_cov_2.258761;length=15807	0	15807	1957	474	1.4632951211056908	0.39339906051982987	0.26884464715673406
source=19_0131_sewage;assembly=control;id=>NODE_1850_length_15788_cov_8.375898;length=15788	0	15788	6918	1590	5.178977117635171	1.3212178626723323	0.2551117397629337
source=19_0131_sewage;assembly=control;id=>NODE_1851_length_15779_cov_2.591898;length=15779	0	15779	2219	495	1.6621429745195666	0.41155715162601825	0.2476063479105801
source=19_0131_sewage;assembly=control;id=>NODE_1852_length_15774_cov_3.348050;length=15774	0	15774	2915	552	2.1841742101340533	0.4590940574913369	0.21019113556109614
source=19_0131_sewage;assembly=control;id=>NODE_1853_length_15771_cov_2.313057;length=15771	0	15771	1917	427	1.4366581250338604	0.355200095070477	0.24724051524930843
source=19_0131_sewage;assembly=control;id=>NODE_1854_length_15769_cov_2.847843;length=15769	0	15769	2542	566	1.9052937606645315	0.4708870078496845	0.24714666975314492
source=19_0131_sewage;assembly=control;id=>NODE_1855_length_15767_cov_3.676171;length=15767	0	15767	3064	894	2.2968373697407074	0.7438628697302455	0.32386397031419817
source=19_0131_sewage;assembly=control;id=>NODE_1856_length_15747_cov_3.861139;length=15747	0	15747	3229	714	2.423599028545905	0.5948463681704268	0.2454392666295624
source=19_0131_sewage;assembly=control;id=>NODE_1857_length_15740_cov_5.567230;length=15740	0	15740	4528	1185	3.4001043228118113	0.9876840771342044	0.29048640375757984
source=19_0131_sewage;assembly=control;id=>NODE_1858_length_15725_cov_2.612636;length=15725	0	15725	2131	592	1.60170801133515	0.4938959701870996	0.30835580935591267
source=19_0131_sewage;assembly=control;id=>NODE_1859_length_15724_cov_3.288914;length=15724	0	15724	3175	670	2.3865538967063538	0.5590056502431656	0.23423131194088712
source=19_0131_sewage;assembly=control;id=>NODE_1860_length_15724_cov_2.365945;length=15724	0	15724	1948	350	1.464254170325662	0.2920178769926985	0.19943113901307952
source=19_0131_sewage;assembly=control;id=>NODE_1861_length_15714_cov_166.133597;length=15714	0	15714	141205	50424	106.20718021819214	42.09737105568116	0.3963702921892501
source=19_0131_sewage;assembly=control;id=>NODE_1862_length_15692_cov_2.973332;length=15692	0	15692	2452	454	1.8468546559233723	0.37956135071852243	0.20551771602663182
source=19_0131_sewage;assembly=control;id=>NODE_1863_length_15684_cov_2.867618;length=15684	0	15684	2589	533	1.9510381836249775	0.4458356631225801	0.22851201317558492
source=19_0131_sewage;assembly=control;id=>NODE_1864_length_15675_cov_12.856274;length=15675	0	15675	11592	2660	8.740602602272633	2.226273501979729	0.2547048073551449
source=19_0131_sewage;assembly=control;id=>NODE_1865_length_15655_cov_3.169038;length=15655	0	15655	2749	551	2.0754497368003	0.46174580333185905	0.22247987756317716
source=19_0131_sewage;assembly=control;id=>NODE_1866_length_15650_cov_2.878551;length=15650	0	15650	2495	646	1.8842857349433768	0.5415301062894097	0.28739277501651456
source=19_0131_sewage;assembly=control;id=>NODE_1867_length_15643_cov_4.048563;length=15643	0	15643	3353	967	2.5334017157629067	0.8109813348927765	0.3201155702417128
source=19_0131_sewage;assembly=control;id=>NODE_1868_length_15641_cov_2.654177;length=15641	0	15641	2161	616	1.6329797644205428	0.5166787809082806	0.31640243937231044
source=19_0131_sewage;assembly=control;id=>NODE_1869_length_15621_cov_6.523384;length=15621	0	15621	5329	1298	4.032064214612759	1.0901099159533378	0.27036025666521596
source=19_0131_sewage;assembly=control;id=>NODE_1870_length_15617_cov_4.388832;length=15617	0	15617	3849	874	2.9130024709192717	0.7342065462556755	0.2520446012611785
source=19_0131_sewage;assembly=control;id=>NODE_1871_length_15611_cov_13.342633;length=15611	0	15611	11897	2704	9.007355217306028	2.272377045588907	0.2522801633517172
source=19_0131_sewage;assembly=control;id=>NODE_1872_length_15598_cov_13.879689;length=15598	0	15598	11301	2430	8.563247789792003	2.0438159668335967	0.23867299148694143
source=19_0131_sewage;assembly=control;id=>NODE_1873_length_15595_cov_2.136486;length=15595	0	15595	1804	443	1.367230400277628	0.3726685788192376	0.27257189332797455
source=19_0131_sewage;assembly=control;id=>NODE_1874_length_15593_cov_2.679495;length=15593	0	15593	2186	657	1.6569562095929014	0.552764470738043	0.33360234117101506
source=19_0131_sewage;assembly=control;id=>NODE_1875_length_15578_cov_2.743542;length=15578	0	15578	2251	513	1.7078681824670143	0.4320262104411766	0.2529622689129995
source=19_0131_sewage;assembly=control;id=>NODE_1876_length_15569_cov_3.176357;length=15569	0	15569	2585	714	1.9624128590810765	0.6016472322936419	0.3065854514301188
source=19_0131_sewage;assembly=control;id=>NODE_1877_length_15556_cov_3.281982;length=15556	0	15556	2937	654	2.2314983202513052	0.5515491808365917	0.2471654026494977
source=19_0131_sewage;assembly=control;id=>NODE_1878_length_15529_cov_4.222179;length=15529	0	15529	3700	789	2.8161046281343998	0.6665579971464243	0.23669503983877282
source=19_0131_sewage;assembly=control;id=>NODE_1879_length_15526_cov_2.424278;length=15526	0	15526	2010	518	1.5301254117470113	0.4376980461672757	0.28605370697525806
source=19_0131_sewage;assembly=control;id=>NODE_1880_length_15514_cov_3.992238;length=15514	0	15514	3943	962	3.0039558275400653	0.813496549128995	0.27080842589991283
source=19_0131_sewage;assembly=control;id=>NODE_1881_length_15499_cov_6.881184;length=15499	0	15499	5515	1298	4.205642867424742	1.0986906895352664	0.2612420322337146
source=19_0131_sewage;assembly=control;id=>NODE_1882_length_15496_cov_4.245256;length=15496	0	15496	3635	998	2.7725242901400393	0.8449195588976924	0.3047473964078475
source=19_0131_sewage;assembly=control;id=>NODE_1883_length_15486_cov_3.545266;length=15486	0	15486	2870	679	2.1904492422232877	0.5752212869557272	0.2626042529850554
source=19_0131_sewage;assembly=control;id=>NODE_1884_length_15451_cov_2.597818;length=15451	0	15451	2194	430	1.6783038194332949	0.365103749561891	0.21754329897501748
source=19_0131_sewage;assembly=control;id=>NODE_1885_length_15437_cov_7.811533;length=15437	0	15437	7188	1461	5.503458760557907	1.241628697643749	0.22560879469875056
source=19_0131_sewage;assembly=control;id=>NODE_1886_length_15410_cov_3.524455;length=15410	0	15410	2831	740	2.17133974970126	0.6299897900058519	0.29013874502713266
source=19_0131_sewage;assembly=control;id=>NODE_1887_length_15403_cov_5.406242;length=15403	0	15403	4606	988	3.5343468730380283	0.8415037569043493	0.23809314341040205
source=19_0131_sewage;assembly=control;id=>NODE_1888_length_15400_cov_2.481460;length=15400	0	15400	2074	513	1.591763652327138	0.43701976014627597	0.27455065926864125
source=19_0131_sewage;assembly=control;id=>NODE_1889_length_15391_cov_4.157147;length=15391	0	15391	3482	875	2.6739450661439808	0.7458399548166447	0.2789286751848642
source=19_0131_sewage;assembly=control;id=>NODE_1890_length_15385_cov_2.472864;length=15385	0	15385	2005	525	1.540307494742153	0.44767849507635926	0.2906422883771662
source=19_0131_sewage;assembly=control;id=>NODE_1891_length_15365_cov_4.053494;length=15365	0	15365	3389	807	2.606931120087662	0.6890415326021821	0.2643113687556931
source=19_0131_sewage;assembly=control;id=>NODE_1892_length_15362_cov_2.782910;length=15362	0	15362	2213	583	1.7026453841643627	0.4978806226936133	0.29241592367042823
source=19_0131_sewage;assembly=control;id=>NODE_1893_length_15354_cov_2.414864;length=15354	0	15354	1970	539	1.516474954629117	0.4605445623722232	0.3036941434254403
source=19_0131_sewage;assembly=control;id=>NODE_1894_length_15325_cov_2.381729;length=15325	0	15325	1915	388	1.476926378821441	0.332151082723706	0.22489345947545214
source=19_0131_sewage;assembly=control;id=>NODE_1895_length_15313_cov_3.313803;length=15313	0	15313	2659	537	2.0523366798432225	0.4600641929894158	0.22416604327539474
source=19_0131_sewage;assembly=control;id=>NODE_1896_length_15310_cov_2.551950;length=15310	0	15310	2175	550	1.6790925040231701	0.47129401955925265	0.28068377318701265
source=19_0131_sewage;assembly=control;id=>NODE_1897_length_15269_cov_24.205206;length=15269	0	15269	18544	4162	14.354344856234524	3.5759868314290846	0.2491222600017113
source=19_0131_sewage;assembly=control;id=>NODE_1898_length_15259_cov_7.124178;length=15259	0	15259	6472	1366	5.013060983440446	1.1744351919036333	0.23427506582966454
source=19_0131_sewage;assembly=control;id=>NODE_1899_length_15252_cov_4.132395;length=15252	0	15252	3325	689	2.5766498529434236	0.592648043986188	0.2300072100635557
source=19_0131_sewage;assembly=control;id=>NODE_1900_length_15251_cov_3.014346;length=15251	0	15251	2699	611	2.091679382850167	0.5255902730080613	0.25127669054703816
source=19_0131_sewage;assembly=control;id=>NODE_1901_length_15236_cov_5.374481;length=15236	0	15236	4254	941	3.3000238132455197	0.8102575556128404	0.24553082082640043
source=19_0131_sewage;assembly=control;id=>NODE_1902_length_15234_cov_2.087292;length=15234	0	15234	1715	349	1.3305791852694886	0.300549427998234	0.22587864843035424
source=19_0131_sewage;assembly=control;id=>NODE_1903_length_15232_cov_3.305330;length=15232	0	15232	2892	624	2.2440467991232005	0.5374426014870782	0.23949705580875993
source=19_0131_sewage;assembly=control;id=>NODE_1904_length_15206_cov_3.157349;length=15206	0	15206	2786	619	2.1654924712160786	0.5340477539991254	0.24661722961300322
source=19_0131_sewage;assembly=control;id=>NODE_1905_length_15200_cov_2.927303;length=15200	0	15200	2530	541	1.9672859279668686	0.4669368048736385	0.2373507573229092
source=19_0131_sewage;assembly=control;id=>NODE_1906_length_15180_cov_7.155702;length=15180	0	15180	5729	1456	4.460644399904631	1.2583285011189773	0.2820956768367101
source=19_0131_sewage;assembly=control;id=>NODE_1907_length_15163_cov_2.645353;length=15163	0	15163	2258	500	1.7600676262690536	0.4326027734648431	0.24578758623148103
source=19_0131_sewage;assembly=control;id=>NODE_1908_length_15158_cov_2.114547;length=15158	0	15158	1665	408	1.2982636196486734	0.35312030458521515	0.2719943001104614
source=19_0131_sewage;assembly=control;id=>NODE_1909_length_15153_cov_5.312558;length=15153	0	15153	4268	902	3.3290195050420217	0.7809304270244531	0.23458271297049538
source=19_0131_sewage;assembly=control;id=>NODE_1910_length_15138_cov_5.355433;length=15138	0	15138	4375	1013	3.4158603616111685	0.8779006579667106	0.2570071856077362
source=19_0131_sewage;assembly=control;id=>NODE_1911_length_15136_cov_2.901532;length=15136	0	15136	2309	594	1.8030317155201954	0.5148488606374426	0.28554620321190677
source=19_0131_sewage;assembly=control;id=>NODE_1912_length_15134_cov_12.110087;length=15134	0	15134	9669	2024	7.551241898857091	1.754531657009643	0.23235007969685065
source=19_0131_sewage;assembly=control;id=>NODE_1913_length_15131_cov_2.658729;length=15131	0	15131	2164	573	1.6903637761554002	0.49681124900788703	0.29390788895029757
source=19_0131_sewage;assembly=control;id=>NODE_1914_length_15130_cov_6.840265;length=15130	0	15130	5319	1202	4.155101283814523	1.0422453584355575	0.25083512705104055
source=19_0131_sewage;assembly=control;id=>NODE_1915_length_15130_cov_2.814527;length=15130	0	15130	2266	542	1.770155952081916	0.469964213204719	0.2654931124300007
source=19_0131_sewage;assembly=control;id=>NODE_1916_length_15114_cov_2.459659;length=15114	0	15114	1954	516	1.5280434152184734	0.44789345251931545	0.29311565892601127
source=19_0131_sewage;assembly=control;id=>NODE_1917_length_15095_cov_2.086303;length=15095	0	15095	1672	447	1.3091629557655582	0.3884890979475581	0.29674617375678924
source=19_0131_sewage;assembly=control;id=>NODE_1918_length_15073_cov_12.217273;length=15073	0	15073	11184	2490	8.769766122116062	2.167225380027608	0.2471246496029334
source=19_0131_sewage;assembly=control;id=>NODE_1919_length_15068_cov_3.162526;length=15068	0	15068	2832	921	2.2214072743649873	0.8018782773530224	0.36097760487538144
source=19_0131_sewage;assembly=control;id=>NODE_1920_length_15035_cov_2.248865;length=15035	0	15035	1789	436	1.4063630917061105	0.3804411509630427	0.27051417461582816
source=19_0131_sewage;assembly=control;id=>NODE_1921_length_15030_cov_8.038397;length=15030	0	15030	6665	1791	5.241211984212538	1.563295347252019	0.29826981850017564
source=19_0131_sewage;assembly=control;id=>NODE_1922_length_15025_cov_7.420775;length=15025	0	15025	6261	1489	4.925153554721277	1.3001236161965528	0.2639762601818268
source=19_0131_sewage;assembly=control;id=>NODE_1923_length_15000_cov_2.999063;length=15000	0	15000	2515	530	1.9816971397712109	0.46354194701935075	0.23391159916235596
source=19_0131_sewage;assembly=control;id=>NODE_1924_length_14997_cov_2.667314;length=14997	0	14997	2231	656	1.7582706675846391	0.5738572568187111	0.3263759484806892
source=19_0131_sewage;assembly=control;id=>NODE_1925_length_14955_cov_7.237181;length=14955	0	14955	5815	1169	4.595723100821188	1.025492583534795	0.22314063772718476
source=19_0131_sewage;assembly=control;id=>NODE_1926_length_14949_cov_6.518061;length=14949	0	14949	5207	1372	4.116858953359393	1.204055205264975	0.292469384767835
source=19_0131_sewage;assembly=control;id=>NODE_1927_length_14939_cov_2.956598;length=14939	0	14939	2456	469	1.9431100026568324	0.41186581371554165	0.21196217051653982
source=19_0131_sewage;assembly=control;id=>NODE_1928_length_14931_cov_2.268150;length=14931	0	14931	1753	387	1.3876616076172792	0.3400372534346461	0.24504335319798606
source=19_0131_sewage;assembly=control;id=>NODE_1929_length_14904_cov_3.754933;length=14904	0	14904	3153	900	2.50041261356924	0.7922168905854368	0.3168344641545295
source=19_0131_sewage;assembly=control;id=>NODE_1930_length_14894_cov_2.916639;length=14894	0	14894	2314	498	1.8362954466422554	0.4386543326595425	0.23888004158679405
source=19_0131_sewage;assembly=control;id=>NODE_1931_length_14889_cov_2.052245;length=14889	0	14889	1693	395	1.343946499376764	0.34804547818506676	0.25897271829382185
source=19_0131_sewage;assembly=control;id=>NODE_1932_length_14868_cov_2.630325;length=14868	0	14868	2278	494	1.8108885365766734	0.4358919278853139	0.24070610591490602
source=19_0131_sewage;assembly=control;id=>NODE_1933_length_14862_cov_2.953941;length=14862	0	14862	2467	626	1.9619251964256357	0.5525880722155406	0.2816560352159613
source=19_0131_sewage;assembly=control;id=>NODE_1934_length_14860_cov_10.440527;length=14860	0	14860	8483	1844	6.747163119538162	1.6279705242077303	0.2412822241533659
source=19_0131_sewage;assembly=control;id=>NODE_1935_length_14852_cov_7.351017;length=14852	0	14852	5791	1436	4.6084955938012175	1.2684516841384446	0.27524203035902
source=19_0131_sewage;assembly=control;id=>NODE_1936_length_14852_cov_7.063999;length=14852	0	14852	5773	1361	4.5941711384932535	1.2022024666521052	0.2616799484414485
source=19_0131_sewage;assembly=control;id=>NODE_1937_length_14850_cov_2.408043;length=14850	0	14850	1876	423	1.493127631869708	0.3736959092608831	0.2502772712021528
source=19_0131_sewage;assembly=control;id=>NODE_1938_length_14848_cov_6.736700;length=14848	0	14848	5336	1261	4.247549162655739	1.1141702494549826	0.262308970841519
source=19_0131_sewage;assembly=control;id=>NODE_1939_length_14810_cov_8.600407;length=14810	0	14810	6817	5325	5.440374391793874	4.717033750547264	0.8670421207890253
source=19_0131_sewage;assembly=control;id=>NODE_1940_length_14810_cov_6.815046;length=14810	0	14810	5146	1116	4.1068162857813215	0.9885839747625816	0.2407178471034293
source=19_0131_sewage;assembly=control;id=>NODE_1941_length_14806_cov_2.803268;length=14806	0	14806	2162	594	1.7258716576075193	0.5263239466843395	0.3049612318299226
source=19_0131_sewage;assembly=control;id=>NODE_1942_length_14801_cov_4.932931;length=14801	0	14801	3815	688	3.046449868410846	0.6098202050651473	0.2001740489441419
source=19_0131_sewage;assembly=control;id=>NODE_1943_length_14786_cov_7.836060;length=14786	0	14786	6293	1681	5.030342804762214	1.4914937631074945	0.2964994277717019
source=19_0131_sewage;assembly=control;id=>NODE_1944_length_14746_cov_6.753659;length=14746	0	14746	5311	1074	4.256891922299743	0.9555083395153838	0.22446149842563543
source=19_0131_sewage;assembly=control;id=>NODE_1945_length_14746_cov_2.745286;length=14746	0	14746	2308	484	1.8499165047388078	0.43060152358048953	0.23276808573654342
source=19_0131_sewage;assembly=control;id=>NODE_1946_length_14739_cov_2.581245;length=14739	0	14739	1990	443	1.5957895242607896	0.394312130177489	0.24709532440385235
source=19_0131_sewage;assembly=control;id=>NODE_1947_length_14730_cov_9.767973;length=14730	0	14730	7802	1836	6.260279902861845	1.6352131090334088	0.26120447238882755
source=19_0131_sewage;assembly=control;id=>NODE_1948_length_14729_cov_2.418086;length=14729	0	14729	1869	601	1.4997766625445481	0.535310349417136	0.3569267096801725
source=19_0131_sewage;assembly=control;id=>NODE_1949_length_14711_cov_5.007437;length=14711	0	14711	3935	820	3.1614993250339776	0.7312671878619919	0.23130392028602845
source=19_0131_sewage;assembly=control;id=>NODE_1950_length_14708_cov_3.484679;length=14708	0	14708	2747	674	2.207473966218267	0.6011885566532443	0.27234230883509364
source=19_0131_sewage;assembly=control;id=>NODE_1951_length_14708_cov_3.106941;length=14708	0	14708	2435	473	1.956752496447572	0.4219023550400364	0.2156135514358551
source=19_0131_sewage;assembly=control;id=>NODE_1952_length_14706_cov_2.181285;length=14706	0	14706	1732	498	1.3920148817757418	0.44426204478656517	0.3191503557920563
source=19_0131_sewage;assembly=control;id=>NODE_1953_length_14689_cov_3.561432;length=14689	0	14689	2836	691	2.2819417168678937	0.6171493083459411	0.2704491984979427
source=19_0131_sewage;assembly=control;id=>NODE_1954_length_14688_cov_173.596323;length=14688	0	14688	136223	44754	109.61710515950605	39.9736332641664	0.36466601819122996
source=19_0131_sewage;assembly=control;id=>NODE_1955_length_14686_cov_15.629280;length=14686	0	14686	11841	2660	9.529616187674813	2.376197544840818	0.2493487143704788
source=19_0131_sewage;assembly=control;id=>NODE_1956_length_14676_cov_7.155803;length=14676	0	14676	5561	1348	4.478532644796675	1.2049988131992255	0.26906107619852626
source=19_0131_sewage;assembly=control;id=>NODE_1957_length_14675_cov_5.751231;length=14675	0	14675	4397	1099	3.54135046223132	0.9824806655670337	0.2774310749656774
source=19_0131_sewage;assembly=control;id=>NODE_1958_length_14617_cov_3.982763;length=14617	0	14617	3117	730	2.5203978909604006	0.6551926898070211	0.2599560538266278
source=19_0131_sewage;assembly=control;id=>NODE_1959_length_14616_cov_7.071424;length=14616	0	14616	5491	1272	4.440311739776334	1.141728933545199	0.2571281028125989
source=19_0131_sewage;assembly=control;id=>NODE_1960_length_14612_cov_3.130727;length=14612	0	14612	2399	396	1.9404887830059618	0.3555412151933721	0.18322250471482357
source=19_0131_sewage;assembly=control;id=>NODE_1961_length_14609_cov_2.214855;length=14609	0	14609	1710	458	1.3834586194961536	0.4112912014722043	0.2972920155877115
source=19_0131_sewage;assembly=control;id=>NODE_1962_length_14595_cov_2.429574;length=14595	0	14595	1861	483	1.5070679222156163	0.4341576536491815	0.2880810129718006
source=19_0131_sewage;assembly=control;id=>NODE_1963_length_14587_cov_7.693022;length=14587	0	14587	6455	1265	5.2302303423129555	1.1377031816507823	0.21752448882541145
source=19_0131_sewage;assembly=control;id=>NODE_1964_length_14584_cov_3.142474;length=14584	0	14584	2370	429	1.920711968421685	0.385909141715077	0.20091984017374132
source=19_0131_sewage;assembly=control;id=>NODE_1965_length_14581_cov_2.727936;length=14581	0	14581	2083	489	1.6884667478879958	0.43997295283302745	0.26057543234615893
source=19_0131_sewage;assembly=control;id=>NODE_1966_length_14578_cov_3.794946;length=14578	0	14578	2993	691	2.4266063132803812	0.6218484147546666	0.2562625883528785
source=19_0131_sewage;assembly=control;id=>NODE_1967_length_14569_cov_2.901406;length=14569	0	14569	2205	599	1.7888313716556534	0.5393882842438605	0.3015310961058501
source=19_0131_sewage;assembly=control;id=>NODE_1968_length_14542_cov_5.902257;length=14542	0	14542	4640	797	3.771241917989417	0.7190160934776222	0.19065764252561002
source=19_0131_sewage;assembly=control;id=>NODE_1969_length_14521_cov_4.051431;length=14521	0	14521	3188	742	2.594850488662524	0.6703657384068842	0.2583446488866547
source=19_0131_sewage;assembly=control;id=>NODE_1970_length_14501_cov_13.667313;length=14501	0	14501	10197	2457	8.31122460502705	2.222857559257224	0.2674524711933217
source=19_0131_sewage;assembly=control;id=>NODE_1971_length_14489_cov_7.029167;length=14489	0	14489	5319	1302	4.3389248688048685	1.1789000927558473	0.27170327406027855
source=19_0131_sewage;assembly=control;id=>NODE_1972_length_14478_cov_4.201761;length=14478	0	14478	3201	990	2.6131699419758476	0.8970797479633847	0.3432917750787737
source=19_0131_sewage;assembly=control;id=>NODE_1973_length_14475_cov_2.961859;length=14475	0	14475	2242	575	1.8306595607153164	0.5211391524804511	0.2846728925813054
source=19_0131_sewage;assembly=control;id=>NODE_1974_length_14464_cov_8.030189;length=14464	0	14464	5859	1410	4.787685752981911	1.2788957071635587	0.26712189837585415
source=19_0131_sewage;assembly=control;id=>NODE_1975_length_14449_cov_2.736835;length=14449	0	14449	2090	563	1.7096178643228859	0.511181389138168	0.2990033034900623
source=19_0131_sewage;assembly=control;id=>NODE_1976_length_14442_cov_2.817196;length=14442	0	14442	2170	686	1.7759181484848812	0.6231623481341265	0.350895872462239
source=19_0131_sewage;assembly=control;id=>NODE_1977_length_14435_cov_2.425869;length=14435	0	14435	1911	555	1.5647121362312242	0.5044064425349936	0.32236373122912576
source=19_0131_sewage;assembly=control;id=>NODE_1978_length_14434_cov_15.820154;length=14434	0	14434	11026	2962	9.028629661597014	2.692171877468262	0.29818167079322444
source=19_0131_sewage;assembly=control;id=>NODE_1979_length_14415_cov_2.559123;length=14415	0	14415	1978	392	1.621818285900603	0.35675974953681405	0.21997516777208106
source=19_0131_sewage;assembly=control;id=>NODE_1980_length_14401_cov_11.069148;length=14401	0	14401	8305	1583	6.816124879415917	1.442091093251449	0.21157052119253772
source=19_0131_sewage;assembly=control;id=>NODE_1981_length_14400_cov_3.230464;length=14400	0	14400	2433	522	1.9969636932833652	0.4755677994184377	0.23814544101025653
source=19_0131_sewage;assembly=control;id=>NODE_1982_length_14397_cov_3.708060;length=14397	0	14397	2938	741	2.411961320904669	0.6752282958740203	0.2799498856062743
source=19_0131_sewage;assembly=control;id=>NODE_1983_length_14393_cov_4.323337;length=14393	0	14393	3398	767	2.790375186914741	0.6991147557916165	0.25054507331847836
source=19_0131_sewage;assembly=control;id=>NODE_1984_length_14392_cov_7.642324;length=14392	0	14392	5985	1437	4.915113563282906	1.3099057479524927	0.2665056933247295
source=19_0131_sewage;assembly=control;id=>NODE_1985_length_14384_cov_2.246354;length=14384	0	14384	1757	415	1.4437188912871566	0.3785060733356059	0.2621743579168285
source=19_0131_sewage;assembly=control;id=>NODE_1986_length_14383_cov_5.166039;length=14383	0	14383	3650	1724	2.9993968858053464	1.5725056375412287	0.5242739448664215
source=19_0131_sewage;assembly=control;id=>NODE_1987_length_14378_cov_11.568666;length=14378	0	14378	9448	2028	7.766618224949262	1.850435286132725	0.23825495634489147
source=19_0131_sewage;assembly=control;id=>NODE_1988_length_14377_cov_11.951124;length=14377	0	14377	9927	2192	8.160942188494744	2.0002151258359793	0.24509610283183636
source=19_0131_sewage;assembly=control;id=>NODE_1989_length_14374_cov_10.471890;length=14374	0	14374	7874	1328	6.474531112431512	1.2120620807256113	0.187204611373073
source=19_0131_sewage;assembly=control;id=>NODE_1990_length_14372_cov_2.612419;length=14372	0	14372	2161	463	1.777166469197169	0.4226376788789248	0.23781546985288915
source=19_0131_sewage;assembly=control;id=>NODE_1991_length_14371_cov_3.844510;length=14371	0	14371	3015	705	2.4796528226411625	0.6435859546452478	0.25954679976519557
source=19_0131_sewage;assembly=control;id=>NODE_1992_length_14369_cov_8.282800;length=14369	0	14369	6521	1516	5.363869555351336	1.3841306527574477	0.25804703833197273
source=19_0131_sewage;assembly=control;id=>NODE_1993_length_14366_cov_2.641674;length=14366	0	14366	1973	459	1.6232364092357727	0.4191613722689356	0.2582257087655388
source=19_0131_sewage;assembly=control;id=>NODE_1994_length_14364_cov_3.401775;length=14364	0	14364	2584	592	2.1262173862293277	0.5406929915895391	0.25429807652378095
source=19_0131_sewage;assembly=control;id=>NODE_1995_length_14360_cov_2.947780;length=14360	0	14360	2496	598	2.054379597430297	0.5463251254485174	0.2659319271530361
source=19_0131_sewage;assembly=control;id=>NODE_1996_length_14358_cov_9.009928;length=14358	0	14358	7661	1569	6.306408015669978	1.4336179321633091	0.22732717715078016
source=19_0131_sewage;assembly=control;id=>NODE_1997_length_14355_cov_4.523287;length=14355	0	14355	3615	930	2.976429888910187	0.8499320019873351	0.2855541819258292
source=19_0131_sewage;assembly=control;id=>NODE_1998_length_14354_cov_8.544729;length=14354	0	14354	6335	2075	5.216320045638371	1.8964857736029526	0.36356775600620983
source=19_0131_sewage;assembly=control;id=>NODE_1999_length_14354_cov_3.046786;length=14354	0	14354	2550	550	2.0997026229483575	0.5026829761357223	0.23940674771833434
source=19_0131_sewage;assembly=control;id=>NODE_2000_length_14341_cov_2.752695;length=14341	0	14341	2222	474	1.8312817653336508	0.4336140401392477	0.2367817166902469
source=19_0131_sewage;assembly=control;id=>NODE_2001_length_14329_cov_6.603965;length=14329	0	14329	6068	1254	5.005186236533638	1.148116831736403	0.22938543692063212
source=19_0131_sewage;assembly=control;id=>NODE_2002_length_14328_cov_4.996147;length=14328	0	14328	3760	877	3.1016502515642137	0.8030053718592385	0.2588961703384415
source=19_0131_sewage;assembly=control;id=>NODE_2003_length_14323_cov_9.875315;length=14323	0	14323	7460	1621	6.155954309482031	1.4847504069553672	0.24118931563030005
source=19_0131_sewage;assembly=control;id=>NODE_2004_length_14318_cov_4.508308;length=14318	0	14318	3357	874	2.7711468157996935	0.8008174069615088	0.28898411386782125
source=19_0131_sewage;assembly=control;id=>NODE_2005_length_14314_cov_7.544989;length=14314	0	14314	5722	1005	4.724734324431031	0.9211057193401779	0.1949539711846339
source=19_0131_sewage;assembly=control;id=>NODE_2006_length_14300_cov_2.458547;length=14300	0	14300	2048	429	1.6927174334071542	0.393573351242845	0.23250977598230813
source=19_0131_sewage;assembly=control;id=>NODE_2007_length_14296_cov_7.717576;length=14296	0	14296	5865	1437	4.848908948974655	1.31870198129073	0.2719584952341869
source=19_0131_sewage;assembly=control;id=>NODE_2008_length_14295_cov_5.870716;length=14295	0	14295	4336	1144	3.5850537063236407	1.0498960331626783	0.2928536415816525
source=19_0131_sewage;assembly=control;id=>NODE_2009_length_14270_cov_3.138375;length=14270	0	14270	2330	484	1.9298453159112272	0.4449649661329992	0.2305702754849537
source=19_0131_sewage;assembly=control;id=>NODE_2010_length_14266_cov_9.209908;length=14266	0	14266	7000	1615	5.799444178221771	1.4851651064470177	0.25608749059507285
source=19_0131_sewage;assembly=control;id=>NODE_2011_length_14259_cov_3.063855;length=14259	0	14259	2418	498	2.0042771705415676	0.45818904766331625	0.2286056311959642
source=19_0131_sewage;assembly=control;id=>NODE_2012_length_14258_cov_6.092093;length=14258	0	14258	4940	1370	4.095047001119855	1.2605683153380502	0.3078275572889219
source=19_0131_sewage;assembly=control;id=>NODE_2013_length_14257_cov_6.883467;length=14257	0	14257	5352	1095	4.436888422731	1.0076051988752082	0.22709725890627772
source=19_0131_sewage;assembly=control;id=>NODE_2014_length_14251_cov_3.127430;length=14251	0	14251	2526	546	2.094973618423657	0.5026338497382485	0.23992371327160222
source=19_0131_sewage;assembly=control;id=>NODE_2015_length_14246_cov_6.870834;length=14246	0	14246	4575	1317	3.795672301074903	1.212822555072364	0.31952773023342995
source=19_0131_sewage;assembly=control;id=>NODE_2016_length_14245_cov_3.602114;length=14245	0	14245	2846	905	2.3613643068743175	0.8334711193980923	0.3529616827745391
source=19_0131_sewage;assembly=control;id=>NODE_2017_length_14243_cov_7.174514;length=14243	0	14243	6328	1336	5.251163593656298	1.2305787574257316	0.23434401451753287
source=19_0131_sewage;assembly=control;id=>NODE_2018_length_14237_cov_5.379848;length=14237	0	14237	3984	915	3.307435601959712	0.8431542609332564	0.25492688668939556
[truncated: 192,277 more rows]
