# Supplementary material for: A genome-phenome association study in native microbiomes identifies a mechanism for cytosine modification in DNA and RNA
Source: eLife. 2021 Nov 8;10:e70021. doi: 10.7554/eLife.70021 (PMC8670742; doi:10.7554/eLife.70021)
Supplement: Source data 1. [file elife-70021-supp3.zip › source_data_1/Figure3_source_data1_modified_contigs.fa]

>source=19_0131_sewage;assembly=control;id=>NODE_397_length_52671_cov_413.244507;length=52671
CAGCATGGAAAGGCTCATTCACGGACGCTGAGCAACGCGCCGAATGGGATCTCTTCATCGCCACCGCACAAGAAGGTCTGAACATCATCAAGAAGGAGAAGAGCAAATGACCGACGTGACGAAGGATCTGCTGGAGGCGCTTAAGGCGGCGCAAGCCTACGTTTGCGGCCCGACCGCATGGACACAAGAACAAGAAGATACCTTAGTCGAGGCCATGTCCAAAGCCATCGCCCGCGCCGAATCGACACTGGCCGAACCCAAGCCCGACGCCGACGGCTGGATTCCGTGGGTGGGTGGCGAGTGTCCGGTTAATCCGAATGCTCTCGTGCGGGTCCGTTTCGCAGACTTTCTTGAGGAGGGGGGCTGCCGAGCCTGCCAATACCAATGGCACCGCTCGAATCCACACGCCCCGTCAGACATCGTCGCCTACCGGGTGGTGCAGTCATGAAAGCCCACATATTCCGAGAGCTCGTCAATGACCTGCGGGACATTGCAACTCAATGGCACGGGTCTCAACAGCTACGGGAGCGGATCTCGAGGCGGCTACATCAAGACGTGAGCATCAACGAAGACCCCGCGAACGACAGCCCTTGGAGGTCCGTCGAGACGGCGCCCAAGGACAAGTTTGTTTTGTTATGCGGGCCGTCAGGGTACACAACAACCCGCTGGTTTTCACGACCGGAATCATGCGCAGCAACTACCACGCCGGCAGCTGGATTGACCATGCGAACGACGACCTTGTGGACTGGGGATTTGAGCCGACGCACTGGATGCCGCTTCCAACACCGCCTGAAAGTTAGTCTGCCATTTTGGCAACACACAGGCTCAAAGCTGCGTTAAAATAAGCCTGTAACTTAAACAAACAGGAGCTGCTATGAACACTGAGGCAAATGAAGTGCTGCTGGCCTTGCTGGCTATCAGCACTAACAACTATGCGGACGCAGTTGCAATTGACAAGGCCGTGGAAGCTACTCGCGCAGGCAGCGAGATTAAGGGCTTTATTCAGCAGTACAACGACGGGCTGATTCTGTTCACCGAGCTTCTTCGTCGTATTCTGGAAAACACTGTTAAGTCTCCCGTGGAGCACTGAAATGAACGAGAAACACAATTGCAAACTCCTACGTCCGGTTAAATTCAAAGACGTTCAAGTCGGCGACGTGCTGGTTCTCAAAGACAGCTCGCCGACCAGCAAAAGTTCAGTTACCTACAAGTCTAAGGATTTTGTCGTGTTGCGATTTAGTGACGGCTCGGAGGGTACGCGCCACGGATCAAGACTGGAAATCGACTACGGGCTTGCTCCCTTGTGCTGGGTGGAGGGTAAGCCTGTCTATCGGGGCGACACGCTCTACCGACCTGGGGTGGAAGAGGGTAAAGCCCTCGTAGCGTCCGAAATTACCCGCTCTGAATCCGGGGTTGAATACCTTCATTTCAGCAATGCCGCGTGTGCCAACGAGTATGCAGACAATCGCCGCGGCTACCTCACCTGGACCGAGCCTGAACAGAAACGCGAGCCCTCCTTCCAGGTCGAGGGTCAGGACGTGTTCCCCGGTGACACCGTGTATTACTACGGGGGAACTAAGAGCAAGTGGGGTAAAGAATACACAGTAGAAACTGACAATTCTGTCACTCGCAATAACAATCAATGGCCCGTCAAATCATTTAAAAACGGTGCAGAGGCCTTCCGACTCAAGCCCATGCTCGTAATCGGTGATCAGCTGGTTCCCATGCCGGTGCGTGACACTGCCGAGATGAAGAACGGGGATTGCTATTACATCCCGTCCCCGGTCATTAGAGATGGGTATGTGAAGGAAGTCTGGAGTAACCACAGCTTCGACTTTGAAGTGTGTGACAAGGGCCTCGTTCATTTGAACAGTGAAGCCGCAAGTGCCCACACCAAGGCGTTCATTGCGCTCTCCAAGAAGCAAGGCTGACTCGTGACTCCGCAAGACTTCTACGAACTTTGTGCTAAGTGGGTAAAACTGCCTGACTTTGGTACAAAGTTCAAGTACAAAGGCGCCGAGTACGAGGTTGTTGGCGTAGTGCCCGCCGGCAATAAGCTCCGAGCGCGAGGCCCTGAGAACAAAGTATACTTGTTTGAGGCCCGCGACTTTTGGAGCAAATACAAAGCTGTTAAACTTTAAATTCAAAGCCACGTAAATTTACGTGGCTTTTTACTTTGGAGTGTACTTAGAGCGCAACTGCGTGTATAATAACTTATATCAAATTTGTTAACACACAGGAGTAGCAGCCGTGCAGAAAGTATGGGCAGGCCTGGCGCCGAGCAAGTGTGACATTTGCAAAGAGCTCAGCACTGAGTTCTTTGACTTCAGGGTTCCGTCCTGCGGACAATGGACAAATGGCTGCCCGGCGTGCTTTAAGCGGCAAGGCGGTCGTCTTGGTACAGGTCTTGGCCAGAAGTACAGTAAGCAGGACGGCAAGTTTATCAAAGTGGGAGGTTAGACAATGAGAACCCTGAGAACCCTGAGCACCGCAACGGTGCACATCAAGCAACTTGGCGAAGTCGGCTGGCTGGAAGTCAGGTTTTACTTCACCCCGGCCGAAAGGCCGGTACTCACGGGCCAGTTTGAAGACGCCCGACCTGGCAGCCCGGCTGAAGTAGACATTCAGGAAGTCTACGCTTTGGATACTAGTCTTAACCTGCTGCCCGTTCTCAGCGCTGAGGCTCTGGAGTGGAGTGAGAAGCAGATTCTGGAGGAGGCACCGTGACTCGATTTGCAGCCGAAGACGGCGCGTTTGAGATTGACTCGTTGCCGTCCCAGTGCCAGGTAGCTATCTGCCACGGCTTTTATGTCAAGCCGGACAGCCGTGGGCAGGGCTTGGCGCACGCCCTGAAGCAGTACCAAAATGACTGCATTAAAGACCTAGGCTACAACTACGCAATCTGCACGGTTGTAGCCGCCAACATGGCTCAAAAGCGTGTGCTGGCTCGGCAAGGCTGGACTAAGCTGACAGATTTCTACTCTGAGCGTCAAGACGAAGACGTTGAAATTTGGGGGTACGAGCCATGACCGATAGTGACTGGACCGTGTTGAAAGAACACTTCAAAACTGCAAGCCAAGAGCGTCGCGCCGGGAACAGAGAGTCGTCCCCTAAGCTGCTTGAGCAGGCGGGGGTTGAGTTCCAGTCTTGCAATAACGGTGCTCACTTGATCGTCACAGGTGTCGGCTGGGAGCTTATTGACTTCTGGCCCGGCACGGGCAAGTGGATTGCGCGTGACACCAAGCTAAAAGGCAGAGGTGTTTTCAATCTTCTTAAATATGTCAAAGAAGGGCAAGTGTGAACGTTAAGCTTAGTTTGGTCAGCAACCAGGCACTGGCCGTGAAAGAACGAAATTTCGTTGGTGTAGTTCATCGAGCTGCGCAGCAAATGAGCGATCGTAAGCGCAATTTGACTCGCCGGTACGCGACGCTTGATAATGCCGTTGTTCGACTGACGGAGTTCATGGTGCGTAATGGATACGTTGGCGATGTTTGTGAGCTCTACCACCATATTACGGGCCGGCAACTGGGCACCATCAAAATCACAGCCAAGGGCCATCTCAAAATCAACTGGGAGTGGGAGAACAACAATGTTCAATGACCACGCAAAGGCTATTCGCCAGCAGTTTCTACGGGCCAGCAGTACAGAGCTGGCCAGTGCTAGCAGGCTTGAAAAAGCCAAGCAGTACCTTGGCAACGCTTGGGTGCTCAGTCCGGAGTATAATCGAGCTAACAACCCCGCGCATGCTGCGCAGGATTCTTACTGTCTGCAGCATGTACGCGCCGCTGCAGTTCTTGATGGACGTATCTAAGGAGCAAAGCTGTGAGCAATAAAACTTTGGTTGTCTACCACAAAAACTGCGCAGACGGCATGGCCGCTGCCTGGGCGGCGTACACGTACTTTGGCGACACTGCCGAGTATTTGGCCATGAACTACAACGACCCGGCTGTTGAGCTGGAGGGCGACAGCCTTACATTCCCGGTGCCTTTGTCGGGCCGTAGAGTTTTTGTTTTGGACTTCAGCTTTAGCCCAGACATCCATGCCGCAGTTCTGAAAGAGGCCGCTGAAGTAGTTTGGCTTGACCATCACAAAACTGCGTTTGAGGCGCGCGGCCTTGACCCTGCTAAGGCCTATGAGCAACGTACTGGGCGCGACGTGTGGGTTCTTGACCCGCACATGTCTGGCTGCTTGATTACTTGGAACTTCTTTCATCCGGAAAGTGCTCCGCCCTTTGCACTGCGGCTGATTGACGACCGCGATCGCTGGGTTTGGCAATACGGTGCAGATACTCGGAACTTTGCTACTGCACTGCGTAGTAAGCCTTTGACGATTGAGCGCATTGAAGAATCTGTCTACGCTGTTTACAGCCTTGTTGAGCAGGGCGCGGCTATGAACACGTTGTTTGACCAGCAGCTGGATGACATTACATGTAAGCCTGTGCGCTTGGAACTTCGCGCAACAAGCACCCAAGACCTCACAGGCTTGTCGTGGGTGGGTCTCGCAGCAAATTGCACCCCTCAATTTGCCTCCGAAGCCGGCAACAAGCTTGCTGAAAAGTCTGGTACTTTCGGAGCAACGTGGTGTGCTGGCGACAACGGCAAAATCTTCTTTTCGCTTCGCTCCATTGGCAATTACGACGTCTCCGAAATTGCCAGGTTCTACGGAGGCGGCGGGCACAAGAACGCAGCGGGGTTCAACATTCCGTTCCACTGTCTTAAGTGGAACCAAGCTTGTAATGGCTATTACGTGGAGCAGCCCTATGACTGACCACGAACTGCTGGAGCTGGCTGCAAAAGCAGCGGGGTTCAGAAGAGATTTCCAGTGGAACTGTAGGTTTCTGCCTAGCGCAGGTGGCTCAGTTCTTTGTGGTAACAGCTGGACAAAATGGAACCCGCTTGAGGACGACGGCGACGCGCTGAGGTTGGCTGAAAAGCTAGGCTTAACTATCTGCATGAACGGTACTAAGTCAGTGTCTGCATTTGATGAGTATAACAAGAATGTTTTTGCGACTGAGTACACGGCACACGCTGGCAGTCGAATACAAGCAACTCGTCGTGCCATTGTTCGCGCTGCGGCAGAGATTGGGAGGCAAATGCCGTGACCGAGTTTGAGTCCTGCTGCAGGCGTGACGACGACATAGCGCTACTGGCCGGGCCTAAGCCGAAAAAGTAAACGCTGGAACTGCGGCCGAGGTATAATATATTTTCAATACAGGAGCCTGACATGAATATCTTTGCCGTAGACCGCAACCCTGTTGTTGCCGCTCAAATGCTGTGCGATAAGCACGTTGTCAAAATGATTCTTGAGTCAGCCCAAATTATGAGCACAATTCACGGCGGACCCTACAAGCCCACGCACTCGTCGCACCCGTGTGTAATCTGGGCCCAAAAGCGCACCAACTACGAGTGGCTTGCAAAGCATGCCTTAGCCCTGTGTCACGAATACACAGCACGCTACCACAAAGTCCACAAGTCGCAGACCGTAATTGAAAAGCTGGCAGCTAAAGCCGACGCACTGCCTATTGGCTGTAGCGACTTTGTTCAGTGCATGCCAGACCAGTATCGCGGCCCTGATGCTGTTATGGCATATCGCCGATACTACTGCGGCGACAAAGCAGCTTTCGCAGTATGGAAAGATGGCAACGAGCCGTGGTGGTGGCAGCTGCCTGAGTTTGCTCCGGAGGCTGTAAGCCATGTCTGAAAAGTTTGAATTTAACAAGCCTGCCAGCAAAGCTCTGCCTGACCCTAAAAAGCACCCGTATAAGCAGTACAAAATGCCGAGCGACGCCGTACTGGCTGTCATGGCGCCCGGCGAGTGGCTTTCAACTCCGGCAGTCTGTGCCAGGCTTGAGGGCGTGACTAAGACTGAGCTCGTATTTCAGCTCAGAGACCTTTGGCTTGAGCGTGGCAGGCTACGTCGTCGTGTTGTGAAAAGCCGCGTAGAATGGAGTCTGCGATGAAGCTTGCACCTCTTTTTACGATTGTTGAGCAGGTACGCCATCTCAATGGCGAAGTGCCGGTTGTTGAAGAGCCTCGTGGTGGTAGAATCTATAAGCTTGACTTACCTAAGGCAAACGGTGTTACGGTACAAGCCAAGCTTGCCGAAAAAGCCAAGCAAGAAGACACCAAAGTACAGGACACCTACGCCGCCGCCCTGCAGTATACTCGTACTTGCAGCTGTAGGTTCACTTACACTGAGCTTGCTAAGCACCTTGGCGTGAGCTTCGACACAGCAAAAAAACTGCTTCAAAAACTGTCCATGGGCCGTCACGTTATCAAAGACGGTGTGATGGGCACCAACGGCGCTAAAGACGCATTTAGGGGAAAGAGAGCATGATTCTAAAGCCACACAAGGCCTGCGACGTAGACCTGTCAAAGCTTGACCGCGTAATGTGGGTTATGCCAAAAATCGACGGCGTACGGGCACTGCATTTCAATGGTGCCTTCCAGTCTCGTACTTTGAAGCCGTTCCCTAACACGCATCTTATGGCGTTTGACTGGCATCTGCTGGCCGGGCTAGACGGCGAGTTGGTGAAAGGCTCTCCGACGTCCGGTTTCTCTTGTCGTGATACCACCTCCGGCACAAGCACCATCAACGGGCCACGTGCTCAGGACTTTACTTGGCACGTCTTTGACTACGTAGACCCCAAAGAGCGTAGCGCCCCGTACGCGGTACGCTACGAGCAAGCTCGTTCACGCGTAGAGATGCTAAAGCACGTAGCAGGCTTTGGGCTGGAACTTGTGCCTTACGAGATTGCCACGAGTGTTGAAGACGTCTTGCGGCTTCACGCCCAATACGTAGACCAGGGCTACGAAGGCTCTATTCTGCGAGACCCGCAGGGCCGGTACAAGTCTGGTCGGGCCACGGTATCTGAGGGCGCGTTTCTTCGGCTTAAGGACTTTATTGAGGAGGAGGCTCGAGTGCTTGAAGTTGTCGAAGGCGAGGTCAATAACAACGTAGCCACCATTAACAAGCTCGGCTATACTGAACGGTCCTCGCACAAAGTCAACAAAGTTGGCAACGGCATGGTGGGCAGCCTGCGCTGCGTTGACCTTAAGACCAACCAAGAAATTACAGTCTCCGCTGGCCGCCTTACGCACGACGAGCGTAAGTACTTCTTTGAAAACCCTAGTCAAATTACGGGCAAAATCATTAAGTACAGGACAATGGCCTACGGTAAGAAAGATCTGCCCCGGTTTCCGACATTTCAATGCTTTCGAGAGGCTTTTGACCTGTAGCAACCAGACACTGGCCGCGAAAGTTTGTTCGTTTCGGTACGTACAAACAGCTGTCGAACGTAATTTAAACTTCACACGCGATCGATTTGGTAAGCTGTTTTTCAGCAGAAAGCGCTTAAAATGACACAGCAGACGGATTCGGAAGACGTTGTTAGGTGGCCAGATGACACTTGGTGCTACCGCAACGAGCTGAGCTACTTCGGCTACATGTCAGACGACTACGAGGTGCTGTACTTTGATACAGCAGCATGGCGCGAGTTTATGGGTCTCCAAGGCTATGAAGATAACTGACTTCTACCCCGTACTGATGCGAGAAGCTTGTCTGTCAAAGGACCCACGCCGGAAAGTCTGTGCCGCTGCCTTTGACAAGCACTTAAATAGGCTGGCGTCGGGCTGGAATGGGTTACCGCGTAAAATGCTAGACTTGCCGGAGCGCTATAATAAGCCTCTAAAAGACTTTTACGTGGTGCACGCTGAGATTAATTTGATAGCCAGTGCTGCCAGGCTAGGCATAAGTCTTCAGAACAGCTCGGTGCTTATTACGGAGCTCCACCCGTGTGCTGGCTGTGCAGGAGCGCTTGCACAAGCAGGCGTTTTGGAGGTTTACTATCCAACAAGGCCTGGGTCTGGCAGGACGGTGAAACAAGACTGGCTAGACAACTTTGAGCATGCTCAAACTATTTTTCGTGAAACAGGAGTACAGCTATGTCCATTTTGATGGTTCAGGAGTTTGCCAAGAAGTTCGATCTTCCGGCAGAAGACAAGCCGCAGTTTGCTTGTGATGCTGACATCAAGTTCAGAATTGATAGGCTTTACGAGGAAGTGGGTGAGGCACATGACGCGCGTGCTCTTAACGATCTTGTGGGTTTCTTCGATGCTCTGCTGGATCTGGCATATGTGACTTACGGCACTGCGTTGCGGGTGGGCATCACTCCGGAGCAGTGGGAGCGCGGCTTTGCGGCAGTGCACAAGGCTAACATGGCAAAGATCAAAGTTACAGACGTAGACGACTCCCGGTTTAAAAACGTCAATGACATCATTAAGCCCAAGGGCTGGGTCGGTCCTGAGCAGGAGCTTCGTAAAATTATTTACGGCTAAGGCTGTACGCAGAGCGTACGCTGCTGTATAATTAAATTGTGTTCAGTGCTGCCATAGCTCAGTCGGTAGAGCGCCTGACCTGTAATCAGGATGTCGTGGGTTCGAGGCCTACTGGCAGCATCAAGCTGGCCACTTCCGGCTAACAAACAAGCAGTTCTTCCGTGCTACGGGTTGGGGGTTCCTGGCCGACAAACGGAGGGCCAACATCGGAAAGCTCTGAGCCACATAACTGCGGTAAGACGCAAAGCGCGGCATCCAGTGATGGAAGTAAGGGCTGCAATCCTGAAACGCCAGGGCCGAAAAATCCACCTCGCTGGCACCGAGGGCAGAGCTTTCCGATGTTGGTGTTAGTACCAACACGCTGCTTCATCCGACGGTGCCTGCTGTGCGAATACGCTATGTGGGAAATATCGGATGACCAACATCGAAGCCGTGAAGTTGACAGAGAAGACTGGGGTAGCGAACACCATGTCGTCCCACTTGATATGCGGCTGAGCTAGACTCGCTGATCCGGACAGAGATCACGGCTTCGATGTTGGTGTCAGCACCAGCAAGGGCAGCATAAGCATTGTTCTTCATAGCCGTAGCTCCATCGGCGTGTGGCCCGCACACAACCTCCTGGCTTAGCAAGCCTCTAATGGGTGCAGCTCGTAACCCGGACCGCGTGAGTGTCCGGGATTTAAAGGAGCTTATCATGGTATACTGGGTTCTTGGTGTTTTGTTTGCAGTATGGCTATTTTTTCGTATTGTGGCGCATTTAGTTATGTGGCCAGACAAACTTTCCCAGTGCCAGTCTTTGCGGGAATATTTCTACTCGGCAGTGGCGGTAGTAGTGGTTGGCGTTATGCTCAACGTGATAACTTGGCTGTCGGGCGGACAATGAACAATAGGCTTTGTACACGAGCTTATTGTTCTGTGGCTGTGCCACGTTACTGGAGAAACCTTTGAGTACCGAAGCTCCAACTGAGAAACTTGGAGAGCTTATTGATAAGCTCTACCAAAAGCGTACTGAGCGCCTAGCGCTTAGTAAGCAGGTGGACGCATTTAAGGCTGAAGAGTCTGACCTGCGTCGTCTAATTATCCAACGCTTGCAGGACGTTGGTCTGGATTCTGGACGTGGATCGTTGGCCACCGCCTCGATTACTACCGACGACCAGGCAAGCGTTAAAGACTGGGAGGCTTTTGAAAACTACATTCTTGAGCACAAGAGTTTTGACCTACTACAGCGGCGGGTCAGCATCACAGCTGTTCGAGCCCGCTGGGAGAACAGCGAAGTAGTCCCCGGAGTTGAAAAAGTCACGCTCAGTGACTTGTCCCTTACCAAAGCATCTAAAGGATTGAAAAATGTCTGAACAGACTATTGACGCAAATGAAGAGCAGTCCACCGCAGTTGTAAACTGGGAAGAAAAGCTGGCCGGCTATGCCCAAGAAGCGGCAAAAAACGAGGCTATTGCCGGCACCTGGCTCAGCGTAAAGGCAGGACGCCTTGCCATTGATAAAACGCCCGTTGCAGGTAACACTCTGGACTGCATTGTCATTGCCAACGCATACGAAAATGCTTGGTACGAGGGCAAGTTTGACCCCAATAACCCCAAGCCTCCGAGCTGCTACGCCATCAACGTGGCAGAGGACGCTATGGCGCCGCATGAAAAAGCAGCAAAGCCGCAAGCTACGTCCTGCGCAGAGTGCCCAAAAAACGAGTGGGGTTCTGCAGCAGATGGCAAAGTCAAGGCCTGCAAGAATATTCGCCGCCTGGCTCTACTTCCGAAAGACGCTGTGGACGATGCTGAGAAAATCAAATCAGCGGAGGTTGTGTACCTCAAGCTGCCGGTCCTCAGCGTTAAGAACTGGTCGCTGTACGTGAACAACGTGGCGGCAGAGTTCAAGCGCCCGCCGTTTGCGGTTGTCACGCAGATCAGCACCGTGCCTGACACCAAAGCGCAGTTCAAGGTAACCTTCAAAACCGGCTACAAGGTTAACGGCGCCACTCTGACTGAGGCGCTGGTTGCACGACATGCCCGCGAGTCTGAGACTATCGACTTCCCGTACCGAGCAGAGACGGCCAAGCCGGAAACTGAAGAGACCGACAAGTTTTGATTATGACCGCCACCACTGCTGAAGTTTGTGGTGGCGGTCAAGTTGACTCTGGCTTGACTGACCGCCAAAAATCGCTGCTCTCAGACCTTCGTTCGTGGGCTACACTGCACCAAATTATCACAGGCATTGACTCAGAAGACGAGCTAGTCTGGATGATGAGGGCAGAGCAAGCTGGCCAAAATCGTATCCGTGTCCTTGAGCGTATCCACTCAAGGTACTGCGTTCTTCGCCGGGAGCGGGAGCGTAGAGAGCTTTCTGAAGGCAAACTACCGGTATAGGCCTTATATGACGCTAGTAGCGTACGACTTCGAAACCGAAGAAATCAAAGACTATCCGCAATACCCACCAAAGCCGGTGGGTATTTCAATTTACGAAAAAGGAGGCACTCCGCACTACTATGCTTGGGGGCACCCCACCGGCAACAACTGCACCGAGGACGAGGCTATTCAAGCAATCAGCAAGTACTGGCACAGCGCCGAGTACGAGCTTGTTGCCTGGAACAGCCCTTTTGACCGTCTGATCTGTCATGTCCACTGGGGACTTCCGCTAAACTCTGCCGCTAAGCAACATGACGGTCTTGTGCTGGCTTTTCTTCTTGACCCGCATGCACGAGAGCTTGGCCTTAAGCCGGTAGCTGAAAAAGAGCTTGGTCTTCCGCCGGAAGAGCGCGACGCAGTGAAAGACTGGCTTTTGTCCAACGGTGTTTGCAAGGACAGCAAGCGGGCCTGGGGAGCGCACATTAGCAAAGCGCCGGGTGACCTGGTTGGTAAGTATGCTGACGGCGACACGCTGCGCACTTTGCAGCTGTTTGAGCTCCAGTACAAGAAAATCGTGGACTCCGGTATGCTGAGAGCTTACGAGCGTGAAATGGCTCTGCAGCCTATCATGCTTGCAGCCTCAATTGAGGGCATTCCGGTAAGTGCTGAGAACCTTAAACGTGACATTGACATGTACACGGAGGCTCTGGTGCGGGTGGACGCTCGAATCTTCGAGCTGTGTGGCGTGGGCCCGTTCAACATCAACTCCGCCGCCCAGCTCGCGGATGCCATTGACCGTGTTGTACCTGGCATTGTGTGGCCGCTTACCAAAACAGGCAGGCGTTCTACGTCCAAAGCTACAATGGAGCACGTACTTGGCTCGCTCCAAGGTGAGCTGCTGGCGCTCCTACAGTACCGGGCCTCAGTGAACACCTGCGTTAACACGTTTATGAAAGAGTGGCTGCGTCAAGCTACTCACCCTGAAGGCGACGGAAAGATTCACTGCCTATGGCATACCACCCGTTCTGACGACGGAGGAGCACGTACTGGGCGGCTGAGCTCTAACCCGTCGTTCATGAACATCCCTACGCTTAAGTCTGCCAAGTTTGCCAAGTGTATTGAGCTGTGGGAGGAATACTTGAAAGACCTCGGGATCCCCGGGCTGCCAAACGTTCGGTACTACATTGATACCTGTAATGATGACTACGCCGTTGCTAAGCGTGACTTCTCATCACAGGAGTTGAGAGTTCTTGCACATTACGAGGACGGGCCGCTGCTACAAGCCTTTAAAGCTGACCCCAGCCTAGATCTGCACCAATGGGCTTGCGACAAGATCAAAGAGCTGACTGGCATCGTCATTACTCGTAAGCAGGCCAAGACTGTGGCGTTCAGCATTCTGTACGGTAGCGGCCTGGCAAAGCTAGCGGAAGGCCTGCATACAGACCAAGATGCTGCCCGTGTCATTAAGGATGCGTATCTGGATGCCATTCCCGGTATTGCGCAGCTCAGCACTCAGCTCAAAGCCCGGGCTAAGCAAGGCCGGCCTATCCGCACCTGGGGCGGCAGGCAATACTATGTTGAGCCTCCGCGCTTTGATCCTGAAGAGGGTCGGTGGCGGTCTTTTGAGTACAAGATGCTGAACTACCTGATTCAAGGCAGCTCGGCTGACATCTCTAAAGATGCCATTATTGAGTACGACGCAAAGAAGCAACACGGCACCTTTCTGCTAATGGTGCACGACGAGCTTGTAATAAAGGTGCATAAAGACCACCTTGCCTCCGAAATGCAGATTTTGAAGGAGTGCATGGAGTCTGTGCCGCTAGACTGCCCTCTAACTAGCGAGGGCGAAGTTGGTCGTAATTACCACGAACTGGAGCTGTACAATGACTGAAAAGATTACCGCCTGGAGTTTCTCCCGCTACAACCTGTATCAGCAATGCCCTGGCAAGGCAAAATTGATGTACATTGACAAGCTTAAAGAGCCTACTTCGGACGCCATGCTTAACGGCACCAAGAAGCACAAAGAGCTGGAAGACTGGCTTAAAGGCTACGCGCCTTTGCCAAGTTGGATGCACCCAAGCCTGATGGAGTTTTGCACTCGGCTCTTGACGCTTAAGCCCGCAGCTGAGTTGGAGGTGGCCTTCAACAAAGACTGGCAGCCGGTAGACTGGTTTGCTAAAGATGCCTGGGCCCGCATTAAGATTGACGCTCTGGCGCGTACTGGTACGCACGTCGAGATTCTAGATTGGAAAACAGGGAAGGTTCGGGAGGGCACCTACGACGAGCAGCTGGAGCTCTACGCGCTGACCGCGATGCTCATGTTCCCTAGCGCCGAGACCTTTAATACCACTCTGGTGTTTGTGGACCACGGCAAAACTATTCAAGGTGACCAGTATGTCAAGGCGGACAAGGACATGCTGCTGAAGCGCTGGATGGACAGGGTAGACATCATGCTCAGCGACACTGAGTTCCGCTACACCCCTAACCAGTACTGCCGCAATTGCTGGTTCCGCCGGGCTAATGGGACGAATACTTGTGATGCAGCCTAGGCTGCTCTAAACTTAACAGGAGTTAAACATGCGAATCAACGTATATAGCCAAGAGTTGACCAACGAAGTGCTGCTAGTGTCTAAGCCCAGTAACACTGGAGTGACCTACCATGCCGCTCAGCTGATTTTGCATTCGTCAGATCGGCTGCATCATCCCCCGCAAGACGACGACCGCAGCGCAGTTACTTTCTGGATGCCGAAATCCCAGGACAGACGCGAAGAGATGGCGCGGGCATTTGAGCAGATCGCGGACCTTTTTCGGACTGCGCCTGCTGAAACAGGTCTTGATTAAACTGCCTTAAACTTAACAGGAGGGCCCTCTACGGAGGGCTTAGTACTATGCAGAAAACACTTGCAGAGCTGGTACCTAAGACTGAGGCGGAGGAGGAAGCCACCTTTGTCCGCAAAGCCCGCGCCAAGGGCTACATGTGCAGGAAGATGAACGGCGAGGGCTACCGCGGTTGGCCTGACCAGCTGGTGGAGGGCGTCTACCCGAACCACTGGTACATTGAATTTAAACGCCCGGGCAAATACAAAGACCCCAACGACGGTCTCAGTGTCAATCAGGCTAAAATCATCGGAGAGCTGCGGTTGAAGCAGATTCCAGTACTAGTCACAGACTCTGCCAGCGACGCTCTAAAGTTCATAGGTGCTCTATGACTACGACCTTTGTGCCTAAGCGCTACGTTCCGCACGTGTACCAAGAGCTTGGCGTAAAGCTTCTGGTGTCCCCGAAGGGCGGAGGGCTCTTTCTGAGGCCGGGCATGGGCAAGACGTCGATCATGCTTGCGGCTTTCAAAATTCTAAAGAAGATGGGCTTGGTGCGCAACATGCTTGTGATTGCCCCGCTACGGGTAGCGCAGTTGACCTGGCCGGCTGAGATTGAAGAGTGGCTAGACTTCAATGAGCTTACTTACACCGTGCTGCACGGCCCTAAGCGCTTAGACCGTATGCGAGAGCGCAAGGACGTCTACATCACAAACTTTGATGGGCTGGACTGGCTTGTGCCTGAAATTTACAACTCCAATACGCCGCTCTTTGACGTTTTGGTTGTTGACGAGTCCTCTCGAATGCGCAATACAGACAGCAAGCGCTACAAAGCTTTGAAGAAGGTGCTGGCAAAGTTCAAACGCCGGTACATTCTTACAGGATCTCCACAGCCGCGCTCTCTACTTAACTTGTTCGGGCAAGTTTTTATCGTTGACCGAGGCGCCACGTTCGGGCCGTATATAACACACTTCCGGAACAAGTACTTTCACACAAAGCCCGGAGACAACTACGAATACTACCCAAACAAGGGCGCCGACCTGGAAATATACGACGCCCTCAAAGAGCGCATCTTCCATTTGTCGGACGAAGACTACTTGACTCTTCCGAAACTTTTTGAGGTGGATGTGACAGTAGAGCTTTCGCCGGAGGTGCGCGCCAAGTACCGGCTGATGGAGCGTGACTTCTTTATCCAGGTTGAACAGGGCTTAGTACTGGCGGCTAATGCGGCAGTGGCCTCCGGTAAGCTGCGCCAGATCTGCAACGGGGCAGTGTACACGGACGCGGACGGACGGTACGAGACTGTTCATGACGAGAAGCTGGAAGCGTTTAAGGACTTGATTAGCGAGCTTAACGGAGAGCCTGCGCTTGTCGTCTATCAGTTTGAGAGCGACTACCTGCGTATGAACAGGGAGGTGCCAGGCATTAAGTTTACTGGCGCTAAGAACCCTGAGTTCATCAAAGCACAGTGGGACGCCGGAGAAGTACCCGTGCTGTATATTCATCCGCAGTCTGCGGGCTTTGGCCTAAACATGCAGAAAGGCGGCTTTAACATGATCTGGTTTGGCCTTACGTTCGACTATGAGCTATACGCGCAGACCATAAAGCGTCTCCACAGGCAGGGCCAGGAGCGCGCAGTGTATGTCTACCGGCTGCTTGTTAAGAACTCAATTGAGGACAAGCTCATAGCCAAAGTGCTTAGAGAGCGCGAAGCCAGTCAGAACAAGCTGTTCTCGGTCCTGCGTGACTATTGGGAGGAAATTAAAACAACACAGAGCGCCTCCGGAGCAAATTCTGCGTTATAATTTCTTTATTGAATAACTGATCGGAGCAGCAATGCGAGTCCTACTGAGCAGGCACGGTAAAGCGTGCCTGGAAATTGGTGGCAATGCAGTCATTAAGTTCTTGACTGTGAGCAGCATGTGCCCTATTTTTGACAGCATGCCTCGTTCAGCGTTCTTCAAAGAGTATAACACTCTGTCAAAAATGACGGAGCTCGAAGCTTTGCTGTCTTTTGTAGGCGTGTCTAAGCGTGCTTTCAAGCACAATCCCGAAGTCTGTACCTTTCTCCGGAGTCAAATCATGGGTCAAAATTTTTCTGAAATGACGGCTGACGAGCTGCTTTTTGTGTATAATAAGCTTGCACGCTCGCTGAACAAGCAAGAGCGTAAAGCATTCAGCTCCAAGTCCGAGGCAATTCGGGCTATTGAAAAGCTGGACAATCTGGTGGTCGCCCCGACTGCTACTCAACTTAAACGAGAAGGTGGAAATATCATGTCTGAAGTTAAGCTCGACGATAACGGCAACGAAGTGGCTGTGGTCCCTGCTGAAAAGAAGACCCGCGGCAAGGGTATTGGCAAGCGCGCCATGGAACTGATCCTGGAAGGCAAGACCAACCAAGAGATCATCGAAATCATCAAGGCTGAAATCGCAGAAGCCAACCCTACTGTAGCCACCATGGCCTGGTACCGCAACAAGCTGCGCCAGGACGGCCTGCTGCCGAAGCCGGTTCGTAAAGCCAAGAAGGAGGCAGCTCCTGAAGTTGAGGCCGAAGAGGCGGCTGAAGAAGCTGCTGAAGAAGCTGCTGAATAAGCGCTCTTCAATTAGAAAAGCGAGCTCAGAGCTCGCTTTTCTTTCAGTCAAGTAAAATAGTTATACAGGAGAATGTAATGGAACACTTTCAACAACAGCAGTCCCCTACTACAGATCTTGGTGAGCAGCTTCGTAAAAAGCTTGCAGCAGACGAAGCTGCAAAACGGGCGCAGCAAGCATCTGCGGGCTCCGTGATCGGTAACTTCCCCGCTTCGGTGCTCCAAGAACGTAGTGCTACGCACGGAGATTTTGAGCATGGCGCTGTGATTTCTCAGCGGCTTAAGCACGCTCTTTCGGCGGGCACAAACTGGGAAGCAATGGACGTAGTTCAGCGCGAAGCGCTCGAAGCTGTTGCGGGCAAGCTGGCACGCATTGTCACTGGCGACTCTAGCTTCCTGGACCACTACCGCGATATTATTGGCTACACGCAGCTTGCCATGGACTACACGGCCAAGCAGCCACTGGCTACTGACTCTAAAACTACCAAATTCCAGGTGAACGGCGCAGTTGTAAAGGCTTCGGCATGAACTTCTATGAACAAAACTACCGCCTGCTCTTGAAGAAGATTCTCAACAGCGGCGCAGCAAAAACAGGCCGCAACGGTGGCACCCAGTACTTGTTTGGCGAAACTCTCAAGATTCGTCTGCAGGGCGGTTTTCCGCTACTTACTGGTCGGAAAATGCACTTGAAAGGCATTCTGGCAGAGCTGGTCTGCTTTATCCGTGGCGCTGAAGCACTTGCTGAGTACAAAGCACTGGGCTGCAACTACTGGGACGCCAATGCCGCTAACTGGGCACGGAACACCGGCAAGCCTCAAGAAGAACAGTCAATCGGTCAGTATGTCGGCTCGCTGTGGCGCAAGTTTAAAGCACATAGCGAGCCTCAATCCGGCTCCTCTGACGCGCGAGATCAGCTGTCGACGCTACTTCGTCAGCTGTGCGCTGATCCGTTGTCTCGCCGCCATGTGCTGGCAGCCTGGCACCCTGCCGCTGAGAGCTGCCTGCCGCCGTGCACCGTGATGGCTATCTTCAGTTCTGACGGCCAGTCCTTACATTGCCACGTTACCCAGCGCTCGGCAGACATGTGCCTTGGCGTGCCAACGGATGTAGCCCAGTACGCGGCTTTGACGCACCTTTTAGCTGATTGGGCGGGCCTCCTGCCGGGCGATCTGATGTTCACCTTTGTAGATGCCCACATTTACGACGTACATCGGCCGGCTTTGGAAGAGTACCTTAAAACGCCTATTACCCGGCTGCCAAAGCTTGAGTTCTCCGATATGTACCTGGGCAGTCCGCTGATGGTCATGCCGGACGACATTGTGATTAAGGACTACGTACCGGGCCCTACGATTAGCTTCCCATTTGTAGCCTGACAGCTTGTAAGAACAAAGCCCCAAGAACTGAGTTCTTGGGGCTTTGTTCTTAGTACTTAAGGTCAATCCTTAAACCTTCGGGGATTACAAATGGTCGCGCCGAATGACGCGGCCCTTGAAGCTCCACGGCGGGCGCTTGATCGCCGGCCCATGGTCGGGCTCGTAGCTCTCGTACGGCCCGGAAACATCAGGTGCGTGATAGACGTGCAGCCAGCGGCCCGTCCTGAGCATTGCGCCCCAGTTGATGGCAGTCACACCAATGGCAACGAGCACCACGCCCAGCCACCCGAACCATCTGGAGGGCTTGGCGCTGGAGCGCTTTGTAAATCGGACGAGAAGCCAGCCGTCTTTCCGCTCAAGCTGCGGAACCGCAAATGTCCAACAATTGCGCATCGTCTTTCCTATTAGAATTTGGCATCCCGAAGCTCAGCAGTCAGCAACGCACGAGCAGGTACGCCGTCCTCGATTTCAAGGCCCGGACCCAAAGGGTTGCAGTTATAATTTCGCCCCTGCCCATAGTTGCGCGCACTTTGCCGTTCTCGTCCTCAAGTACGCGAAAGCTCTCAGCGCCGGGCCTGGAGTACAGCTCTGGCAGTTCCTTTTCATTTGCCATTGTTTGCTCCTGTTACTCAAGTTCGTCGGTCACAAAGTTTCCAGTACCTAAGCCCACCCCGGGCCTTCTTATCAAATCCTCCGCAGCTATCCCAAGCGGGCTCTTACCCGTGTACGCACGCGGATTTGCCAGCATGTACCTGACAGGCTTCTCGCTCTGAGCGCTGAGCGCAAAGAGCTTAGCCATTGCCGGCAGCTTAGGGCCCATCAAAGGACTAAGCGACAAGAGCCTATTACCGGTGCTAGGGTCGAAGCCATACGTCGAGGCTCTACGGGAAGACTTTACCATCTCACGCAAGTCTGCAAGCTTCTCCAGCTCAGCACTGCTAAAAAGTTTAGGCCCCGTCTCACCGAGCTGCGAGCCGGAGAGGAAGCGCTTCGGGCTGTAGTCTGCCTCAAGCGCATCGTTCATAGCCTTATCGCGGGCCTCCTTAACCATGAAGTACCTGCCCGCCTGAGCGCCTTCAGGTGTCATAAAGGCTAGTGCCTGTTCCGCGCGGCTAGGACTGTCAGGCCGGAACAGCAGGCCCGGTAGAGAGTCTGTGTCAGGGTGCTCATCTTGAATAACACTGCGCACAGTCTTGTTCTTACGGAACGGCACCACCTGCTGGCGATAAAACTTATTGGCGTTGGCTATGCCCTGCGCAATTGCAGGATCGCCCACCGTACCGGACCAAGTTTCAATGTCCTTTCGCAAGGCGGCCTGCAAGTCAACAAGCTGCTTAAAGGCCTTATTGTTAAACTCCCCGCGGCCTGTCAAAATACGACCTTGACGAATCATACCACCAAGGTCACTGTCCAAAGCACGAAGCTCATCAAACGAGAGCTTTGGAGCATTCATCACCGGCTGCCCGTTGGCACCCAGAATTGTAGATGCCCTGGGATGTGTGCCCTTAGCAGTAGCGGCAATGGCCTCCACAGTATGCGGATCATCAGAGAGCTTGGCAAAGACTGACGGGTACTTGTCTAGCAAAGCTTTAGAGGTCTGAGCAAGTTGCGTGGCAGTTACAGGAGGCGCTCCAACAGCCTGTACGCGGGCCGACACGTCGTCGTAGAGCCTTCCGGCCTCTTGCTTGTTTGCCGCGTACTTGGTACGGATTGACTCAGCAATTGCCTTGCCAAGATCCTCTTTGGTACCGCTTGGCACACTCCCGACAATGGCTTCAGGCGCTTGATTGATTTTGTCAGCAACCTTACGAGCTTGCTGTTCAAGAAACTCTTTACGACCAGTAAACGGAACGTGCTGTGCTGTGTTCTCCATCGACATTATGAAGGGGTTTTGTGTAATGTCGCCAAGAGACGCAGGCACCCCTTCTCTTTTAAAAATGGAGAACCTGCGAGCGTGCTCCGGAGAGGCAAAATTGCCCTTGACGGCATTCTTAGCTTTTGCAAGCGCGGATACACCGTAGTGCGTGGCTGCACCGCCTACTCCGCCTGCCAGGGCGCCCTTGCCGGCCTCTGTCAGCGCGTTACCCCAAGTTGGCTCGGAGACCGTATTAAGCACGCCCTCAGTCAGAGCGCCGCTCAGCGCCGGCTTCAAAATACCGCCAGAGGGCAACAAAGAGCCAAGTGCTACCTCACCCACCACTTGGCCGGCGGAGGCGTAAGGATCCTTGTTGATGGCAGCCCGGTACGGAGCCTCCTGTACATTGAGCTCAGCGGTTTCAGCAGGCCAAGTACTCTCCTCGCCCGGCAACAGATTACGAACCATGCCCGCCTTCTGTTTAAGTCCTCTACCGGCCCTTGACAGCCGCTCTCCAAGGCCAATAATTACGCGAGAAGGGCCGAACTCCTGGCTCAGCACCAGCTCCTCAAGTGTTTTCTCGGGCTCCGGTGCTTTAGCTCGGTGTGGCAAAATAAATCGATAGTCCAGGTTGCCAGGACTCAGCGCCAAGTCCTTAGCACTTGGCTCTGAGCCGTCTTCATGAGGCATTACCCACTTGGGCATTATTCGCTCCGCGTAAGCTTGTTCCACTCTACAATGGCGTCACCAATGGTAGCGCCGCTCTTTTTGTTTGCAGCCAGGAACTTGTCTCGCCACTCGCTAAAGGACCAAGGTTTGCCGTCAAAGATAGCCATTGGCGAGGTCTGAGAGTAGTCAGACTTGCGCCAGTAGTCTTCGCCCTTTTGCCAGCTCTTTTCACGGTCCTTAGAAACTTGGTATAGCTCGTTCTTGAACTTGGCGCGGTTAGCTAGCTCTGCGGTCCACTTGTACAGAAAGTCTGCGGCCTCTTTGGGATCTGTGATCTTCACAAATTCGTTGAAGGCGCGTTGCGCGTCGCCTTCAGTTTGCACGCCCTTGGCCAACAGCAGCCGGTCGTTGGCGAGCTTAGTCAGCAGAGGCATGACTTGCTTGATATTCTGGGCTTCGCGCACCATCTTGCCGTCCATGCCCAAAGCATCAAACGCCTGACCAACCTTTTCACGCCACGGAGCAAACATGTCCTGGGTGTACGGGATTTGCTTAATTGTGTTGACCACTCCAAGCATGCTCTCGGCTACCTTAGCGGCCGGGGCAATGTTCTCGGTGTAGTCCTTCATTGCCAATTCTTCGGAGCCCGTGGTGAAGGTCTTACGACGCGCAACCTCTGACGGGGACGGGATAGGCACTCCGGTGGTAGGCCCTTGGCCAACAGGACTTGTAGACTGCCAGTCTTGCGGTACAAGCCTTGCAGCCATCTGCTTAGCCCACTGCTCAGGGTTGGGAATGTCGTCGTCAATGGCCTTGAGCACAAGCTGGGACTCTACTTGTGCCCTAACACGGGGGTCACTAGAGTCCACAAGCTCGCTCTCGCCGGTCTGCATATTCATGCGTACAAGGCCCTTAGGCGTTACCTTGAAGTCCCACATTTTGCCGGAGGCTCCACCATTCAGGCCAGGCGCCTTAAATGTAGCATTCGGGAGAGCACGTTCTTCCAGAGCCAACCGTGCCATTTCACGGCGGTTGTTCTCAGCCTCTCGGCCAGCTTGCGCGTCAAAGTACGAAGTGCCTGCCCGGCCCACCAGCTGTCCAATGTTGCCAGGGCCACCCGCGGCGCCGCGGAGCATTGCTTCGCCAATCTGCTGCATAATGGGAGGCTCTTGAATAGGGCGGTTAGACGCTGCAATCTTGTCCATGAAGTTCCGACGCATACCCATTACCTCGTCCGCGTAATTCGGAGGGGCAGGTACCTGGGGCCGAGCACTCAGCGCTTGGAGCTTCTGGAGCTGTTGCTGGATCAGGTCGTCGCTTTGAAACTCGCCGCCATCTGCAAACCGCGCCAATCCGCCCTTTTTGAACGCAGTACTCCAACCGGAGCTGGAGGACGAGCTGCCGCTGGAGGACGACGAACTTTGAGGCGTGCCAACCTTAAACAGGTTGCCCCAGTTATTCAGCTGCTCCCACGGGTAATTGGTCTTACGCTGGAACTGGCCGTAGTCAGCCTCAAGCTGCTTTTGCTGAGTAGCTTGCTGCTGCTGCCCCAGCGTGTTCAGCGTGCCAACATCTTGGTTGCCCATTTGCTGAATGCTGCTGCCCAGATTGGCAGCACCGGCAGCAGTATTCTGGAGGTTCGAGCTGTTCAGCTTAGACCAGTCCAGATATGAGTTCATGGCGTTGTTGTAGCCAGTATTCAGAGCATTGGCCTGCTGACCAAGCACTTCGCGCTGGTTTTGCGCGGCAGCCTGGCTCATCAGCATAGCCTGACGAGCGCTGCCCTGCTGGCCGAGAGCACTAAAGTTGCTGGTCAGCCCGGGCAGTACTTGATTTTGAAACTGCTCATTGCCTAGCCGGCCAATCTCATTGACCACGCCGCCCATGTAAGGATTCAGGTACTGTTGAACCTTGCTCGGGTCAAACTGCCCAGCGCCTTGAAGTTGAGACAGAGCTCCTTGCGCCTGACCGGTAAGTGGCTGCCAATTGCCCACGTTACTGCCGGCCAGCCCGTAGGCCTGCTGCTGAAGCGGAGTGGCGCCTGCCGCCAACGGCGCGGTATAGGCTTGGAACGGAGTCTTGCTAGCCTGCTCGCCCTGGCTAAGCAGGTTCTCCATGCCCTTGTTATAAAAGGGCAGAGTACCGGAGGAGCTGCTGCCGTAGCTACTGGCAGAGCTTGAGTTTTCCTGGTAGGAGGCCATTGCTTACCCCTTGAGATAGCTAGAAATGTTCTTTGCCTTAGGCGGAATGGACTTAGGCCCTGCCGAGCGTTTGTGAGCGCGGATGTTTTCCCGCATCTGATCCAGCTTTCTAGCGCCAGCAGCGGTGTTACCATCACCCAGCGCTGCCACTACATCGGCGTCCATGACATACTCGCCGTCAGACAGGCGCGCGTTGACTTCATCAGCCTGCCCAGAAGTACCGCCGGCAAGCAGACCAAGCGCACCTTGCGGAATGCCGCCACCGGAGTACGAGCCGCCGTTGGCAAAGGCCACAGCCCGATCATTGACTGAGCCTGTATTTTGGAAGGTAGGCACTGCAGACCGGATAGGCACATTCGGAGCACGAGGCGACGGGTTGTCAGTTACCCCGTAGTGCGCCAGAATACTACTTACCGGGGCCAGGCCTTGACTCGGGCTCCAGCCTTGCGCCAAAATCTGGTCATTCCAGGAACCCAGGCGTGGGGACAGGTCAATGCCTTGACGATTCTTAATGATGTCAAACATAGCCGCCGTTTTGGCCATGTCGGTGGCAGAATTGATACGAGCCTGCTGCTGGGCCAGCATCAACTGATCACGGTTCAGCCCCAGACCAGTCTCAGCCTGGTCAAGACGCCGGGTCTCCAGGTCCTTGTTGAACTCGTTTTGCTTGTAGTTCCCGTATACACCCAGGCCGCCCAGGCCGAGCGACCCCAGCTGAGACAGGAGGCTAGGGCCGCTGCCGTTGGCGCCTGAGCCCGCAGTCAACTTATCCCAAGCGGTACCTAGCAGGCCACCAAGCTTATCAGCCCCACCAGAGATGGAGTCCCACAGGCTAGGCTCAGTGATGTATTGGGACCAGTCGGTGGTGTCTACACCCACCGGGTTACCCCAGTTGGTGTAGTCGGTAAGTGACGGCAAACCAGGCAAAGAGTAGTTGTCCAGACCAGCCAGAGGATCGACTGGAGCCTGCGTGCCAGAGTAGGTGTTCGGGTCAGTCCAATCAAACAAGGGAAGACTGTAACCGGCCGACGGAGAGCTGAAGTCGAAGAAGTTGGTGTTCGGGGAGGAGTACTCAGGGCCCAGCAAGCTGCTGTAGTCAAAGGAGGAAGAGCCTCCCGGCAGGAAGTCAAAATTGAAATAGTCATCCATGTTTCTCAGCTCCTTATGTCGCCGCGTTCAGTATGGAGAAGCACGCGGCCCATGTGATAATCCCCGTCAACGACATTGGACTCAAAGCGCAAAGTTACTTGCCGGTGCTGCTCCCTCATGTCGATCTTGCCTGTGTCCGGATGGAACACGTACTGCGAGCTGTCCAGCTCCGGTGCTTGCGCAAACTCTCTGCCGCGCACAATCAAGTTCATTGGACCCTTTTGTACAAAGTCAGGCTCAACTCGGATTAGCCTAGTCCAGTAATCTTCACCTGTGGGCTGCTGGCCGGCGGCACCGCCTGTTGGAAAGCCAAAGTCACAAGTCTCAAAGTGGGAGGCAACTGACAAAACCTGGCCGTCTGCGATGGCATTCACCCCAAACTCGTCAGCAAAGATTGAGTACGCATCATCCTTATTGAGCTCTGCTGAGAATGACACGGGGTACCTGAATACTCGAGATGCGTAGCCAGCAGATCTAGCGTGCTTAGTGTCATACCAGCAATTTTCCCGAATATTGTAGATAATGGCGTGGGTACATTCCAGACTTTCGCCGAAGGGAAAGAACCACCATATTTCGCCGTACTTTGCAACCTTTGTTGCCCAAACTTTAGAGCGCTGCTCGTAGTTCAGGTTGTCAAAAAACCAATACAGGTTTTGCTGGTTTGGCACCTCTTTTACAGTACCATTATAAGTCAAAAACCTATCGACACCGATCCAGTAGTACACCCCGTCGTACTCTATGACTGACTGCGGGCTGAGAACCGAGCTGTCAGAAGTCAGCACGTCGTACCGGAACTCAGTACCGCTGCGAGACACCTTGATAAGGCTGTCAAGCGACCAGAACAGGCCCGCAGGGCTTGTACCGCTACCTCGGAGTGGCAGGCCTTTTACAATCTTGGTGGCAGCAACGTTGGCCTCGTTAGCCTCGCTTGAAACGCTGATCTTCCAGCCATTCGGGTTGTTGGCAACACTATTCTTGATTAGGCCATTATTACCATATGCAAATACGTAGGGCTGTAGGACCACCACGCCACCAGATACCTTGACCTCTATGCCATCCTCGTCTACCACTTTAGCGAATACACCGGGGCTTGCGCCTACATCACCAAGGTAAATATTGGTATTGGTTTCGTCCGCAATTTCAGCAAGGTTGTGAGCCGGATGAATTAGCAGCTTACCTGCTCCAGAACCGGTGGAGTCGTAAATAGAGGCTACCGAAAACGAGTACTCGTCGACTGCTGGGTGGTCCGGTAGTGTGCTGGTTGCTGCCACTGAGGTATTGGCAAACTGATTGGTGGTGGCTACAAACACCTTATTGGCGCTCATGCCATACACATAGCTAAATCCTCCGCGAGTATAGACATACGCCCCGCGAGAGATAGCCGGCAGGTTCTTGCTAATTGCCTTATAGCCGCCAATCTTTTTAGGCCGCCCTCGGTAGAACCTACACCACTGTCCATCAATAAAGGAGTTGTTATCCAGCTGTGTGCCGTCACGGGCAAAGCCTGGCTTAGCCGTAATTTGGTATAGCGGACGAGCAGGAACCTCGGCCATTATGCACCTCGGATACGATTAGTAAGAAGCGGAGCCATGACCGACTGAGGAGCACGAGCCTGCGGGCGAGACATGTCCATCAGTGACTGCGGAGCTTGGGCTTGAGCCCTGGGTGCCTGGCGCTGGGCAGCTTGCTGTTGCTGACCCAGAAGCTCAGCCAACGGATTACGCACTTGACCCATAAGCTGGCTGGAGCCAAATCCTGCCATCTTCGGACCCAGCCCTGCGCTCTGCAACAGGCTGTTGGCGTAGCTGCCAAGGCCGCCCATAGCACCACCCATCAACGCGCCCTGAAGAACATTTTGACCGGACATGCCGCTCTTCAGTCCGCCAGTCAGCGCGCCGCTGGCGGCAGAGTTTATTGCCTTTCCGGTCATACCACCGATGCCTTGAGACACGTCAAATTGGCCCGCACCTCCGCCGATAGCACCGCCAATGCCACCAGCAAGCGCACCGGTAAGCCCGCCCTTCAAAACATTGCCGCCGCCAATGCCGGAAGTCAGCGCTCCGGTGGCGCCCCCATACAAAGCTCCTGCGCCCATACTGCCAATGCCTGCAGCAGCTCCCAGTGCCGGCAGAGCCCACGGTGCTGCGAGCATGGCGGCAATGGACAGGCCCTGAGCAATCTTGCCTTTGTCCGAGGAATCCTCCCAAGCAGGTATCGGTATTGCTCCGCCATTAGGTAGCGCCTGCATCTTGTACCGGGTAAAGCCGTTGCCGTAGGACGTGTAACCCAGTTCGCCGGGTAAGGCCTGTCCGGTAGCACGGCTGTAGAACACTGGCTTACCGTCAACCTGCGTAGAGCCAAGGTCCTGGAGGTTACTAATTCCGTACTCGCTGAGGCGCTGTGCAATGGTTTCTCGGTTAGCTTCGCTGCTCAGTGCCTTGTTTTTGTACGACAGGCCGTACTGTTCCAAAGCACCGAGTTGCTGGTAGGCTTGGTTGGCGTCGCGCTTGGCTTGTGCCTGCTGTTGCGCCTGTGTGTATGCGGAGGCGGCTTCACGTTGCTGAGCTTCGATAGCAGCGTAGTCTATCACACGCACGGGTTGTCCGTCTTGGTCTATTGCAGGCAGACCATCCGGACCTATTTGATACTCACCAGTAGGCGCCACTGAACCCCCGACTGCGGGACGACCAAGAATATCTAGACCAGCAGCCTTGTTCAGCTGATCTGTGCGATAGGAGAGAGGACCCCAAGTACTCTGCTGTTTTTGAGCCTGACCCAGAGCCGGGTTGTAGTTGAAGTAGGCCATTAGTAAATCTCCCTCCAGTTAAGGGCGGCGGACACGTTGGACGTGCCCGAAAACGAAGTGACAGCTATCGTATAAACTGTTTGTGTGCCCAACAGGCTGTCCGCTGATGTCGGATAGTTATCAATCAAGTTGCTAGCCATGACAGACGCAATGCTTTCTTGACCGGCCACCAGGAACCCTGAAAGTACTCGGAGACCTCCGCTCAAGGCGGTAGCGGAAATATCGTACTCTCCGCAGGAGTCGGTGGCTGCGCTAGTCCATGAGGCTCCAGTGAGCGTGGCCCCAACCAACACCTCGTAAAAGGCATCATTGGTAGTGGCCAAAAGAGAGAAGTCGTAAGGCACCACCCAGCCACGATTGGGCAGCCCGTTCAGCAAGTCTTTGGCTCGAATACTCAGTACCGGGCGCCGAGTGGTGACCGCCGTCTTGACGGCTCCTGTAGTGCCTGTATTCAGATATCCACGGTTGAGCTCGCCAGTGCCACCCTCAATCTGCAGAGCGCTACCTCGGAACTTGATGGCCGTGGCGGACGCCGCTGTGCCGGAGTTGAAGATCTCGCCTCGAATAGGCAGGTTTCCGGTCTTCCACAAAGTACTTAGCGCTGAGTTGCCGCTGTGGAACTCATGGGCAATGTAATGCTTGCCCTCAATGACAAAGCCGCATCGTACTTGTCCAAAGGACGTGTACATAATGTCAAAGAAGAAAGTCTGGTACTTGGTCAAGTCCAGAGTGATACCGCTAGGGCCTGTACCGTCAAACTTGTCAATATTCCAGTCCGCCTGAACTACAAACAGAGAGTCTGATGGAGTACCGGAGATGCTGGTACGTTTGACAAATCGAACGTCGGTACTGTTGACCTCAATAAAAATGCCATCACCGGCGTCGTAATAGCCTACCCGACGAATGACGTTGGCCTTAGGCAGATCCAGCAGCCCGCAGATATACAAGAAAGAACTGCGACCCGGGAAACACCGCCAGTTCAGCCGAGTTTGACGGATTACGGAGGCCCCAGAAGCTGTTCCGCCAGTAGACATCAACAAAGCTGCCTCGTTAGGCAAATGGGTCTGAACTCCGGTTCCCACTGTTTGGCCTACCCAGTCTCGGGTGTTGATGCCGTACTGATTGCTGTTATCAAACATTGGAAAATTACCGGAGACCCTAAGGCGTCCGGTAGCATCCAACATAGCATCATCACGAAATCCGATAGCCTCGGGCGCAAGGTAGGTCATAGCAGAATGTATCCTCCGGCAATAGCCTTAAGGTGCAGGCTGGTGAACTTGCCGTAAATTACCAAGCCCTCAGTACTGCCTAGGATCGTATCACCAGACTCCGGAACAATAATGAGGGCATTTGCAGCAGAGGTTTTCACTATTTGAAACTCTCTGCCATTTGCAGCCGCAGGGAGCTGTATGGTAATTATACCTGAAGACGTATCGCAGAGCAGTAACTCGTCAGCCCGAGTCACCAAGTATGTGCCTGAAGCTGAAATGTTTGTGACCGGCTGCGCTGAAGACAGCTGGAGCCGGTCATTGAAAGTGGCAGGGTCTGGCTCGTGGTAGTGAAGCGGACACGCGCCAAGACCGACAAGCATTGAAAACTCTTGGTCGGTCAGCGGCCTCATGTTATTCTCGCACTTCAGTACTTGTACGGCTCTTCTGGACAGATGAACCTAGCCAGAAGCCGAAGACAATCAACGAAGCACCAATGTCAGCTTGCACCAGCGTGCTGGCCATCTGGAATAGCTGGTCAACACTCCTGTGGTTGGTAACGATGGCAATGCCCAGCGCCAGGAACACAATCAGGTTGGCAAAGCCAATAAGGCCCAGGCCAGCATAACTGACAACTTCAACTACATGGGCATAGGGCGTGTTTTGAACGCTGGCTGCAAACTTACGAGCTTCATCAATGCCGCCGCCCACCTCAGTCAGCTCCATCCAGCTTTCGCGGATAGACTGCTGGACAGCTTGCTTCAGTTCAGGGTCTACGCGGATAGCTTGAATGGCTGCCTGTGCAGTAGCCTCACCAGTGATGGAGCGAGTGATTTCTACCACCTTTTCAGCTGCTTGAGCATTACGCTCTGTGTTCTCCCCATTTTTGCCGAAGATACGGATCAGGTCAGGAACCTCCTTAATGAGGGCCGAGATAGCGGTAATAGTGAAGGGATCCACCGGTTCTTCCTTTACTTGCGAGGTGACGGGAGTGTTGTCTAGGAACTGCTTGGCTCGAGCATAAAACTCGGTACGTTGCTTGATGCCGTTCAGGCCTCCATTGATGCGCTTGGTGGCTCGAGTAATGTCCAGGCCATCGACCTTGGCAAAAACGGTGAAGAACCAAGCGGAGACCTTGGCGGCCCACTCAGGCTCAGCCACCCATTCCGGGTTATTAAGGAAGTCTACACCAAAGTAGGCTCCAGCCTTTGCATAGTTTGATCGGCCAGTCAGCTGAATATAACCTCGGCCTTTGAATCGTTTTCCATCACCCGGCTCAGTGTTGCCTAGATCCTTACGACCCTCGTAAGCGGCTCCAGTAGCATACTCAACGGTAGTCTTGAAGTGGTCCGATTCATGAGCGCACTGGGCCACAAACATGGCCACGTCCTGAACGCCCAGTGCTTCCACGGCGGCCTGCAAAGACTGAGCTACGACCTCTGGATTTTTACACGGAGGCGTTACAGCCCGAATAAGCTCAGCGGTAATCTGGTGCATTCTGGCGGCTCTCCAGTTCGGATTGGTAAGAGTCTGCACAGTGGCGGTCATCTTGGAACAGCTTATTGATCAGTCTCTCCGTGCGCCGCCAGCCCTGCCGGTGTGCGCGGGCGCTAATAGTCTCATCGGGGAAACTACCTGGAACAAAGCTTCCCAGAAACTGATCAGCAGAGATGAGGATGTTGCGCAGGTAGCTCATGATGATCACTTGACAGAGATGGTGAAGTGAGCCGAAAGCCAATCCCAGCCGGCTATGGCTGAGGCTATGATTCCGGCTAGAATAACGGTAGTTCTCTTCATAAACTTCAGTCCTTTGAGGATGCCTATCAGCTCCTTCAAACTGTCCTCCTCTTCTCGTGTACGCTCAGCCTTTTCCTGAGTAAGCTGCAGGAGGGCATCCAGCTTCTGATCCATAGAGGCTTGACTCAGTTCTCCATTTTTAATGTGATGGTATAGCAATTCGCGAATACCTTCAAAGTTCTCCGGCATTTCAGCCAGACTTGAGATACGTTTTAGCTCATATTCCCGCTCAGTCAACTTCAATTTTAGCTCCTCAAGGCAGTTCGTCCGGAGCTGCTGGGACATTCAGCGCAGCGCTAACCTCGGCCTCAGTAAGCCGAAACTCAACGGGGGTTTCTGGAGTAGCCAGGGCTGTGACGGAAGCCACTGTAAGGGGGTTCGTGACATCAATGAAGCTGGACAACTCAAAGTCTTCAAAGAAGTCAGCGAGGGCCGGGCTGGAAGCCGCTGCCACTTTGGCCGCAATCCACTTAGCACGTGGAAAGCGAGCCTTAAATGCCCGCTTGGATAGCTGCCAGGTCTCCACTGGAGGAGCGGGTAGAATTACCAGTTCCCGGAACTTGCCAGGGAAGTGTTCCTCCACGAAAGCCAGGTCAGCCACAATAGTGTTGACAACATCACCGTTTTCGTCAAGAATCTCGTAGGGCATATCAAGCTCCCAGAAAGGCTACAATTGCAAAGCCGTTTCCGCCAGCACCTCCAGCGGCAGACGATGAAGACAGTCCAGCGCAGCCACCGCCCCCACCACCGGGCCCACCGGCGCCTGCACGGCCGTCCGTAAAAATGCAGCCACCTCCACCGGCACCCATGCCTCCTGCGGCGGCCCAGGAGGCAGCACTTGCGCCGCCGCCGCCGCCCGGAGCGCCAGAAAAACTCGCATTGCCCGCGGCCCCCCCGCCTCCGCTGAGCGACAAAATCATTGGTGGTGTAGCGGGAAACTGTCCTGCCGATCCGGAAGCGTACTGCCCGACAAAGCTAGGGCCGCCCAAAGCCTCTATGGAAGGGCCGCCACTACCGCCCCCTCCAGTTTGAATAACCCCGGAGGCAGTGGCTGCAGAAGATCCGCCTACACCAGCCCCGCCTGAACAACTAACGGTAATTCCACAAGCGCCTGCGGCATATCCCGTAGGCGCCAGGTACCCAATGCTGCCGCCACCGGAGCCGCCTCGGGCTACCGAGTTGGCAGGAGCTCCGCCGCCAGTACGATTAAAATCTCCGCCTGAGGCGGTACCTCCAGTGAGCGCTGACAGCGGATTACCATTACCTCCGCCAGGGCCTCCGTTGGCGGTTAGGGCGACGCCTGGACCGGTAAGCGTAGAGTTGCCACCTGTGGTACCATTGGCCGTTCCGCCCCCTCCGGCAAAACCCCCCGCCCCTCCACTGCCCAGCGTAATGACCAGAGTGTCACCCGCTGTAAGCTTTAAGGTTTTGATGGTAAAGCCGCCCGCGCAGCCCCCTTGACCAAATCCATTGCTACTTGCTCCGCCTCCACCGCCTGCTCCGGCCAGCATCAGCGTGTACGTACCAGTTTGAGGAATTACGTAGTTGCGAGAGTTAAAAATGGCCAGGCAGTCTGGTAGCAGAGCCTTGTTGTTTTGAAGATAGTCAGAAAAATTCATGGTGAGTCCTTAGATAAAGGTCCAGCCAACCGTGGCATCTACATACACCCATTTGAATGAGGTATACTTTCGGTCAAGCGTAAGGTTCTGTGCCACACCTTTGATGTTGGAGCCGTTACGGCCAATAATGATAGTCTCAGAGCCCAGGTCATCAACTGTGTACAGCCAGTCGCCTACAGAAGGGGCGGCCGGGAGGTCTAGTTGAACCGAGGCTCGAATGGAGTGAGTGGCATACTTCTGGGCAGTTTGAGCTGTGCTGACGATCACAACCGTGTCAGTCTTTGGGATACCGCCAGGACCTCCTGAGACCACTACAACGCCAGTCAGAGCTGCACCAGGGCCTGAGACATTATTAGGCGCGGCGTACAGTGAGATGGTACCGGTGGAGGCATCATGCTCCATGTACGCAGCATAGCCATTAGCCGCATACTTCCAGGCTCCACCCACTCGGTAGCAGTTGAACCCGTAGGCTTTGCCGGCGGTGGTCACCATGTCCGTAGCTGCCTGGACCTTGGCATCAATGCCCTTGGTGGGAACCACGCCAAGGCCGATGTTGCCCTGTGAGTCAATACGGACCCGTTCAGTACGTGTAGCTGCGCCGTCAGCGGAGGTCTCCAGAATCACCGCCGTGGGCATATCATTGGTTCCTGGTGTGCCATCCACAAGAGTACGGACAGCCGCCACGTCCAAAGCAGAAGCTCCATCAGTACCTGCAAACAGCAAAGCACCCAACTCGTCGCCAGAGTTGACAGTGGCCAGGCCGGCCAGCGTAGTGGAGCGGGTTTTGCGAAGACGGACAGTTCCGCCCACAGCATCGGCCGTTCGCTTGGAGACTGTAAGGCCATCGTCGACCAGCAAAGGGTCAGAAGCACCAGACTTGTACAGGGTGGCCACTGCTGCGGAGCCGGTACCAAACTCAGCTGTACGAACACCGTTGGCCGCCAAGCCCAGCAGGTCAGGGCCTGCCCGATAAAAGCCAAGGTTTGTGTCCAAGTCAAAACTAATACTAGGCGTGGCGGCAGAACCGGCAGCCAACGCCAAAGAGGTAACGACCGCGACTGCCTCAGCGGTGGTGACCGCAAAGGTAACATTAGCCCCATCGCAGTACAGGACCGTCCTCTCGTCTTTATTGAGAACAGTGGTCAGACCAGAGCCTGTAGTAAATGTAACATCATAGATTCCTACGCCAGACTCCACGTTGACAAAGTAGATGTTGTCTACCGGCGGCAAATTAACCGTCACATTGGCCGTAGCAGTGCCAGCCACCCGAATCATGCGCCCGGCTACGTCAGCAGAGGTTAGCGTAATCGAGGTAGCCGCAGCATTGACCACTGCTTCACCAAAGACAAAGGTGGCGTCTTGACCAAACCCCACTGAGATCCAGGCCAGACCTGTACAAATCAAGATCAAGGACTCGTTAGGAGCCAGTGTCTTACTCAACAGCCCGTCAACCAGCTCTGTGCCACTCGGCTCAATGACCACGCTCCCAGTAGAGCTATTCCGTACCATGGTGTAGAACCCGGTACTCAAAGAGGATGCTGACGGTAAGCTGACCGTTGCCGCCCCGGCAACTACATCAATAACAGCCGCACGATTAAGCTCTTGAACTGTGTAGTTCGAGTTCACCGGTTGATAGGGCACATCCGCGCTAAGCTTACTAGCAATGACTCGAAGGCCGTAGCCAGCAAGAGCCAAGGCGTCAGCAGTAGACGTACCGGTGCCAAATGTGAACACCTCCCACACGCCGGCTGCAGTCGTGTTGTTGGTAACCATAAAGTACTTTATGGTTCCCGGTGCTATGCTGGTAACTGAGTTAGCCGCATTGTCCAGAATACTCAGCGCGTCGGACCCAGAGTTCTTGATGAGAATCTCAGTGCCTGTTGACACCTGCGTAGCAGAGGGCAGGGTGACGCTGAGACCGGGGTCAGCCGGACTCAGGTCTACAAACGTGGCAGCCAGAAGCTCGTCAGTGGCGCTCGAAAAGTTGTTTTCCCAACTGAGATACGCATTTGCGGAGATGCTGGCCGTATAGTACCCTGCGTCAGCAGGTGGCACTGCGTACTGGCCAAAAAGATCGTTAAAGCTTGTCATTGCGCTGCACTCCTAAGAAGACTTTGGTCACCGGAGAGCCTACGGGCAGAATCCATTTTGATACCCTCCAGGGCTTGCGCATACAACGCTTGGAACTCGGCAATACGCTGGGTCAGCTTAAGGAACGGCTGTGCCTCAAGCAGAGTCGCGTACAGCAAAAGATGCGGAGCATAGCGGGTAGTCCAGTTTGTCTGGTTGGCCTCGCTCAGCTGCTCAGGAAGCTCGTAATACGCAAACTCAAAGTCCGTAGCAATAGCCGGTGCTGGCGCAATCAAAAAGTGCTCAAAGTCATAGTCTGCGTAGTACGCGGGTTTGTCGGTGGCGGTGGAATCCGGAGCATACTGGCGGCAGTACAAGTACCCACGCTGATAAATTGGTCGCCAATCAGAGCCCTCTCGAAGCAGGAAAGAGGCAGACTCACGCCAGCGAGCCGGCTTTTGCAACGTTGCTTGACCAGCTTGGAGTGTACCGGTAACCACGCGCAAAAAGCCTAGCCCTCGGGCTTCTGTGGCAATCCGTTGTTCCGCCAGCATAATAAAGCGCGGGATCTGATTAAGGAACGGCTGGTCACTACGCTCCGCGTAAGTCACAATGTCATTAACCAGCGACGAGTAGGTGAGACTCTCAGCCATAGTTACCTCGTATATACTCCAATTGCCGGCGCAAAGTAAGTCGGGCTGCCATCAGTTTCTCCGCCTTCAACCTCAACTGTCATGGAGTCTGCCATTTGTTTGACCAGCGCTACTCGCTCGGCCTTAACGTCAGGCAGCTCAAAAGCAAGGCGAAGAGCTAGTTGCCAACACAGCGACTCAAGCCAACGGTTAGGTACGTCGATCTCATTCTGCAGCGCGCCAATGTCCTCTACGTCCCGAGTACGAAAGACTTGGATCTTTTTTGTGGAGTCTGTGGGCACCGGCCAGAGCGTAATCTGAGGCGCACGAAGACGTTCAAAAAAGTAGTTCACAGGTATGGCCGACTTTTGGAGTTTCACCGGGATGGCGGAGTAGTCGTCCCTGTTGAGCGGGGTAATCGGAAGATCACGTCTAGTGCCGTCCTCTGCAAAAGTGCAAAGGTTTACATTAAGGATGTCGACCGTACCGGCAGGCAGCACATAGGTGGCTTGGTCAGCCACGATGTCAATAAGCTGGCTGTCAATACACCAAAGATTCAAACCACGATTAGCCTGGCTCAGAATGAGCATGTGCAGGCTCTCTTTGGCAGTCTGAACGGTCTCAGGTGTGATACTGGTGGGGCTCAGCCCGCAACGTCGGATAGCCTTCTCAATGAACTGAGCAACGTTAATGCGGGTAGTGGCGATTGTTCCGGACGTTGCCATTGGCGTATGCTCCTGTAACTTCTGAACAATTATATGCCGCTTGTGATTAACTGGTATCGGCAAGTAAACCTGCGACGCGCGGACTGTTAAACTGCGTGCCACGGGCACTTCATTCGGTTTCACGGCTACTTTTGTTTAGCTGACTACGTACGAACAGCAGCCGTAGCGTGTTCACCGCTTCCGCCGCCAGTCGCTGGTTGGCGTACAATGTACCTCCAGCCGGCCTGCTCGCGTCTGCGGCGGCTTAGATATACGGCTGTCATCTTATAGTCCAAGTGCCCAAGCAGCTGAACTACGTCAACGCCACCCTGTTCTTGGTATAGCCAGGCTGACAAGGCGCGGCACTCATGCAGCGTAGGCGGCGTACCGGGTTCACGCCAGAGCCCAAGCGCTGCCTCTCGTACTTGTTCAAATCGGTAAGACAGTGTTGCAGCGCAAAGCTGCTGCCCATTGAGCTTGTGCAGCAAGTAGTCGCTGCTTGCCCCGTATCTGTGGCAGCAGTCTACCACCTCTTTAAGCGTAATGTTCAAAACATCAAGCCCAATACTCAGAGGTATCGCCAACTTTGCACCGGTCTTTTGCTGCCTAACATATAGGTATCCGTCACGTATGTCCGAGTGCCGCATGGCCAAGAGGTCTGCGCGTCGTTGGCCTGTTAACAAGGCTAACAGCAGCATTAAGGGTACCCAGGGCTTTGAACTTGCGGCGCTGTAGTCATACATTGCGCGCCACTGCTGAAGCGAGAGCCTGGTACGTTGTACTTTGGACTTTGTTAGCACTACCCTTAAGGCTACATTTTCGTCAACCCACCCGAGCTTTAAAGCCAGAGTCAGCATGTGCCTAAGTTCAATAAGCGTGCACTTGGCTGTCTGAGACCTTACCTCGTTAAATGCCTCCAGAGTCCTGTATATCTTAGCAGGAGTCAGCTGACTGACACTCAAGCCGCTAAAGAGCCTGCAAACATGGTTTACATAGCAGGCCTTGTTTTGAATAGTTTTGGCAGCATAGTCTTTTGTTTGAAGCTGCGTCAGGTATAGCTTACCGAGCTCGTCAATACTCTTGTACTTTGCTGAGAACCTGCTAAGCACTGCGTTGATGATCTTAGACACGTCGCGCTCCTGCTTTGTAAAACTGTATTCTACAAAGCACGTCGTACGTTGCTACGTGACTATTTTAACGCCTGTAAAAGAAAACCCGAATCAAGTATTTGGTTCGGGCCTTAAGGTCAGTCCTTAAACCTTCCGGCCTGCGAATCAGCTCACACCAATTACCAACTCGCCATTTTGCGTGACCCCAACCCCACCGATCATGATGCCAATCCCACCGCCGCCCGAGCCTGCCGCGAGCGTGCCAGTGAACTGTCCGGCATTGCCGTAAACGACGCCCGCCTGCACCTGGCCGGGCGCGGGATACTGCGAGTACGCCGCGGGGACAGTGACAGTTGCCGCGCCGCTCTTTGTGCCATCAACCGTCGATGTCGCAGTGACGTTTATCGTTTGAGCGACACCTGTTCCAGCGGGCGCCGTAAAAAGCCCAGACCCGTTGATCGTGCCTGCCGACGCGGCCCAGGTTACCGTCTGAGCAGGGCTGTTCGCTCCAGTCACCGAAGCCGTGAATTGCTGGGTTGCCCCTCCCGAGACGGCTGGGGACGCCGGAGACACGGTGACGCCTGTCACCGTCGTACCCCCACCTCCACCCGCAGGCTGGATGACAAGGCTCAACAGAGAGGGCTGTGGGTTCCCGGTGAAAGAAAATCCCGCAGACGTAGCCGGACCCGTCTTTGATGCAATCGCAGACGAGATGTTAGCGTTACCCTCATTGACTACTGGGCCGAGCAGAGTCTCACCGGCCCCGGCAGTAATTACGCCAGCCCCCGAAACACCGTAGGCGCTGAGCACAAGGTCGGTAGCCGCTGCAGAGATAACCGCAGACACCGGGGACGTTCCGAACGGATTGGAAACTGATACTGGCGTTTTGAATTGCCCGGCAGAACTCACCCCATCAAGCACAAGGGCGTGCATCGTGTAATTGATGCCGTACCAGCCCGAGAGATTTGCAGTCAGGTTTGCAGTGCCGACCGCAGGGTTGAGCAGGTAATACACCATATGTCGGGCATTGCTGCCGGACACCTGGGCATACAGTCCAGTCATCGGCACGCCACCGTAGGATACGGTGTAATCCGACGTGGCTTGCTGCAGCGACGTCAGCACCAAAACCAGACATCGATCCACACCCGCTGCTACTGTAACGCTCAGGTCATGTCCGAATGGCGCCGAGCTGTTTTGAGTGCCGTGCCATTCCCGATAAGATCCGTTTTGAATTGTTGCCATTCTTTAAACTCCTGGTCTCAGCGCCTGCACCGGTCCACCAACGTAGTTGGACATCCAGAACAGACAATCGAGCTTCTTGCTGTAAGTCAGGAAACCCAGGTTGTTAATGCTCGTGCTCGTGCCATTGCCGTCGAGGAACACGAGGGCCTCGCCCGCAATGGTTTCGCGCGTAATGGTCCAGGTGCCCGACAGACACTCAGCTTGCGTGACTCCAGGGGGCGCAAGCTTGTACAGGTAGTGACCCTGACTGGGCTGGTACCCTGCGCCGTAGTAGCACTGCCTGGTGTCATGCCAAACCCACGCCACGGTCGGAATTGCATCACCGGAGTTATTGACTACGGTCAGTTCCGACCAAGCCCATGTCGCCCCGGCGGCGACCTTGTCCACGGGCGCGGCAAAGAGCTTGATTGCCCCGCCATTGACGTCGCAGATGATGTAGAGGCTGGCTGACTGGTGGGCAAGGGACAGGCCCGACAAACCCACGTTGTAGAGCGTGGTTTCCGAGTTGCGACGAGTCCACGTTTTGCTCGCCCAGTCAAACCAGTCCAACGTCATCAGCCACGTCGAGCCAGACGTATTGAGCGCAAACGCGGAATCAATGTTTTCGAAATACTCCGTCCCGCCTACAGTAGCTCCACCTGCTGCTGGGCGCAGGTTTGCGGAGCGCTCAAACAGTTCGGTATCTGCATCCCAGATCCACGATCCGCGGGATGCATTGCCGGCAGTGCCGCCCGTTGCGTTGAGCGGGTACAGGATCTGACCACCTGAGTTGCCGGCCTTGGCTGCGGGTCTGTACGTCAGGCCTCCGTATGCGTGTGAGCCAGCGGGAGGGTTGTACCCGGGCTGTGCAAATGCACCCCAGCCTGCTGCAGACCCGATGTAGTCCCCCCACACCGGATCAAGCAAACCTGGGTACGCCTCTAGCCCAAGGTGCATGTCGTCATTGGGCAGCGTTCTGCGACCAACTCGACGCCACGTTCGAGTCGCCAAGTCATAACCCGCCCACATCGTTGGATTGCATGCGCTATGGCCGGCAGCGGCATAGAACATGATCGTCCCATGCGTACCAATGCCGTCACACATGATCACACTGCCAAAGTCAAGACAGTGACTCCACGCTGCGGTACGCTCCCAAGGGGGCGTCGCTGGATAGGCGGGATTGGCAAGCGGGTCGCTTGCCGGGTTGATTGCGTTGAGGGTGTTCTGACTGACGGTAGCGACCTGTCCCAGTCCAGGAATCCAGTCAACTACGACTGTCTCGCCACCATCCTGGACCAAATTAAAAGACGTGATTTTCCCCGCGGTGTAATTCGCAGTGATGAAGGGCTGCCCATTTTTCGTAATGGCAGACAAGCCGTTGGCCCCATACGTTACAACGTACACATCAGCCCCAGAGGTCCAACCGGTAACCCGGTCGGTCCCGTCGTACGTAACGCCCGTCGCGTGAGCCTGCGGCTCATGCCCAAGTAGCTGGCTATTCGCGTTGAGCAAATAAAAGGCCAGCTTGTCGGGGATCTGCTGAGTCCCCGGGGACGGGACCGGTGATAGATCACGCAGCCCCGGCCGCGACACAACAGCTCGTGAGCCGAGCGCATAAGACAAATCGGGCGCGGCGTGATCAGTGGGCAGGAACGCCACAGTCACTGTCGCACTGCTTGCCGTGCGAGCGCCGAGGGCCGTGACCTCGTATTGGGTCATCGTGCCGGGCTCGTACCCGCTGGTATCCAGCCAAACGCTATCTCCGACAGAGATATCCGTCCCGACGTAGACACCCTCCCAGTCCGTTACGCTAAGTTGGAGCGCGGCACTTGTCCACGCGCCGCTTGATAGGTCGCTGGCATTGATCATGACAGCGCCGAGAGAAAACTTGAGGCGCATGTCCGATCCTTATTGGATGAGGGCTTTCCAGCGGGCGGCCGTGCCAGCGACGAGGCCGGTCTTGGTCAGGGTGATGACGCCCGCCGAGACGTTGACGCCGATGTTGGTTTGCGCTTGAAGCATCGCCGGGGCTGCGCTGTTGTAGTGCAGCAGGGTGGCAAGCGGGTGGTCATCGAGGGCGGCGATCGCAAACGGGCACGGGAACACGAGGTTGAATGCCGTTGCAGTGTTGAAGCCGGCCGGGGTGTTGGCGGTGACGCTCGTCAGGTCGAAGCTGGCAGGCAGACCAGCGATAGTGACAGTGCCGCCATCAGCCGCGGCTGTGGCAGTGGCCTGGGCGAGGTCACCCGCGGAGCCGTGGCCGACGAGGAGCACCGCGCCAGTGACGCCGTTGGCAGTGACGGTGAGCTTGCGGTAGATCGGGGCGCCTGTACCTCCACCGCCGAGCACAGTGATCACGAAGCGATTGCCGGCGTCGTCGTAGGCCACCGTGCAGCCTGTGTGCCCGGCATGCGCCAGCGCCGAGTTCATGAAGTCCTGCACATCTTCGGCCGTCACCGCAGTGCCGCCGGGGATTGCGGTTACAGGCACAACCCCGCTGTCCACAATAACCGTGTCGCCGGCCAGCACGGCAATTGTACCGTCCTCGCGCTCAATAACTCGGAACTCCTTGCCGTCGTAGCGGTTCTTTAGCCCAAGCAGCTCAGTTTCAACGCCCATCGCGTTCTCCTAAATTTAATATTTGACTGGACAGCTATTCTTCAGGAACTGTCAAGGGTTCGTCAGGTCTGGGGTGCCTAACGGCGACTGTCTCTGTTTTTCGGGCCGGCAGACGCCAGGGATCTTTCATGTCCCAACAGCCTGAGCAAACACGCAGTCCAGGGCTGTTACCGTCCGCCCGCAAGTCGGAGAGATACACCTTCTCCTTGCAGCGGTCACATACAGCAATGGTTGCTGTGGTGCGCAGCTTAACAGGCAGATACAGAGGCATGTCAGCTGCCCTTTTTGAACACGCCCGTAGCGTTCTTGATTGCCACAATGGACGTTATGGTTGTCTGCAGGGCGGGCCACAGCTGGTCAAACGTGAGGGCTAGTGCCTCCTGCGCGCCAATGGCACTCTGCAGCCAGCCTTTTACCAGTTCCAGCTTCTGAGCGCCTTGACCAGACTCCGGCAACGATTCTTCTACGGCGGTCACAAGTGCAACGATTGTTTTGAACAGCTGGGAGATGATCTGCAAGATCAGCAGCGCGTTTTGAATCTGTACCATTTTAGCACCCTCAAGTAAAGAGGGCAAGTGGCAGGAAACCCGCTACTTGCCCTCTTAGCATCGCCAGATAGGCTAAATGCCTGGATTATACGCCAGCATTTCCAAACAGGGCACGCCAGTCAGTCCAACCAGAGCCAAAGCGCATAGTGGCCTTGTAACGAACAGAGTCGGTCTCAAAGTCGCCCTCCATACCCTTCTCAACTTTACGGCGCCACAGCACCTTAAGGCCGTTTTGAGCATCGGTTTGTACAAACCAGGCATTGGGGCTGGTGAGACGTGACAGCACCGAGGCAGAGTCCATCAGCGAACTGGAGGACTTGATCGGGTTCAGGTCGTTGTTGTTGGTACCCGCGCGGAGCACGCTCTTCAGCAGAACTTCTGCCTGAAGCATGTTGGACGGCGCAACAACCAGCTTCTTCGGCACAAGACGGATCTTCTTGCCTCGAGAGTCCTGAGCTTGGCGAATCTGAATCAGAGCCTGCTCGAGAGAGGTCTGAGACAGGGCCGCGCTAGTCAGCACGTTGGACTGTGCGCCGCCAACGATCGGGTGAGCAGCTGACACCAGAGGCACGCCGTCACCGCCGTTATAGCCACTGGTGAACGCGCGGTTCAGGTGGTTGGCAGTCACAGTTTCCAGGGTCTCGTCCATAGACTGGGCAAGATGCTTGGAGTAGATGGTGCCCAGTCGCACGTGCTCACCGTCTTCAACCAGCACTTTGGTAAGTGCAAAGGCAAGACCGTAGACGTCATAGCCGTACCGCTTGTTGAAGAGCTGGCCGCCCTCGTCGTAAACCACCGGTTGGCCGTCAGGCAGCTTAGGAGCTGCGCCGAAGCCGTACAGGACGGGCTCTTCGTGGTAGGCCCGCTTGATGCCATTCTCTTCAGAGAAGATTTGCTTGTATTCGTCGGTGCGCTGGTCGTAAACACCGTCGAAGGATTGGTTCAGAATAGGCTCAACAACAGCCCGAAACTGAGTACTGCGCATGATTGTTCCAGCCACTGGAATTACCTTTGTCCTTTCTTAGGTGCCATACCTTTAACCCATCCTGTGGGTACTTGGTCGGTAGGCTCTACTCGTCGATTTGAAAAGCCGTCTGTTATCCACAGAAGGTTTCTGCTAGCATTTCCACACTTGGCCTTAGTTTCAGCAGTATGCTGTCTGCCTACGCATAGCGGGCTGGTAAGCATTGAATCACGTATTTTAGCCTTCTGCTCCTCAGACATAACTTTGCCCTTAGCGGGCGAAGTCCTGCCTTTCATTTTAGCAGAGTGCGCAGCACGCCACTCTTCGCTCCATCGCCTGCCTGCCGGTCCGTCGCCGCCGTTAGTGGCATTGACCAGCTTTACGCCCATTCTGCGCAAACACTTGATAAGACCCTTTTCGAGATCAAAAGCAATTGCCTCGGTAGAGCACTCAAACACTCCAATAAGTATATTGTCTTTGCCGTACTTACTGACTATATTTTTATGCCAAACATTGGGTCTATTAAGTGCCCTAGCTCTGTACAGCCGGCCCTTTCCAACATAGAAAATGCCGTGGGCATTTACTGTTGTTGGCCTAGCATGTACGTATGCTAGGCTGAGCTTGTCAGCTATGCGAGGCATAACTAAAGCTTAGATAGCAACTTTGTTAGCAATGAACTGATGCGTTGCAGCCTGCACCAGCACACTCGGGAAGGGGTTTGTGGTGGCGTCGTAGAAGCCATCCGAGCCAAAGCCCACAATGCGGAAGTTGCCCTGACTGCTGGCAGCGATCAGCGTAGCGTTGAGGGCAGAAGTGGAGTGACCGGTGGTAGCATTGGGCGTACCCACCACAAAGTTGGCTTGTGCGCCAATGGCGGTTTGCACGTAGCCTGTGCCGGTCGCGGCAACCTGTACCTCATAAACATTGTCCGGATCATCGTAGACATAAGCCACAATGTCAGTTGCACCAGAGACTGCACCAGGCCAGTTCTTGGTGTAGGTGGGCTTGCCGGTGGCATCCTTGTACTGTACGCCTGCAAAGACGCCAATAAAGTCGCTGCCAGCCGTGCCAATGGTAATCGTGCCGTTAGTGTTGAGAGCCACCGGATCGCCGTAGCCAATGCCAGTGGCGTAGGCGGCGTCAATAGTGTAGGCGTTAGCCCGCGACTGACCTGTAGGGTGCTTGCGCAGAATAAAGCCGTAAGGGGAGGCGGTAAGTGCCATTTCCTATGTCCTTATTGAAATGTGGGAACTCGAACGCGCCGGGCCAGGGTATCGAAGCCTTCGATTTCGCCCAAGTCGCGTCCGCTGCGATCTTGCTCACGGAGCTTGTCAATCGCGTTGTCTTTGAGCATCTGCTCTTCCTCGACCGGGAGCTCGTAGTGGAAATACGACATCAAATCCTGGTACAGCTCTTCCGGAATCTTGGCAAGCACCATCTCGTTGCACGCTACGCAGCCCTCAAACTCGCCCTGCTCTACCTTAAACTGCCCAAAGCCGGGAACTTCGGTATTACGCACCAGTTCATAGCCCTTTTGCAGCCGCTTGTAGATGGGATCCGAGCCGTTAGTAGTGCTGAGCCAGCAAAAGTGCCAGCCAGGTACTTTGGGCGGAGTGGGCAAAACTTCCTGAAGCCAGTCAGAGCGCAGAAGCCTGCGACGCTCTTCAAGTGACATAACAGTACCGTCTTGCTGTGTACGTGCCTGATCTGCGGTTTCGCGATTTTGGCGGGACTCACCTACAGAAGCCTTAGCCAGGCGTTCTTCGGATTTGGTATTTTCGCTCATTCTAATCGCCTCACTTAGCTTGCTGTTTGCTGTTTGTCAAACTCACGGTAACGCTTTACGGCCTCAGCTCTTTTTTCCGGGTTATCCCAGATTCCGGCGTCCTTCATAGCCTGTACGCGCTCTGCGGACAACTTGTAGGTACCCGTTTTGCCAGAGCCACCGGAATCGCGCCCGGAGCCTGCCACCACAGCCTTTGGCTTAGCTTGTGTGTTCATTTTACCGTCACTAATACGATGGGGCAAATATTTTTTAACCCGCGCACTCAGCTCGTCCCAGTATGCTTCGGTGGTAGGATCCCAGCCCTCTTCAGCAAGGCGCTGGTCAACGGTACGCGCAACAAGCGAGTCTTGGTCTCGCGCGTTAGGGTCGTACCAGCGATTTTCAGACATCCAGCGCTGTGCATGACTTGCCAGTCGCGGGTCTAAAGGCTGCGGAGCAGTTTTAGCCTGACGAAAGGCCGCTTCGGTGCTAGCAATCTCGTCAAACTTACGTTGAGCCTGAATCATCTTCTCAGTGGCCTCAGCCACCGAAGCGCCGTCGCCCTTCTCAGAGGCAACGCGAATTTGATCCTTGTAGTAGTTGTAGGCCTGAGCAATGTTACGCTTGGCTGTGTCAAGCTGAGCCAGCTCGCTGCCTGCATTGCGGTGCTCGATAGCGTCTTGGCGAGCTCGGAGCTCGTTGATTACTGCGTCTCGTGCTGCCAGCTCACGTTTGAGCGTGTCCTCGCGCTCCTTGGCATGCTGCTTGCGGTTTTTGCGCTCCTCACGACGGCGGGCACGGATAGCTTCGCGCTCGTCGTCTGTGATAGACTCATCGTTCACCTGCTCGTCAGCTTCGCCCTCTTCCGCGGAACCTTCAGCACGGCGCTCGTCCTGCTCTTCAACTTGGTTCTCGGCACTCTCGTGCTCAGGGCCTGCTGCGGGCTCTACTACGTTGCCGCTTTCGTCAAATTCAACTTCATTTTCCATTATTAGCTCCTATTTCAGAAGTTAGTTTACAAGCACCCAGTCCTCAGCCAATACGTCAGTTTGTGACGCAAGCCAGGGAACAACTTTGTTGTCGGCCGTCTTCATGTCGATATGCGGGCAGTAGTTGACTTCAGTGCCCTCCGGATAGATACCAAGAAGCGGAGCACGGTTTACTTTAAAGGTGGAGCCAGGTACCAAAAACAAAAACATGTTCTTGCCGTTCCAGCCTTGCCGCGCAACTTTATGGCCTTGTTTCAGCACTTCCAATGCTTGCCCAAAGTTCATAGTAAGCTCCTACTTCAGAAGTCAAAGAATTTCGTCAAGCTCTTCAAACGCAGAAGGCTCAACCTGTGCAATAAGCTCGTGGTCCGAGAAGATGCAGAAGACTGCAGTTTCCTCAGAATCCGGGATACGTCTTGAGAAACGGTCCCCGCCGTACTTGGGGATGCGCACAAACTGACCAGGCTCCGCCCAAACTCCCTCGTTCCAAGTTTTACCAGTTTCGCGGTTGCAGAAGGCAATAGGCCCGAGCGCAATGACTTTGCCCAGCTGCGTGTTGGCCTTATTAAAGTCGCGGGTGTCGTCAACAAGCACAATGCCAGACACGGTCTTAGCACGCACGGTGCGGAGCTGCACCAACACCCGTGCGCCTAAAGGCTTCACGCCGGGTGTTACATCCGGAAAAGCTTCTTCAAGCTTTGCTGCAGAAATCATACTAAACTCCTATTAATCCGAGTCGTCTAACTCGTTGAGGGCTGCGTCAATTGCAGCTAGCGCGTCTGCAAGGCCCTGTGCTTTGCCCTGTAGCGTGCCAACTTGATACAGTGTTTCAAAATTGCCCCTTAGCAGGGCTGTGTTCACATCGGCTAGGTCAGCTTGAATAAACTGCCTAGCCTTCAGCAAAACTTTGTCGCTCATTTTACTGGCTTAGCAGCCTTGGGCTCAGGCGCCGTGGGCTCAGGCGCCGTGGGCTCAGGGGCTACCTCCACCTTTTCGCCAACAATCTCCACTTTGGCAGTAAGCTCAACGCCTGCACCAAAACGGCAGTTGACAAGCTGCTCAACGGTGTGGCAGTCCGACTGCTCGTACTCAGTCTCGAGGCCGCTCGCCCAGGTAATCTTGAAGCGTGCCATTATTTGGAGCCTTTCTTTGCAGGGCCGCTGCAGCCGCAATCTTTAGGCTGCTTTGCATTGAAAGGACCACCCTTGGCAAGCTGCTTAACGCCCTTGCCCTGCGGCACAGGCTGACCCATAGCCATGCGCTTGTGTTGACTTACAACTTTTGACATGTTTATCTCCTAGGACAGACTAGCACATTTTACGGCAGATTGTTAAGCGGGACTTTGACTTTCACCCTCGGAACCGAACAGGGAGTCTGCCAGGCTACTCAACGTTTGGTTTTCCATCTTTTCACGTTCAATAACCAGCTTAGTAAAGTTGTCTTCATGGTTCTTAGTTACCTCAGTGCGGTGCTTCTGCTCATTGCTGGCTTTGTTTGTCAGCAGGTCAATCTGGGCTTTAAGCTGCTCTTTTTCACGCTCAAACATCAGTCTTTGCGTGGTAGTATTGGCGTCAAAAGCCGCCTGCTGCTCGGCCAATCTTTGAGAGGCTTCTGCCTGAGCTTGCTCCAGTGCCGCAGAAGCTTGCTCACTTTGAAGCTTAGCACCAAGAGCCTCGCGCTCAAGTTGAAGCTGCGCTTGGTCATAAGCCTTCTTACGCTCAGTGTCCATTTGTGCAATTTGTATGCTAGCTTGAACTTCAGGCGGCATGGGGGCTTGCTGCGGCATCTTTTGCTGGAGCTGCTGCTGCAAAGCCTGTACCTGCTGAATAGTGGGCCCTAGCATGTTTGTCAGGTACTCCTCAGCCTGCTCTTGCGCAGTCATGAAGACGGTGTCCTGGTCTAGGCCAAAGTTGGTAGCAGCAACTTGAGCAGCTGCCTGCGACACAACCTGCTGCTGCAACATCTGTACGTGCTCTCCAATATGGCTAAGCAGGCCCATCAAAACCTGAGGCGGAATGAGCGGGTTTGCTATCTGCAGGGGCGAGGCCACAAAAGCCAGGTGGCTTTTGATATGCGCAACGTGATTTTGCTCAGAAGCGGCCTTTAAAGGCGTCCCCTGAGCAGCCTTGAAGTTTTCCTCAAGAACGCTACTAGTAACTGGCTCCGGTGGAGCAGGCAGCAGCTCGTCGATGGCCTCCAGGCGCATCTGCTTAAGTGCACGCCGGTAGATATTTACCTTGTTCCACGGCACACTTGGGTCCGCAGACATCTGGACCAAGGACTGCACCTGGGCAAACCGCTGTGTCTCAGAAAAGACTGTTGGGTCACTGACGGGTATGACGTCGGGCGTGCCAACAAAGTCTTCTCGCGTAACAAGGCTCTCACCAAACTCCGCCAAGACTACTCCATTATCCAGAGTCCGAGCGTTGATACGGTGTAGTATTTGAAGCGCGCGCTTTTGGCTTTCGTGCAGCCTGGCGTGAATGGCCGAGTACACTGCGCTGCCGGACTCAAGTAGCGCCTGTGTTGTGCCGACCGGCGTGCGATTGCCCACCTGGTTCATGCTTTCTTCGGCGGTAGCAATAACACCTTTGGCCAGGCCGTAGATGTTGTTTACCAACTCCATTAGGACCGGGCTGGGCGGGTTAAACGGCATGGGCATAGCCAGCTTGCGAATATCATCAATGCCGGCAGGGCCTTCAATATCGCAAACCTGTGTTACATTAACCTGTGTATTCTGCCCGACAATTCGCCCGCTCTTAAGCTTGAGCATTGTTGCGGCATTATTGATATGCGCGCTGTCCAGCAGAGCACGCAAACCGCCAGTTAGCGCAGCACTCAGTCCGCCAATCAAGTGAGGCAGCCCAATTGCGTAAGCTCCGCGCCATGGAATAAACTTCCACTCAACAAACCAGTCAAGTTTTTGAAACGTGGGGTCCTCTTCCAGCCAGTTACGATAGAGGCCCAGCACTTCCTCGGTCTCTTCGTCAATGGTCAGAATGTACGGTGCCTGCTCTCCGCCAGTCAGCTCGTCTTCGTCAAACGAGTACCAGACGTGCACCTCAAGCACTGCCCGCAGACCGTCTTCGTTGAAACCGCTGTCTTCGCGGCCTTCAATCTTGTCATTTGCCTGGGCAGAGGCGCTCTGCTCAGGCAGGGTACCTGACGGTTGTCCGAGAACGTCAACGTAGAGACCTCGTTTTACGCGCCGCTCAAGCTCGTACTTTGTGATCTGCTGCCGATGCGTGACCCGCGCTGCTGTATAGATGTTGGCGGCAGAGTACGGAAGAAACAGCTCGTCAATAGGCACAAACTCCGTCTCAGGCTTACCTGTAACAGGGTTTTGTAGGAACTTTTGATACTGACTGCCGCCCATTGGCAGCTGCGTCAAAAGCTGCTCAAGCTCGTCCCGGTAACCTGGAATTTGCGTGGTAAGCTGCCAGTTCATAAACCGGCGCTTTCTGTCAGCCTTCTCTAGCTTCTGAGGAGTTACCTCACCTGCTACAAATGCTTTGACTGGGCCTGCAGCCGGAAACAGCTCTTTAATAGCTCTTGCCGCAAAATCTACGCAGCCCTCAGCCAGTACAGGGTGCACAACACGGCTACTGCCTGCAAACTCGGCACCACCGGGCGCGTCGTCGCCAAGCCCGGTGCGTTGAAGGCCTTCCTCGTACTGCTTATCACGCTTTTTGCGAGCTTCTCGGTCCTTTTCGATAAGGTCCACAAGCTCAGTGGCGGCCCTGGTAAGCACACTTCTGCTGAACACCTCTGCCAGGTTTGCGCTAAACTCGGGCATGGCGGCGCTGTCAAGAAACAAATCACTTGGCACGTCTACCGAGCCGTCGTCGTTCTCAATGTACTCTTCAGGCATTTCGCCCAACGTAAGCGGATTCAGATCATTTTCCACGTTTGAGCCCTTATACGGCATAAAGTCCTAGTATACTACGATTCTACGTGCCTTAGTCGAGAATGTAACCTACTACTCCGCCAAAGTCTTGACGACCTACCAAGCCGCCTTGCGCGTAGCCAGGATTTTGGGCCCTATAGGCTTTAAGAATCTCATCGTATTCTGGGTTTACGCCCGGGCGATGCGTTGAGTCCAAAGCGTCAAATAGCTCCGGACTCAGCTTCTTGTGTGCCGGGTCAGTAAGCATTTTGTAGGCCTCGTCTTTTGTATAAAAGCCCTTTGACGTGCCAACTAAGCCCGTACTATCCAAGTCGCCTATCTCGTCGTACCACTGCCCACCGTGGTACGGCTTGCGAATAAAGTCTTGAACAAAGGGCAAATACTCGTCTTTTGGAGCTCGGTTTTTTTTGCCTTTGATTTGCTGGATCACGTCTCCGACTTCAGTTGGGGAAACTTCAATGGTTACATGTGGCTCGCCCTTGGCGTCGCGTAGCGAGAAGATCTTAGTATTTCCGCTCGTTACATCATCACAGTAACCACCAACACAGTGGCCCATTGTGTCACCTTCGTACTTCAGCTGTTTCTTCAAGGCATCTACAGCATCATCACTGCCTTCGTGCGTCAAGTCCACCCAACGAAGGCCTTTCGGATTGTTCTCAGGATACTCACGGATGAGCTTCACGCCGGGCCCGTTAAGCATCTCCTGAGCAGCGTCAGTCTTTTGAGCTGCGCGCCAGTCATTGATATTGGCTACATGCCGAATGGCCTTTTCAATGCCCATTTGCTGAAAATCTTCAGGACGAAGCTTTAAGTGGTTGGGCAAGTCCGAGTCCTGGCGCACAGCATTCCACAGTTCGTCCCTCAGATGGTATAGCTTCAGGTCTGACGGTATACGCCCGGCACTGTAGTCATCATAGATTGGGGTATTCTTAGGCAGCTTAGCTACCCAGTCCTGAGCCATAGGATCACCTGCCGGATAGTCTTCTGGTTTTATTTTACCAGCTTTTTTATTTTTAATACTTGCATCAGCGATAGTCTCCCATGCTCTGCTGAGTGGACTTGTGCCAACGCCCTCTACAGGCATCTTAGCAGCCTTACGCACTTTAGCCGCCCTTGCTGCAAGTGGACCATAGCCAGCTCTTTCAAGAAGTGCTTCTGGGTTTACATGGCTAACTGGCGGATCTAGCTCTAGCAATTTTCGTACCGGGTCATTTTCAGTAGCAAGGTCACGCTTAATATACCGCATAAGCGGACCGCCAAGCCATTCGCGTAAGGCCTTAGCTCTCTCAGCTCCAAACATTGGTGTATTATGCCCCTGAGCAAACCACTCCATACCCAGTTCAAGTTCACTGCCGTGCCCTGTAAACCAGTTACCGCCCTTAGGCTTTACAATAGACAACGCAGCACCTGGCACGCCGCCAGCCAGAGCCAGCCCGCCAATTGTAGCAATGTTTTTAGGGCTCATGAACATTGCCGGATTAGCAAAACGCGCGCCTTCCTCAACCCAGTCGGTCTCAGGTGTAGCCCGCATTTCTACCTGCTCAAGCGGCGATTTCTTAGCAATGGCTCGGCGTATTGCAGGTCCTGCGCCGAGCGGTGCGATAGACCGACGCTTTTGGCCCTGCAGAGCATTGGCGCCGCCGGCGTACAACATGTCCGCAAGGTCGCCTACAGCGCCTGGGATGTCAGGCAGCCACTGCTTAACACCACGCACAATAGCCTTGGCGTTGTCGCCTGAGCTAATAGGCTTGTCCTGGGAGTAGGAGCGAGTATGCTCTCCGCGCCGACGCCGCAGCTCTTCGTCTCTGTCCATCCTAGTGGTCCTTTACCTGTGCCAAGCCACCCCGGGCCTTGCGAATAAACACAGGCATGCCCTCTTGCACGCCTTCGTTCCAGCCATACTGCTTTTGCTTGCGGTAAAACTCTTCAGAGCCGGGAATGGCGTTCAAGCGCACTCGGCGGTCTGGTTGGAGTTGCTTTGCAGCTTTATAGGCGTCTTCTAGCAGCTGCGTACCAAGCCCGGGCTGGTTTGACAGCAGGTACGACAAGTCAGTATCCCACTTGCCTGGCTCCAATTGGTAAGCCCCGGCAAGCGAGTTATCCGGCCTATAGAATGCAGTGGTCGGCACTTCGTCCAGCTTCTTCTGCATTTCAGTTGCTATCATACGCCGATTGAACTCGTTGTCGGTGAGTTTCTGTGCCTCAGACGTAGGAGGCGTGTACAGCGCCTCTCTTGCTGCTGGGTCGCCTGCTGGATGCAAAACTCGGCGCAAAGCACGTAGCTCTTCCATAGACACTTCAGGAGCTCTGCGGCCTAGCAGCTTTTGAATGAGTCCCAAGGCTCCGGTAAGTCCGCTCATACAATGTCTTTCAAGATGTGCTTTTGGCCGCAGGCTAGCAGTAGATACGCCTCCGCGCCCATTGAAGCCGACATGCCTAGCAATCCAACGTCCACAACACCACTGCCTGTATCCAACACATAAACAAGTTGGCGCGCCTCGCCCATTTCGCCGCTCTCAATATCATTGGCCAAGTTTCTGAGCATTCCCGGAATGTCATGCATAGTGGTGCACGGGATCTGAACTACCTCAAATTTAGGCATATTTGTCACCTTGTATAGGGGTTGGCAGACGCATTTGTGTCGTCCGCGTACTCATCTTCAGGGTCTTCGTCCTCGGCACTTGGCGTTGCAATCCAACCAGTGTCACGTAGATATGTCAGCGCCTGAGTGTACGTGTCCGTATAGTCGTCATGCGCGCCGTTGGGGAATATCGTTACTTCCGTGACAAAGGGCGTAGCCCATTTTACAAACTTACCCGGCTCTACTGCCGATTCCAAGATGTACACACACCCAGTTTCGTGTATTGGCGCTACGGTGTGAGCTCTCTGCTGCTTGCTCGCTCTTCCCGGGTTGTAAGGAATCACGGGAATCTTGGATTGCCTAAGTTCTTGAATGATAGACTGCCCGGAAGCCTTCTTTTCGATCAAAGGCACGTCCGCACGCCTGTTATCAGGGCCATACACGGAGCCCCACTCTTTTAGCACTCGCTTTTTGAGCTGCGGATACTGAAGATGGTCTGAATCCGCGTCCAAAAGCAACACACAGGCCCGTCCCTCGTGCTGAAATACTCCCCAAACTGTCAGCGCGGAGGGATCGTTGACCGTTTTGTCCTCTGAGTACGCAGTATCCCAAGACTGCAGCACAAATTGCAAGTCCGGAATGCCGTTTTTCTTAGGCCAGAGCTTGAAAAACTCCTCTTTTAGAATGCCGCCGCCCTCCGGAGCAGGCCTCTGCTGAAGCTGACCCGCCGCGCCGTAGCTGCCGAGTGTCTTTTTGAGCTTGTCTACGCTCTTTTGATTGAACATCTCAGGCCATAGCAGACTGCCCTTAGCTGTACGAGGGTCTACCCAGCCGATGCTGGTCTTAGCTCTTGGCGCTTCGAACTCCATGGGTATGCACAGGTGTTCGAAACCGCCCACGTCTGCCAAAATGTGGCCCGTCAAGTCGTCCTCGTTAAGCCGCTGCATCACCACAACGGTCCTAGCGCCTCGAGATTCGCCTCGAGTGGACAGTGTACGGTCAAACCAGCTCAAACCAGCTTTGCGCTCGGCGTCTGAATCTGCCTGCATAGCGCTGTGCGGGTCATCGATCAGTTTCCTATCTGGGTGTTCGCCGGTGGCCCGACCGCCAACGGAGGTAGCCATGCGCCACCCACCGCTAGTCAACTCGTACTTTGTCTTTTGGTCTGAGCCCGACTTAACCGCCACCTCAGAACCCCAACGTTCCTGGTACCAGTCGGAGGTGATAATGTCGCGGGTCTTCATGGCATCGCGGATGGCCAAGTCCGCACCGTACGACGCGCCCATGTATCTCAAAGTAGGATTTTCTAGCCACTCCCATGCCGGCCACATAACTGAGACCAGGATGGACTTCATACAGCCTGGGGGAATATTTACCAACAGGTTCTGTATCTCGCCCTCGCTGACAGCCTCTAAGTGCTCTGCAATGGCGTGCAGGTGCCAGTTGTCTCTGTACTCGACGCCAGGCTCTACTATGCTGAAGGCGTGCTTTGTAAAACCAATTAGTGACGCCTCCGCCTCGCGGTAAGCCTTTTCGCGTTTAATGGCATCAATGAGGATAGCAGGGGTTACTGCACTCACCGGCGCTCAGTCCTTAGCTTGCTGCGCTTTGTCCAGCAGCTCAAGCAGCGTGTCAAGTTCTGAGCAGCTCAGCGCGGAGAGTTGGCTCTGGTCGATCTTAATGGCGGAGCCCGCCGGGCCTGAGACCTCCAGCTTACTCGGCACCTTGGCCATAGTATACTCAAGGATTGCTTTGCTGGCGGAGATGCGATCTTTTGGCGCAGCAAACGGGTTGACACTGATGCGGCGGAGGATGTCTAATGGATGCTGATTGTCGTCCAGCTCCATCAAATACTTAGCCTGCAGCCGCACGCCGTCCGGAGACAGCGGATCTACAAGCTTACCGCCCACAGCCTCCATGTACTGGAGGTAGGTGCGGTTGGTGTCCTCAAAGTTAGGCAACTTTGTGTCTTTGAACTTGACGTCGGGGTCTTCGGGATCGTATTCCATTTCTGGCCTCTCAGCGCTTGGCACGGCGCTCTAAGTTCACTATATTCGCATTATATAGTCTCTCATACCGCGGACTACGTACTAAGTAACCTTGTTTCGAACTCGTACGCGTATATCATATGACATTGTACTAGGCACGCCGACGAAAAATATATTCTGCTGGGAAAATTAAAGCGCTGTTATTTTGTTTTAATATGCCTATGTTTAAGCCTATATACTATATGCTGTTGACTAGTTGACTAATGACTATATATAATCTATAAGTAATTGATTTCAATACTCTATTTGTCACCCGCTGTTGCGCTCTCCGACTATGTGCGTCTGTGTATAAATACTTTCTTAGCGGCGAGCGCTACTTCTATAATTTCTGCGTCCGTTAGGCCTCAGTACCCTGCTCTTGGCTCTCTGTACCTCGTACTCAGTACCTTGCTCTTGGCTCTCTGTACCTTGTGCTCGGCTCCTTGTACTTAGTTGCACAAGCACTTTCTCAGTCCTTAAAAATTCTATATTTGCGGAGTGGCGGCTAGCGGCCTCCCTCTCCCCACTCAAAAGGGGTCCTCCCAGGGCCCTGAGTGCTACCTAGCTATATAGCCAAGTGCCAACATAGGCAGAGCCTACCCACCCAGAGCCTGGCTCTATGTCGCTACCTAGTCATATAGCCAAGTGCTAACATAGGAGATGCCTACCCACCCAGAGCTTGGTCCTATGTCGCTACATAGCCAAGTGCTAACATAGGCAGAGCCTACCCACTCAGAGCTTGGCTCTATGTCGCTGACCAG
>source=19_0131_sewage;assembly=control;id=>NODE_440_length_49190_cov_245.080228;length=49190
CGGCCGACGCCCGACGGAGCTCGCCCATCGCACCTTGCGCCTCGAGAGGCAGTTTGAAGGTGATAGATATGCGCGACGAAAGACAGAGAGTCAGCGATGGTTGGAGTCTTTAGGCTTCGAGACATTGGGCGAGATGCTGGTTTTACACCGGAACGAGTTCGATGAGTGGGTGAACGCGATCATTGCCACGAGTGCGAGATGCAAACCTGTATCTAGCGAGGAAATGACAGCGATCGAGTGTTTAATAGGGGCTGGGACCTGGCAGCGGGTTATCCCAGTAAAGGTAACGATGTAACAACCGCGGGAGGCGCCTGCAGTATAGGAGAAATAGGAATGGGTATTTTCATGCGTGGGGCCACGGCGTACGAGTGGCAGATTGGTCCAGTTTATGGTAGGATTGTGCACTTGTGGGGCGGTAAATGGCGTTGGAAGTTATGGCAACGATTCAGTGTTCGCCTGGACCCAAATTGGAGGAAAGACAATGGGACAAGCTAAACAGAGAGGAACCTTCGAGGAGCGACGGGCGTCGGGCGTTGACCGAAGGGCTAGAGAGTTGGCCTTGCAGCAAGAGCTGATGAGGCGTCGTCCATCGCCCAAGCATGCCAAGCACATGGCTCTGTTGGCTGCGATGATGGCGATTGCTGGAGGGGTGAAATGAACATATTCGTGTTGAGTGAATGTCCAGTCGAGGCGGCGAGGATGCAATGTGATAAGCACGTCGTCAAGATGATTGTGGAGACGGCGCAGATGCTTTGTGTCGTGGGTACAGGTCCGTATAAGCGGACACATGAGAATCATCCTTGCACTGTATGGGCGGGACGAAGTGAAAAGAATTTTGAGTGGCTCGTTGCGCATGGCCTCGCGCTTTGTGACGAGTACACATACAGGTACGGTCGGCGTCATAAGACGCAGGACGTAATCGAGAACATCGTTGGGCCTGGGGCGTTTCCCATGGTGGGTCTGACGGAGTTCGCATTGGCAATGCCTGATGAGTTTAAGCGGCCAACAGCCGTAGAGTCATATCGGGCATATTATCACAGCAAATCGCACTTCGCCCGATGGACGAGGCGCGAGGTTCCAGGATGGTGGCAACTATGAATTTGGTTTACGAGGACGCATTCAATATGCTCTGTGGGGACCTGCTGGGTGAGGGCATACACAGGAAGGTATTCGCCTGCAAGATACGGCCGGATTTAGTAGTGAAAGTGGAGTCGGACACAGCCTGTCGCTACTTCGCCAATGTGCTCGAGATGAAGTTCTGGAACGACCATGAGCATTACAAGAAAGTAGCGGAGTGGCTAGCACCGTGCGAATACCTGTCTCCCGATGGGCGAATTCTGTTGCAGCGACGGTGCGAGGCTGTTGGTAAAACGTTCTTGCCAGACAAGATACCGAGTTTTTTGACGGATGTCAAGCGAGCGAATTTTGGCTATTATGAGGGGCGCGTCGTGTGCGTGGACTACGCCATGACGATTCCTAACCCATCCATGAGGATGAAGGAAGTCAAAGACTGGAGATAGCAGGTCGTTGCGCGATGGTGTGTACAACGACTAAAAAGCGTGTAGAATTGCTATTGTTGATAAACGAAAGGAGAAAGTGATGGAACTGAAACTGCTTAAAGACCTCATCGAGGCCGCAGGTTACGAGGCTTATTCATACAGCGGGCGAGGTATGATGGGGCGTCAATGCGTAGGCCTAACCTGTTCGGACGTGAATACAGCAATCGCTGACCTCGTTGAAAAGCTGGTAACCACGGACGATGTGCGTGATATTCGAGAATCGAACCTGGTTGATATCACAATTCACGATAAGATAAGTGAATTTTGCGACGCCCTTCGCTCGTCGGCCCAGGACTCGATGGGGTATGACCGCGTGTTGTACTTCAAATCTGTGGAGTGGCAAGATGAACAAGATTAAAGCCCTCGTGTACAAACATCGATACGTCTTGCTTCTTCTGGGAATCCTATTCCTGTATGGAATCGTGGGGACTATGGATTATCATGACGAGCGCATGATGGAATGTGCCCAGAAGAACCTTGATTATGATTCAGATAAGGATGTGTGCAAATGAAACTCTACTCAGTCAAGCCCGAGTGGCTCTATGGCGACGACAAAGATGCGAAGCGCGAGGTGCAACTTGAATTGCTCAAGCGTCTTGGGATACAGGAATCTGAGGCCATTGGTATGGCGGTCTGCACCGCTGAACAAGCGATTGCACTATTCCAAGAAGGATATTGCGGAGGTTACGCAAGTCCAAAGGAACACATCAAGGAGCTCTATGATGTCAAGTCTGAAGTAGACATCGCATCCATGATCGAGGCATCCGTGTCCAGCAGTGTCGAGGCAATTGGCAAGTTGTTCAACGAGAAGTGCCAGCAAGAGCAGCCTGGACCGAATCTTCTGAATGTCAACGAGACGTTGCTCATGGAAGATGCTTGCACGAATGCCTTGCAAGAGAATCTAGAAAACGGATGGCGAATCATCGCCGTATGCCCCCAACCCCAACGCCGACCAGATTATGTGTTAGGCAGAAAGAAAGGACTGTGACATGAGTAAGCTCAATGAACTTCAACGCCAAATGATTGCGGCAATGCCTGATGCGAAAGCTGACGAATTGCTGGTTCAAGAGGCCCCAGAAGAAAATGGTGGCGAAGTTGAAAAAGACTCGCGCCAAGGGACGTGGTGGCTGGCACGGCGTGACCTGCAAGAACTCTGATTTGTGGCTTCTTCTGCTGCAGAATCAAATGCTGAATGGTCGTGACCCTGTGGACATTGCTATTTTGGCAATGATGATCGCAGTTCGCAAGGACATCTATGGGGAGTGTTCTTAATCAGTGACCAATGCGTTTGGCCGTGTACAACGGTCAAATGCGTGGTATAATAAAAGCATCTGATAGGAGATTGATATGAACCAAGTCCGTAAGGCTTCTAAGAAGCAGGCAAGATTGCAGCAACTATGGCGGGATTATCGACATAGTCATGACACGACGGTTAAAGGCGGATTCCCAGTCACGGTGTGGTTCACCATGGGCTCTGCAGAACCTGACGTCGGAATCATGAGTGACTATATCGATGATTGGTGCGTGACAACACAGGACGGTTGCAACTGTGAGTGGCTCAATCTGACAGAAAAACAAGAGCAGGCTCTGCTCGATGAAGTGTACGAACTTGACTTAACGAGAGATGACTACGATGACTATGACGATTACTGATCGAACCGTTCACAAGATGGCATTTGATGTTGCCGACAAGATTTTCATGCTTGAAATTATCAAATTCACCGACATGCCTGAACCTCTGCGGTTTCAAGCCACTAATCAACAAGTAACCACGCTGCAATACATCGTGTTGCTCATTGAATCTCAGGACTTGCTTTCTCGTGTTGAGCAAGTGCTACTGGAAAAAGCGCCAGACGTGATTACACCGTGGCGCGATGTGCGACGTGTCATTCTCCATGATGAGAACGAACGCAAGACTCAAGAGATGCAGTTCGATGTGCAAGACACAGCACAAGCGGAGTCGATTCTCAACGCTATTCGGAAACGCACATGAAAATCCCAGACGATAATTTCAGAGTCATTACTGGACTCTTGTTCGCAATCGCCATCGAGGGCGCGATTGTGCTGGGGTACCTGATTTATAAGTGGTTGTCATGAGCAATATGGACATGCGCTTTTGCAAGGCTTGTAAGCGTAAAACCTTGCACGTGGGACCTAGCACGAGTCATGTCCTACACCTCATCCTCACTGTATTGACGATGGGATTTTGGTTTCCAGCCTGGCTGTTTGTATCGATTCGCAACGAGTTCTCGTATGAGTGTACAGAGTGCGACGGTACGATGGTCGATGATAAAGTTGAATCTGACTGGAACCCAAAGGTTCATCGTGGATACGTTATCGGTAACAAAATCGGTAGCGCTCTGAGTAGAGTAAAAAGTAAGTGCGTAGGCTAATATGGGCCAGCTACTTTTATACGCGTCAGAGCGCAACGGGAGCGTTTAGAGATGCCAAAATTTAATACGAAGCAGCTAAGTAAGCAGCTTTCATCGAGAGAGTTTCAAGAAGCCGTAGTCATGTATTGGACGCAACGGTGTCGTGAAATTCTTCAAGAAAGACAGAATTTATCTCGTGACGATTTGGAGTATACAGTTCAGGTTATTTCCAAGTTGAAAGACGAGAGGTTAAAGTCATGCATCGCAGAGCTCATTGGCTGGGGCGATGATGAAAGAGCTGAGTTAGAGACTTTCTGTGCAATAGCACTCGAGGCTTTTAAGCTCAGCAGTCCCGCTAGACTGCGCGAGGCGGCGATGAGAGTGGAAATGCGCTATTTACTGAAAGGAACAAATGATGAGCATTCTGGAGAAGTTCAAAACCCTGATCGAGGACAAGATGTTCGATCCGAGCACGGCTGAAAATCGTGAAGTTTTGCTCAACGCCGCCAAAGCGTTGGACTAATTCGAGCAGGTTAAAGCTCAATCCGCAGAAATGCTTCAGCAAGCCCAAGGCGCTATGCTGAAGATGCAATCGGATTACTGGAACCTGATGGGCCAACATAGCCAATTGCAAGTGCAACTTGCGTCGGCACAACTGGAGGGTATGCGCAATGGAACTCAAGGAAATTCGCCGCCTCAAGCTTGAAACAGAGCAGAAGATTCTCGAAGTTCTGAAAGACTTTGAGGCGAAGACTGAAGGAGCTGTGACGATGGCCTTGGTTCATCGTACGCAAGTTATTGGAAAAGAACACGGTGAGATTGTCGCCGTAAACCTGGAGGTTAAGGTTCTATGAAGAAAAAGAAACGTGTTGGCCAACAATCGTCATTTACCTGCTGCTCGAAAAGCTGCAGGCGACGGGCTTGGTGCAAGGAATCGTGTACACATTGCTGGCGTTGTGGTGGATTGGTGCGTTTGCATCTATGTACCATGAAGAGCGACGTGATGTGCCTGGATTTGGAGACCTGTGATGATTGAAGCAAAAATCATTGCCCATAGTGTAGCACACGATGATCGTGGTAACCACGGTCCTGAACTGTTCACGCTGGCTCTCAAATATCCACGGTTCATTCACTCAGAGTTCATGACTCATCGAGTGTTCAGTCGCAACGCGGCAAGTAGCCGGGCCATACCTGTATCCAAGATGATTGAGCAGGTTCGTAATGAGCCAGCGATGCCAATCTACTGGGGCTCCAATAAGCCAGGCATGCAAGCTGGCGAGGAGCTGGAAGGTACGGCACTTGAGAACGCCAAGTTCTGGTGGCTTCGTGCGGCTACTCAAGCTGCTGAAGTAGCAGAGAACATGGCGAAAGATGGCCTCCATAAACAGGTAGCAAACCGTGTTCTTGAGCCGTTTCAAATCATGCAGACGGTCGTCACAGCTACAGAATGGGCCAACTACTTCATGCTGCGAATCAGCGAATTTGCGCAGCCTGAAATCAAAGCCTTGGCGGTAGCCATGAAGGAGGCCATGGATTCAAGCACGCCTAGTCAAACACCTTACGGCGAGTATCATGTGCCGTTTGTGACTGATGAGGAGCGTGATGAGTTCAAGGCTTGCAAGGATTGGAAGACGCTATGCTTGGTGGCGTCGGCGCGTTGTGCGAGAGTCTCATACATCAATCACGACGGCACGAATCCTGATATCGCAAAAGACATTGACCTTGCCACGAAGTTGAAGGACGCTTATCACGCTAGTCCGTTCGAGCACGTGGCTCGGCCGTTGGATTTGCGAGATATGCCCGGGGTGAACAGGAACTTTAAGGAGTGGACCCAGTTTCGTGCCGAGCTTGGTCTGTAACAAAGACCACTAAATAAGGTTATCTCCTGTAGTTGTCATTGTGGTATAATATACCTTGACACCGCGTCTGGTTCGGCCAATCAGACAGTCTTAGACACCCTTAGGCCTTAAGCAAGCCTAAGGGTGTTTCTTTTTCAGCGGTGCAAAACGAGCGGTGTCCAGTGTACTCTGGACGTGTCAAAAACATAACAGAGGCATAGGAATGGACGAACAAGTCAGCATTCAATTTGCAAAACGATTTGCAGAAAAAGGTTTTTACGTATTTCCAATGTACTCATCCGCTAAGGGGCCTCAGAAGCCTTTTGGATGGGCTCGTAACGAAGTCAAAGAGGAAGTAGACCGAAACAAGATTGTTCGTGCTACGACGGATGTCAACGAAATCGATGCATGGCCTGAGAAAATTCGGTCTGCATACAACGGCGCCAAGGTGGTTTCCTATGGCGTGCTAGGGATTGGTTGCATCATCTTTGACCTTGACAACAAGGATGGAAAGAACGGGTCAGCGGAGTTCAAGAAACTCATGACCAAGCACAAGATTCCTTCACCACATCTGGTGGTGAAGTCGAAGTCTGGCGGCTTCCACCTGTATTACGCACGACCTGAGAAATTCAAAAATACTCGGGTTAAAACTATGGCTAGCGTCTCTATTGGAGGCGTGAAGTACGACGGCGTTGACGTACGTGGCGATGGTGGCATGGTTGTAGGTCCGATGGTGGAATGCAACGAAGACTCTTGGACCAGTGGAACCTACGCCTTGGTCAAAGGTCAGCCAGGTGACAAACTATCTGAAATGCCAAGTGAAATCGTTGTAGCCCTTGGCGCAACGAGTTTTTCAGACCCTCTCGAAAACTTGGCGGCATCATCTTCAGAAGGCGAATCTGACGAGGTGATGGATGTTCTCAAGCGAGGGGAAATTCCAAAAGTTCTTCCTCGTGGAGCTCGCAATCATGGGTTCTACGTCTACATCAACGGATTGCGAAACAAAGGTTTTGGACCTCAAACAGTCAGGGCCTACGTCGAGAAGCTGATCGAGGTTACTGAGGGAAAAGAAGACCTGCGCGAATCTGTAGATATCGAGGACATGATTGCTCGAATCTATGAAGTGGATTTGAACAACCCATTCGATGTAGCTCGTGACTTGATTGCACGCGGCCTGTATCGAGTGACAGGACATGGCAACAAACTCAAGTACGTCTGCTATAACGAGAATCCTTATTTCTCATCCGCAAACTTCCATGACATTACGTCTCTCAAGCAGCTTCTCAGTCGCTATACACGAAATGTACCTCAAGCGAACGGTAAAGAAAAATCAGTAAACCCTGCTGACTTGATCGACAAGACAATCGGACAAGACAAAGAGGTGGATACGATCGGCTTCAAGCCTGGTGCTGAGGCCGTTTTCACGTCCAGCGAAATGGGTGGTCGTCGATTCTTGAATACATGGCGTGACCCACGCCTGCTGATTAAGAACGGCGATATCGACGATGATGCGTACGACCAATTCTTGTTTATCGTGTCTCGCATCTTCGGTGCTGAAGGAAGTGATGAGTATCAATTTGGTTTGGACTTGCCTGCATGGGTGCTGCAGAAACCAGGCAATAAACCAGTCGTAGTGCCATTCGTGCAATCAGCCCACCGTGGCGTTGGGAAATCGTGCTATATCAATGCGTTGCGTCATGTGATGGAAACATCTCTGGATGGCAACTATCAAGCTCGAAGCGTGCGACTTGAAGAGATTGGAGCTCGATTCTTCAACCCCAACGGTGCATCGATTCTTATGCTCGATGAGGTACAATTCCCTACTCACCGAAACATGCGTCAGGAGGCCACGTCTTTCTGGAAGCATTTGAAAACTCTCATCACGGCTCCGGTTATTAGCGTTGAAATTAAGGGTGGGGCGACGTTCGAGGTTCCATGTCAATCGGCCATGATTATGGCAGGTAACAACAATAACCACTTTCCAATCGAAGAAGCTGACCGTCGTATTTGGATTATCGATAACAACGCCCCAATCTTGGCAAAAGGTCTCGCGGATAAACTATTCGACCTTGACAAACCTGATGTATCCTCTGCGGTGAAACAGAGGACCGCCAACTCGATTCGTTACTGGCTCAACAAACACAATATCAAGCTCAATCTTTCTGAGATGCGGGCTCCGATGAACGATTTGAAACGCGAAATGTATTTGACAGGGTTGACTGACCTTGAAGAATGGTTCATCACGCATTTTGAAGACCCTGAAAAACTAGCCGCCAAATCTGCCCTGGTAACCAAAGAGATGATTGTTTATGCGCTTGAGACAAGCGAGCAGATGATCAATTCTCGTTGGCGTGAAAATCCAGAAGACGCATTCCGTGAATTGCGTAAACGTGGCATGGTCAACTCAGTCAAGGCTAAAGGCTCTCCTACTCTCACACGACAAGTCACCAATTATCCCAATGTGAACTCTAATGGCATGGAGCTAGTGTCCAAGGACAAAGGTGTTATTTACACCAGTCGCCAACATGGTGAGTTTAACAATGTGGATAATGAGTTTATCAAGCAAGCGTTGCGATCAAACATTGCATCGATAAACTCATGGCGTCAAGCTTCGATTCAAAGTCGAGGCAAGAATCTCATAGCATAATTTGAATGTCCGGATATTGGCTATATTCGGACGTTTTATTGTGTTATAATGAACTTGTTCAATTAAATAGAGAGTAGTGACAATGAGAAATTTTTACACCCTAGATATAGAGACTAGCGGCACTAAGCAAGGCGTCATGCTGCATGCTGGTTTGGAGCCATGGAGACTTCGTCAAGGTCTTGGCAAAATCACTTCGATTGCTGTATGTCGGCCAGACAATTCAGTGATTCAGATTCAGAATACAGGGGATGACTGGTTGGCGAAGGTCAAAGCGGTTCTCACTGAATTGCAAGGTCAAGTAGTCTACGCCCATAATGCTACGTTCGATGTGGCATGGTTGATTGCTCAGTTGCAGCCTAGCCGTATTGGACCTATTCCAGATCTGATTCGTGGCATTCGCTGGCGTGATACGCAATTGCTGTGCAAATGGTTGTGCAACGGACAATTGGCCGAAGAGACTCGGTTCAGTTACGCATTGGCCAATTTGGTCAAAACCTTTTTGCCTAATGACCCTGATACTCCAGCATTCCTGGAGATGAAGGCGAAGGGCGTCAATGCGGGTATCGATGAGCAATACTGGCTTGATCGTGGTAATTTGGACGTTATCATGACTGCTCGACTAGCGGACTTCTTGAATTCCAAGTTGCCTGCTGAACAGCGTACTGGTTTGTTGACCGAATTCCAATGCATTGTGCCCGTTGCTAACAGCTGGATTATGGGCATTCGTATCGACAAGGTAAAGCTCGACTTACTCCAACCCAAGCTCGCTGCTCAGAAAACCGAATTTGCAAAGCGTCTCGGTGTGGACGAAGGAATTTTCACCTCGTCCAAGCGGCTTGGCAACCTCCTGTTTAACGAGTGGGGTTTGCCAATACAGTCACGTACTCCTGCAGGTGCTCCAGGTTGTGCCAAGGACGATCTGATGTGGCTACAGTATAACTTGCTGAAAATGGACTCCAAGGACTACGCTGAAAAGGTAGGCTGGATTCTTGAAGCCAAGACCGTGGCCACTCTCATGTCCAAGTATGTCAAGACCACCTACGAGGCCTTGACTCATACGACTGACGGTTATATCTACGGAGCCCCTCGTATTTTTGGCACTTACACAGGTCGCTTCACATACAGCAATACGACCAAGTCTAAGGACTTCGAGGATGATACTGAATCCAAGTTCAAGACGGGCATTGCGCTGCATCAAATTCCACGTAAAGCCAAAGCTGTTCGTGAAATGTTGCTGCCACCTGAAGGTATGGCCATCTATGAAGCTGATGCATCAGGTCAAGAATCTCGTCTGATGGCGTTGCGTAGTGGCGATGAGACGATGCTCAAAGTCTTTCGTGATGATTTGAATTTCCACTCAATGACTGGGGCTTCGATCATTGGTAAAGACTACTATGAATTCGAGGACGAGCGTGACAAGGAAGACGGTGAAGGTTATCACACTGAGCAGCGCCAATTGGGTAAGTTGACCAACTTGTCCTGTAACTATCGCATCGGTGGTAAGTCACTCAGTGAAAAGGCGTTTGTCAATTACGACACCTTCATGACTGTCGAAACAGGTAACTTCCTGGTTAACACATTCAAGCGAGCCTATCCAGGCGTGCCAGCTTACTGGGACGATGTGGTGTGGGACTCCAAAGCTAAAGGCTATGTGGAAGTGTTCGGAGGTCGTCGGTACAAGCTGAGCAAGTGGGCGACTCATCGTTGGGAAACTGAAAGCTCTGCTATCAACGTGCCTATTCAAGGGGCTGGTGCTTCGATGAAGGAAATCGCCATCGCTGAACTGTATGCCAAGAATCCTGATTGCAACTTTGCTCTGGATTTGCACGACGCTAACTTCGTGTATGTCAAGCAGGAAGAAATTGTCGAAAAGGCCAAAGAGTTGGACCATACACTGAATAACATCGATTACACAGGATACTGGGGCTTTACGCCTAGTATTTCCCTTCCGTACGAATCCAAGTACGGTCAAAGTTTTGCTGACGTGAAGTAACTACCAAGAAAGGTGAATGATGAGTGATAAACCAAGAATGGCCCTGAGCCATAGCCGACTTTCAGACTATACGCAATGTCCGAAAAAGTTCTGGCATAAGTACATCAACAAGACGCCGTCCTTCAAGGAGGAAGAGGGCAAGTCGCCGCATCTGGTGCGTGGCTCGAATGTGCACAAAGCACTGGAGAACTACATCATCAAGAAGTCAGCGGGTGAAGTCGGTATCCGTGAAAGTTCGTTGCCTGAAGTTGAGACAACCAAACCGCTGATCGATTCCATGTTTACGGCGTACCCATCTGTATTGCCAGAAGCTCAAGTGTCCATCAATGACCAGTGGAAACAGGTTGAGTGGTTCTCCAAGGAATCATATTACCGTGCCATCTTTGACATGATTTGCATTCGTACTGAAGACATAATCATTGGTGACTTTAAGACTGGCAAATTCCGTGACTATACGCCAGAATCAGGTTATGGCCAGCTCGAAATGTCAGCAGCCATCGCGCTCAGTCTCTGGCCTGAAATTCCAGAAGTACACACTGTGTATATCTACGTCGATCACAAGAAGACAGTCAAGAAGACTTTCAACCAAGGTGATCGCGTGGAGCTGGTGCAATGGTTCGACAATGAGCATGCCAAAGTGAATGCTGATGAAGAATTCAAGCCTAAAGTCAATGAACACTGTAAATGGTGCCCGGCTACTAAGCTTCAATGTCCCTACAGCCGTAAGCTGTAGAATTTAACAACTTAGCTACTTCGGTGCTAAAAGTAGCGCTCAGGAATGCGCTCTGATCAGCTTCTAAAGTAGTAGTTAATATGTACATATGTACTAACTATTTTGAAACTGAACCAGAGCGTACTTTCAGAGCGCTCCGAGCGTAGGAGATAATATGGCACAAACGCCAGAGGCAAAAGTCAAGATTTTCATCGATAAGTTCATGAAAGAGAACTTTGAAGATGCCTGGCGTTATCCCGCCCCAGGGGGTATGTTCGGAAATGCTGGAGTACCTGATCGCCTGTATTTGTGGAAGGGTGTATTCATTGCCATTGAGGCGAAGGCCGATGGTAATAGTCCGACAGAATTACAGTGGAAGCAACTTCGTCATATTGCAAGGCAAGGCGGGGTGGCGGCGGTCGTAGTTGGCAAGGACATGGACAAGATGTTGAAAATCAAAGAAACAGTGATGAAGAGAATTAACGATGACACTTAAATCGATACCTGGATACGAAGGATTGTACTCAGCATCAGATGCAGGGCGAATCTTTAGCCATGTGTCCAATGAGTACCTCAGTCCAACTCCTAGACCTGACGGCTATTGTCAGGTAGGTTTGGTTGCAAATGGACATAGGAAATTCTACTATGTGCATAGACTAGTTTTAGCGGCGTTTGATAATTTTGACCTGTGTAGTGAACTTCAGGTTGACCACATAGATACGATTAAGTCGAACAATTGTCGAACAAATTTGAGGCCAGTTTCTCAAACTGAAAACGAACTCCATAAGCATGGGCGTCTAGGTACAGAGCCTGCGAATCAAAAGATATGCACGAAGTGTAAGGGTTCAAAGTTATTTTCGGAGTTTTACACGACTAACTATGGATTCTCCAGCTGGTGCAAGATGTGCGTATCAGCAACGGCTAAAGAAAAGAGGTCAGCATGAGTCTTAAATTACCTTTTGACCAATATGCCTGGCCAATGAAGCATAGCCACATGAAGCCGTTCGCCCACCAGGTAGAATCGGCTAAGTTCAAGCTCATGAACAAGCGATGCTATGACTTTTCAGACTTAGGTACTGGAAAGACGCTATCATCTCTGTGGGCTGCGGACTTCCTACTGTGTAATGACAAGATTAAGCGAGTGCTCATCGTTAGTCCTCTGTCTACGTTGCAATCAGTGTGGGGGCGTGAGATATTCACCAACTTCCCACATCGTAAGTATGCAGTAGCGCACGGCAGTAAAGATTACCGATCATCGGTGATACATGGAACAGCTGACTTCGTGATTATCAACCACGATGGTGTCGTTATCATGGAAGATGAACTGGTCAAAGAGAAATTCGATTTGATTATCATCGATGAACTCACCGCATTCAAGAAGCATACGACAAACCGTAGCAAGGCTATGAAGCGTATCGCTGATAAGGCTACTGCGGTATGGGGACTTACAGGTGCGCCGACTCCTAATGGGCCGACCGAAGCATTTGGCCAGGCAAAGGTGGTAAATCCTACGAACCCGTACCTGCCTAGATACTTCACGGAATTCCAAGGCTCTGTGGAGCAACAGATTGGACCGTACATCTGGCTACCCAAGCCTGATGCTACTCAAATCGTTAACAAGGTTTTGCAACCGGCAATTCGATTTGAACGTGACAAGTGCATTGACATTCCACCTTGCCAATACGAGGATGTGATTGTCGAGTTCACCAAGGAGCAGAAGGAAGTATACGACAAGATGAAGAAGGACTTGCTTGTCGAATATCAGGATGGCTCCATCACTGCAGTGAATGCAGCGGTTAAGATGATGAAGCTCCTGCAGATTGCCGCCGGAAGTGTCAAAGACGATACAGGAGCTCTGTATCATGTCGACGCATCGACTCGTGATGAAGAGTTATGGCGAATCTTTGAAGAAACTGGTAAGACTAAACTCATTGTGTTCTGCGCGTTCAGGGCAAGCATTGAGCATCTTGTCGACTTCTTCGGTAAGCGCAAGGTTAAAGTGGCTAGCATCTATGGGTCTGTGGACCACAAGGTGCGAGCCAACCATATTCATAACTTCCAAGAGGGTGACTTACAGGTTCTGATTATTCAGCCACAGTCATCAGCTCATGGAATTACATTGACTGCGGCCAATGTAATCGTATGGCATTCTCTGATTGCATCAGGGGAAGTCTATGTTCAGGCGAACGGGCGTATCACACGTGCTGGACAGACAAGAAAGCAGCTTATAATTCACTTGATCGGATGTCAAGTGGAGAAGCGGCTTCTTCAGATTCTCAACTCGAAGGGCGACATGTCGAAAGAGGTGTTAGACATGTTCGCGGAACTTTGATTTGGGGTATGTACAACGACTAAAAAGCGTGTAGAATAGCAACTATAGCAAAAAGCTACTTAACGAAATAAGGAATACGAACATGAGTGAACCAGTCAAATTCAAGTCGATCGATGAAGCCATCGAAGCATACGTCAACACACGCGATGACCTTCGTGCCAAGCAGCAAGCTTTCAAGTTGGAAGAAGACGCCATGAAAGCCAACATGGAGCAAATCTCTATGTGGCTGCGTGACAAAGCAGATGAGCTGGGCGTCGACAGCTTCAAGACTCAATTCGGCACCGCTTATCGCAGTGTCAAAACCAGTTATCGGGTTGCTACCGGTGGCTGGGATAACTTCATCGGTTGGGTGAAGGAAACAGGTAACTTCCAGTGCCTGGAAAAGCGGGTTGCTAAACTCGCTACCAAGGAAATCCACGATGACACCGGTGAAATTCCGCCCGGTCTCGATTACGTTGCGGAAGTCGAATTCGATGTCCGTCGTCCAACCAAAGCTAAGGCTTAAATCATGAGCAAAGAACCAACACACGAGGTCCTCTATCCCAAGCGTTCAGTTGTCGTACTGGCATACTCGCTTGGTTGGAAGATGCCTCCGGCACTTGTCACCATCACTCATCCTGATGGTCGTCAGCAGCGTTACGCTGTTCAAGCAAGCTTGCCCAACTGACCCTACGCCTATGTATTAGGCCGGAGCATAGGGGAAGAGGGATTATCCGGCTGAATCTTTCCAATTGGAGAAATACGAAATGAGTGAAAAGCAAACTTTGCCGGCAGTGCCGGAGTACCTCAAAGCCTACATGGCTCAACCCAACACCGAGGCGGACAGCCTGGCGTCGAGTAGCATCTCGATTCCTCGCATCTCCTTGCGTGGTCGCAAGTTTCGCCTCATCGAAGGTGGCGAAGAGATTCGCAAGCCGTCCGATGAACTGCATGCGGTCATCCTCGCGGTGGAACCTGAAGCCGGCCTGTTTGTCAAGACCTACTACGAGGGTCAATACAACAGCGGTGACTCGTCGCCTCCGACTTGCGCAAGCTCAAATGGTATTGCGCCCGATACTTGGGTCACGACGCCACAATCGAATCGTTGTTCTACCTGCCCCAAGAACCAGTTCGGCAGCGCCACTTCTCGTAGCGGTAAGAAGGCCAAGGCGTGTCGCGACAGCAAACGTGTTTGGATGGCTTTGCCTGAAGACATCGAAGGTACCGTGTATGCGATGAACATTCCGGTGACGTCTCTGAAAAACGTCTCTGAATACGGTCGCTTGCTCAAGACCAACGGCTTCCCCATCAGTGCGGTCATCACCAAAATCAGCATGGAAGATGCGGAATTCCCGCAGCTCATGTTTGAAATGGCCGGCTTCCTGAATGAAGAAACAGGCAAGACTGCGATCGAACGCAACGTCGCTCGTGACTGGAACATCGGTGCAGCCTCCACTGCTCCGCTGTTGGAAGACCGCTCAGGTGCTGACAAGCCTGCAGCTCTTCCGTCGGTTGCTCAAGCGACTGCTCGTCCTCAAGCTGATGCTTCCATCATTGACCAACCCAAGGGTAATGTCACTGATGTGAAAGTGGCGGCCGACGGCAAGTCAGTCGACAGTGTTCTGGGCAACTGGTAATAACGAGGGGCTTCGGCCCCTCTCTTCGGAGAAAATATGAAAACAGCTTTGGCGCTTACCTTGGGCCACAATAGCTCAGCTGTCCTGATACAGGATGGTGAAATTATTGCAGGTTACGAGCAGGAACGTTTTTCTGCCAAGAAGTCAGACTCCGCATTTCCCAAGGATGCAATCAAGGAGTTGGCATTGCGATATGACTTGCCTTCGAATACGACAGTGTGCGTGGGGCATTGGTTTTTGGACCATCAGCTTCCTCCGGTGGCCAACAAGTACTGGGACCCAGACCACATCCGTGAAATGTTTCCAGACGGTGAAGTGTTGTCACTCGATGCTCAGTTCAGCCATCATGACAGTCATCTGGAAGCGGCGATGGTTTTCGCTGGTAAGAACTTCGCCCCATCGTACCATGCACTGGTGCTGGACGGTTTTGGCTCATCTGGCGAATGCATCTCTGTCTACGCTGTCAACAAGGGCAGTTATCGTTTGTTGGAACGTTGGTTCGGCTTTGACAAGTCGCTTGGCATGCTGTATCAGTATGCAACCGCATTCCTGGGCATGAAAATGCACAATCACGAATACAAGATGCTGGCATATGAAGTGCATCTTCATGCCTTGAATTACGATGTCAAGCGTCTTGATGAACTCGTTGCCAAATGCGCTGACGAGTGGCTGACTAAGATGTTTCGCCATCAGATTCATCCCGGCACTGACCCGCTGATCAGTTTGGAAGCCCTGCCCAATATTCAGAACACGATCGAGCAAATGCTCGGTGACGTGTTGATTGAGCTGGATGCGGGTGATGTGGACATCCATGACAAGCGTTGCATCATTTCCTACTTCGTCCAGCACGTGGTGGAATCGGTCGTCTTGTCTCTGGCTAAGGTCTACAGTCCTGAAAATCTCTTGCTGGTTGGCGGATTGTTCTACAACGTCAAGCTCAATAACCTGCTGGCATCAAAAGTCAGCGGCCGTACTTGCATCATGCCTATCGCAGGCGATCAAGGTGCTGGAATTGGTGTGTATCAGCGTTACTTCGGGGATTTGAAGTGGCCTGAACACTTGTTTTGGGGATACAGGAATCTTGATTTTCAATCAGACGACGAATCGATGGTCATCGTCGATACGATGGAAGATGCGTTGCCTCTTCTGGCAGCTGAACTGGAGAGTGTTGGCTTTGTCAACCTCGTCCGTGGTGCGATGGAGTATGGTCCTCGGGCGTTGTGCAATACGACTACCTTGGCCATTCCTGATCGGGACGTAGGTGCAACAATCAATCGCATCAACGACCGAACAAATGAAATGCCGTTTGCGCTTTTCATGTCAAAATCTCAGGCCGACGACTTGTTCGTTGACTGCGATAAGGTGTACAAGTCTTTGGAATACATGATTTGTACACGCAATTTCAAACCTGGCAAGGCTGAATCGTGCTTAGGTGGCGCCCACTATTACCCCGATCTGGATGTGTATACGTGCCGACCACAAATCACGGATGATGAGCATCTACTCGTGTTGCTGGACAAATTTGGTCCACTGATCAACACGAGCTACAACTATCATGGTGTGCCGATCGTACTGGGTGAGGAGCAAATCAAACACACCCACAAAATGCAGCGTCAAACAGCTCCTGACGTCGCTTTCAAAACCATCATCGTAAGGAAATAACATGTCTTTCGCACATCAAGTAGTCGACTTCAACCAGCGTGTTCTGAACATCGACCAACGCCCCCACGGCCTTCTGAACCAGGCCGAACTGGACATCTCCATCAAGTGCTTGCACGAGGAGATTGACGAGTTCAAGGAAGCGGCTAAAAAGGGTGACTTCATCGGCAAAGTCGATGCACTCATCGATCTTCAGTATTTCGCCATCGGCATCTTGTATAAGATGGGGTTGACGCCAGACCAAATCGTGGCTTGCAGCACAGCTGTCCATGAAGCCAACATGGAAAAGAAACTAGGCGTCAACGCCAAGCGCGGTGACGGTTCAGCTGCAGACGCAGTAAAGCCAGAGGGTTGGCAAGCTCCAGAGCAACGAATTGGCGAAATTCTAGGGGAGTAATATGTTAATTCCAGGATTCGAAAATTACGACGTCTCAGAATTTGGTGTAGTAACCAGCTTTGCCAGAAATAAGAACGGAGTAAAAATGAATCCTGGAATCTCGTCTGCTGGATACGCTCAAGTGGGGTTATATAAGAATGGGGTGTCGAAACCTTACTCTGTACACAGATTGGTTGCATCCTTGTTTTTAGGGTTAAATCTAGATGATTCTTCAGTACATGTAGACCACATAGACGGAGATAAGTTAAATAATGTCGTATCTAACTTGCGAATAGTTTCACACACTCAAAATATGCGAGCTAGAACTGGTTCGCTAGATTGTGATACGGTGAGTTCAAAACTATGCGTCAAGTGTAGATTTGTTAAACCGCGATTTAACTTTGGAAAATCAGCATCGACATCTGACGGACTTAGAACATACTGCAAAATTTGCACGAACACAAAAGGTAAACGATGATTATTCTTGAAGGCATGGACAATAGTGGCAAATCCACGCTGGCCACTAAATTCAGTCTTGAAGTTGTTCACCCAGGCCCTGCACCTAAGTCTTATGGCGAAGAGCAGGGTTTTTTGGAATCACAGCTCCGAGATGCTCGTCTTCCTATCGTGATGGACAGAATCACCTGCATATCTTCTCAGGTATACAAGGGTAAGCTGTTCGATAACCGATACATGGGTTATCTGCGCCAAATGGTGGACACGCCCCATTGCCTAATCGTGTACTGCCGGCCACCTGACCGAAAAGTTATGGACTTTGATACTCACAATGTCAAGGTTCATGACACACCCGAGCATCTGGCTCGAGTAAAGGCGAACGCTCGCCAATATCTCGAATCATATGATCGGCTTATGTACAAGCTACCTCACATGCTGTATGATTATACTTGTCCGGATGATAAAATCATTCAGCAAGCGGTAGATGCTCAATTCATGATTGGAGAATGGAAAAAATGCAAGAAGCTTATGACAATGCTAAAACGTGGCTAGAAATGTTTGATCGTACCATGACTAATGGTACGGTTGTTAAGCCTCGTGGCTATGAAATTGTGGAGATTGAGGACTTGCAGATTACTGTCAGCCCTCTGTTTCCATTCATGGCGTTTGCGGCTCGTAACTACAACGTCGACTACTTCAAGAAAGAGATGTTGTGGAAACTGACCGCCAACAAGTTCGATGAGTCTATCAAGGCTCATGCCAAGATGTGGGAGACTGTTCAGAACCCTGACGGAACCTTCAACAGCAACTATGGCCAATACTGGTTCGGTGAACAGCAAGGATTCTTCTCTGTTGTTTCTGAACTCATGCGAGATGTTGACAGCCGTCGAGCAGTTATCCCAATGTTGTCCAAGGAGCACATGACTCCTGAGACCATTGATACAGTGTGCACTGAATCAGTTGGCTTCCGTATCCGTAACGGTCGACTCAATATGTCGGTGCACATGCGGTCTAGCGACCAAGTGTTCGGCCTTGGAACTGACATCCCCACTTTCAGTTTCCTGTACCGACTGGTGTACGCTGCTCTCAAAGGCATGTATCCAAATCTGGAAATTGGTGATATGAAAATCACCGCCATGTCAAGTCACATTTACTCTCGCCACTTTGAGATGGTTTCCAAAATCATCGAAAAGGGTGACGATGAATTTACGACCATTGACATGCCTTGGCCAGATACAGTGTCTGAAGCCTTGTTCATCGCCGCATCTCGTGGTAAAAACCTCGAGCGTGCCGGCAAGCTCGGCAACTGGCTGATTGGAGAATAACATGCGTCCAGACCTTGATACATACTTCATGTCGATGGCTATTCTTGTCGCCAGTCGTGCAACGTGCCCTCGCCGCAAGGTTGGCTCGGTTCTCATCAACACTCGTGGACATGTCCTGGCAACAGGATACAACGGTGTTGCGGCAGGCCAAACCCACTGTATTGATTCACCTTGCCCTGGTGCAGGTCTTCCATCTGGACAAGGTCTGGACAAATGTCAAGCTCTTCATGGTGAACAGAATGCACTTCTCCAGTGCCGTGACGTTTACCAAATTGATACAGCTTATGTCACTGCTTCTCCGTGCATCACGTGTACGAAACTCTTTCTGAATACATCGTGCAGACGTATCGTATTCCTGGATGAGTATCCACACTCTGACGCAAAAGACTTGTGGGTTGCATCCGGTCGTGACTGGGTGCAGTTCACTAGAAATGAGCTTTTACTTGTTCAACCGACATAAGTAGAACGCTCTCACGCCGCTCTGATGCGCTCACACGCTAGTAGTTAATATGCAGATATAAGCTACTAAAATGAGAACGATTCAGAGCGATAAATTTAACTGAAAGGACTGCCATGGCTACGAAAAAATCCAACCCACCTCAGAATCTGTTGCAAGAAGCTGAACAAATCATCTACGGCGATCGTGAAAAAACCTACGGTACGCCTGGCAAGAATCTGCAAGCGATTGCTGATTTTTGGACTGTTCATCTCCGTCACAAATACAACTTCAACGGCGAGGTGACGATGGACGATGTGTGTCAAATGATGATTCTGGTGAAACAAGCCCGTCTCATCAACGACCCAACGCACCACGATTCTCAAGTGGACATTGCAGGCTACATCGCTCTCCAAGAGCGCGTGCAAGCGGCTTAACCAAAGGGCTTCGGCCCTTTTCTTACGAGGTGTCAACATGAAATACTTAATAGCCGCGCTGCTCATAGCCAGCAGCGCCCAAGCGGCAGACAAGGCGACATACGTCGGTGAGGGCCGATATGTGTGCAATGACTGCAAAGAGTCCAAATGGTTGCGAAATCAACGAGAGGAGCGTAAAGAGCGAGAACAAAAGCGCGATCAACGTATAGAACAAGGTTATCGTGAGCTGCGCGAGAAAGTGAGAAGCGACCGATGATAACCTTATATCGAAAAAACGCTGGTGGAATTGGTACGTGGCGAATCTGGAATATCGACCAAACCATTCACATCGCCCACGCCACCGTAATGGGTGGAAGTGAAGTTACTCACACAGAACTTGTACCCCAAGGCTTGGGTGGAAGGAGCATCTATGAGCAGATTAAACTGCGCATCAACTCACGTGTATCGCGCATGCGTGACAAGGGTTACAAGGATACAGTTGAGCAGGCTTTGGCTAGTAGCACGAATCAACTTGGTCTTCTCCGCCCAATGTTGGCTCAGTCGCTTGACAAGGTTTCGTCGATCAATTACGAGGGCGCAGTCCTCCAGAAAAAGCTCGACGGCCATCGCTGCCTTATTACGAAGCAAGACGGTGAGCTCATCGCCTACTCTCGCCAGGGCAAGGAAATTCCGGCTATTCAGCACATTATCAAGGCGTTGACCGACCGAGTTTCTGAGGGCGTCACTCTGGACGGTGAGCTCTACGTGCACGGTCAGCCACTGCAGACCTTGGCCTCATGGATTAAACGTGAGCAGCCTCGTACGGCAGAACTTAACTTTGTCTGCTACGACCTTGTATCAAACGACAGCTACAAGGACCGACACGAAGAGATGCAAGACATTCTTGAAGGTGTCGACACCAAGGCTAACGGCAAAGTTCTTGTATTACCATACTCGCCCTATACAGGTGAGGACGCCATGTTCGATGAGTTGATCAGAGTGCGAGGGGCGGGGTTCGAGGGACTTATGCTTCGTCTGGACGGACGTAAGTATGAAGACGGAAAACGCAGCTCATCGCTGATCAAGGTCAAGAAATTCCATGACGATGAGTTTGAATGCATCGACATTGAACCTAGTCGTGACGGTTGGGGCATCTGCGTTCTCAAAGCTAAAAATGGCATCGTCTTTCGCACCAGCGCGCCTGGCTCGTTGCAAGAGAAAGAGCGCCAACTTAAGACCAAAGAGCAGTACATTGGGAAATATCTGACTGTGGAATATAGTCAGTTGACCAATGACGGGGTACCATTCCACCCGTCTGCAATCAGATGGAGAGAAGATGTATAAGCCACTACCAGATAAAGACGTATTGAACTCGAAATTCAAGTACGAAAATGGCGTGCTTATCCAAACGGCGTTGTTGTAGGTCGTGAACTAAACGGTAAGTGGGTGGTTAAAGTATTTGGCGATCGTTATCTCAGATCGAGAATCATATGGGCGATGCACTTTTCTGACCCAAAAGAAATGCAAATCGATCACATTGATAGAAACGGTCTCAATGACAAAATCGAAAACCTTAGACTAGCTACTGGTAGCGACAACAGCACCAATCGTGGATACGATCGAGATTTGCCCACTGGTGTGTATCGTAGTGGGGAAAAGTTTCGAGCATGCTACTCAAGAAAATACCTAGGGTTATTCGACACAGTCGATGGGGCTAGAGAGGCATATTTACAGGAGAAGAATAAATGAGAGCTGATGTACTCGATGATGCCTCTGAGCTCGAAGAGCAAGAACGATTAGGTGCGATGGCGAAACTGGTTGCTAGCCGGGAACCTACTCCACCAGATTTTAACGGAATTCATTGCCAAGACTGCGGTGAAGAAGTTGAAGTAGCGAGACGCGAAGCCGGAAGGTTTCGTTGTTTCGAATGTCAAACCGCACATGAACAACGTGCAAAACTTTTCAGGAAATAACATGAAACACATTATGGTCGACTTGGAGACTCTCGATAACTCCAGCACCTCCTGTATCGTATCTATCGGTGCGGTACTGTTTGACTTCGAGAAAGATGAAGTCTACGAAACCTGGTATCTCACTGTCGATGCCAATAGCTGTGTCAGGGCTGGCCTGACTATGTCCCCCGATACAGTGTTGTGGTGGCTGAAGCAATCGGACGAAGCTCGTGCCATGTTCAAAGAGCAAGGTTCGAGTCTTGAAAGTGCACTGAAACTGTTCGGCGCTTGGGTGCAAGAGCATGACCCTGAAGGCGTGTGGGGTAACGGTGCAGACTTTGACAACGTGATTCTGGCCACCGCATACAAAGCAGTTGGTCAGAAACTGCCGTGGAAGTACTACAAGAATCGCTGCTTCCGTACTCTGAAGAATTGTTTCCCAGTGGAACTCAAACGCGAAGGTACTCATCACAATGCTGTCGATGATGCGGTGCATCAAATGAAGCATCTGAAGTTGATCAACACGACTTACAACCTGAACTTGAAATAAGCTTGTTCAGAGCGCTAAAAGGGACCTTCGGGTCCCTTTCTTATTTAGAGCGTCCAGAGCGCTATTTTACGCTCTGAGCGACCGCTCTGGTTCAGTTTCAAAATAGTAAGTACATAGTTATATATTAACTACTTATTTTAACTACCTTCAGAGCGCAATCAGAGCGCTACTTTTAGCGCAGGTGTGCGCACTTTAGTACTGTAAATAAAAAGACGGCCACAGATTGCTCCGTAGCCGTTAAAGTGGCAACCAAGCCACAGTGGGAGGCAACTACCAAGGAAACTGATTCTTACTTAACCTTCTCGGTCATATTCACAAATGCGTCGCTGAGGGCATCTGTCTTCTTGGAACTTCCGGCGGACGAACCGAAGAAGAACCCAACGACTTGCTGAGCATTGGCGGCGGCGTAACCGATTATCGTACCAACGAAGCCTGACACCATACCGACAACTGACGCGTCCTTGATCGACAAGTTACCAGTCAGCAAGGCATACGAGCCAAACAGTGCAGCGCACATGACTCCGGCGAAGGTGCACATGATGACTACACCGAGCCAGAAGACTTTGTCATCCTTGTATTTGCGAGCATCTTGGGTGTCCGACACATACATATTCTTCTCGCTCAGCTGGAGCTTAGCCACGTCGATGTCCAGCTCCTTCATCTTGATAGCGAAGGCTTGATCAGCTTCTTTCAGTTTGACGAGGGCATCAGGATTCAGACCTTTCAACAACGCCTCTTGAACCTGCGTTTCGGTAGCTTCGCCGTCACCAAGAATGGTTTCGCCGAGTACCTTGATTGCCGTACCAGCCAGAGGACCACCAAGAGCGGTGCCTAGGATTGGCGCAACAGATTTGACAATACTTTTCCAGTCCATGTCATACTCCTAATGTTTTACCAGATTGAAAATCCGCCAGCTTCAAACCACCTGTATATTGGCAATGAGCTAACTCCTTAAAGGTCTTCCAGCGACCCGCCCACTCAAGGCCTACTGATTCTGCAATGACACCGCAGCGCTCGAATACAGAGGTGTCATTCCAGCAAGCCTTGCCGCAGACGATAGGCACGAAATCAAAAGCCACTCGCCAGTTGTGAAAAGATTGTCCAGCTTTTGCGTTGGTGACAATCTTTTCACCGCGTGCTTTGGAGGCCATAGACCGACCCTGATCATACAAGGCTTGTTGAGACTCCAAGTCACGGTACGTTGATGTGATGAGCACATCGATACCATTGGCTTTGCATTTGGCTACAAACGCATTTGCCATGGCTTGCACCTTGGGGTGCAAATCCTCTATTTTACGAGAGTTGATCATTTGTCAGCCTTTCCGTCTAGTTTATCTTCAATACGATCAAGTTTAGCAAATATGGCTTGACTAGTTCTTTCGAACTCTTCACGCCTCATATATTGACCAGCTACAAGGGTTTGCAACTGAGCCACTTCACGAGTTAAGTCGTGATCCGCCTTTTGTAAATCTTTAAGACCCTCCCACATTGCCTTCATCCACCATCCACCTAACGCCCCGGCTATGGCTATAACCATGTTAAATAATTGTTGATCCATGTTATCACCATGTTAAAAGTTGACTACGTTTCCAAGTGTTAACCGCGGTACAGACGTAGATATAGTTTGCGTCCCAGGCGATTTGCCCAGCATTGCCTGTAGCTGTTGCGGATGCGGGTGTCTTTGCGGTGCGGACGCGAATGCTATCTTCATTGACGTCAAGAAGTTGTGAAGGTGTAACACCTAGTCCTAGCTTTACCCCGTCTTGGAAGGTGAATGTCGTGGGGCGAGCTTCAAATATCTTGACGGTGTCTATGTAGCATGTCCAATGCCCTCCCCAGCTGACCCCCCGCCCGATATTAAGCTGTAGTTCTCCAGTCTGCGCCTTTTGCTTAAAGAAGGCGTCTATAGACGTACCTTGTTTCCATTCGAACCCGTGATAGGTTGTAGCGTTAGTCGTCCAGCTTGCGATCACGGGTGTGTCGTATTTGGCATTTACCTGTCCTGTAAAATCGTCTCCTGCTTTGTTGGCCTTTGCGCCAATTGCTGTTGCCTGGGCCGTTGATACAGGCTTGTTCGCATCCGAGGTATTATCAACAGAGCCAAGCCCAACATCCGCCTTGGCTAGTGTCACCGCGCCCGTTTTTCCAGCTACAGACGTCACCGCATCCGTGAAGCTGAACACACCTGTCGTCGGGTTGTAAGAAAGCGAACCCGACGCGCTTACAGCAGCACGCGCGCGAGCGTCCGTGAAGTATTTATTGATTGAGCCTTCCGACACTGCATCCGTAGATCCAGGGGAGGACGAAATCTCCGCGTAGATTGAGCCTGTCCAGCGATAGCATAATCCGGTCGCCGCCGAGACATAAATCTTGCCGCTTTCTCCTATTGCAGGAAATGCACTGACGTTGGCATATTCCAGCACGTCATCCACATACGAAGGCAGTTGAGAGGCAGGCACCTTGCCGCTACCGTCAAGCGATGCAAAGGATGACGCAAACGCTGTCGCAATTGCAGAAGCAAGAGTTGAAAACGGGACTCGCATCACTGCGCCGCTTGTGGTATCGCGAATCAGAAGTGTGTCTGCTGACGTCACATCAATCGTCGCGATCTCAGGTGCATCAGTAAAGCGCTTTTCTAACGCTATGTCAAAGACTGTATCCGTCATAAATGTACTCCAACAAAAGGGCCGAAGCCCCTTTGTTTAGGCGTTATATTTCAGGAATGCCCACACAGCGTCTCCGAGTTGTTGATAACCCTCGGTCGCAGGATGGACGCCATTGTTCTGCCTTGCGGTGACCACAGTGCTCCGACTGTTGATCGGCGCTTCGCTTGTGCGGTTCATGTTGTTGAGGGTGTCCAGATTCAAGTTGCTCGGAACCACATAGATTCTCGAGGCTTCCTGTCCGCTGTACTTAGCAATCAACGTCTTGGCCCACAGAACGATATTCCGCTTGAAACGGTATCGAGTGGTGGCAAAGCCCTCACTGAGCGCAAAGCTGTCCTGATCGTAGCTCGGAGGCGACGGGATCATCAGCGCGACTTTCGTACCTGTGTTCGATGCTTTGATGGACGCGATCAGGTTGTCCAAATTCGAGAAGTAAGACTGGGCTAGTGCCACAGCACCTTCGTCCGTACCTTGTCCAAAGACGTCGTTGATCCCGAGCTGAATAATCACCCAATCCATCGTCGGGAAGCTGTACTGAGTCAGGTAGGAAGCGAAGTTGATCTGGCCCTCGATCCAGAACGGGTTGCCGGGCACGTTTGCAGACGAAGTGAATGTGATCGTCGCGTCGCCGGTTCCGCCAGTCTTTGTCAGCGTACCGGATGCAGACGGTGCGTTTGTTCCGCTGGTGCGATACATCTTAATGATTCCGACGCCACCGCTCACTTGTGAAATCTCTACCGTGAAGGTGGAGCCGTTGTTCGTGTATGTTGTGTCTTGTGTAGGCGGAATGGAAACGGAATTCACGCTGAACTGATAGTAATATGTCCGCCCGAATGTGGTGTAGTCCGGAATCGACCAGCCACCACGACCTTCATGCTTGTTTGTACCGAAGCCGCGGATGCCATACAGGGTAAGACCCATGACGTCGGAACCAGCGTGCGCCAGCATTGTAGCAGTGATGTTCCCATTGTTAATCAGGCTGTCACCGATCACAAGAACCTTCTTAGTCGCGCCGGAGCCTGCATTGGCTGCAGCCGCGCGAAGGTTGATTGTCTTGCTAGACAGCACTGCTCCAGTGTTCTTGCTGACAACCCTTACCAGCAGGTCTCCAGAGGTCACAGCACCAGCAGGCGTCCATTTGAAGCGCTCATTCAGGTTCTGCATCGTCCCGGAGGCGACGCCGCTATCCAATTTCCAGACGTAGTCCCTCCAATCTTGGAGGATTGCGTTGTCGTAATACAAACCAGTCTCCAGCCCTTGCAGACCGTACAGGGTCGTCGGAAGAATGATTTCAGGAGCGAATTCCTGCACTCCAAGATCGTTCTTGAACTCTTGGGTGGGCGTGTAGGCGACCGATTCGGACGGATTAACGAGAAGCAGATGTTCGAACGCTTGCGGAGTGTCCCCACTCGTGCCTGACCAGGAACCACTTTCCGGCTCCGAACCACGTGTGGTCACAAAGTACCAGGATTGACCATCATTGCCCGCTGTGGTTCCTGTAGGCTGACCACATGCAGCGCGCCCGCCACTTCTGTTGAGCGCATACACCGCGACCATGTATTTCGTATTCAAGTCTGAATTCGTTACGGTCTTGATTGCATTGGTAACAGGGTCACGCAGAAGAACAACAGTGTTCGACAGCGAGGTCAAAGACGAGTCGATCTTCACAGAACCCTTCGCCACAATCGTCCCGCCAGAATCCGGAGTGCTTCCTGTGCGAACGAACACGACGATGTCACTCCAGATGGAGGCGTCAATCGTGCGTGTCTGTGTCATCAACGGGATACGGATTGCGTTGAAGGAGATACCCTGAGGCGTGAAGGTCTGACCCCAGCCACAGAACTCGTAATCGCGTGGCGTGCTACCAGGCCCCGTAACGGCCGCCGTGACGGTGAGCGAGTCGTAATTGATCTCGGTGCTGCGGGTCAGCATGTAATCGGCTTTGTCAGCAGTGCTGTCGAGCTGCTCGGTAAGGACTGCCACGGAGGCCTGCAGAGCGCCCGTGCTGCCTGTAATGCTGGGAACTTCAGGCCCAGTGTCTGCTGCTCCCGGATAGCCCCACAGCGCCAGGACGTCTGCATATCCACTAGACACGAAGGGGAACAGTGCGAGACGTGTCGCACCAGCCGGAACCGTCGTGGTCAGCGTGGAGACTTTGGGCGTGGAGTTGGTGGGCGACACCGCGCTTCCTGTGATCTGCCCCCCCACCCAATTACCATTGATATCCATGAAGCGGGCCGCGGCGTTGAAGGTCCCGCCGGAACCCGTCACAAGGTAACGGAGCGTCATTGTGTCACCCGCTACAAGATCGGATTCATTCAGCCAGATAACAGGACCTCCGAGGTTTGGAGCGCCCCCGACGTTCGAATTGCGAAGCGCCTTTCCGTCGTAGAGCGGATTATCGATTGCAGCCCAGGTCACCGAAGTATCGCCCCACCAGCGCTCACGGCCGAGGTATTGCTTTGAAGGAAGCGCTACCTCGCGGAAGAACGAATCCGGGAAGATATTAAGTTTGCCGTAATAGTTCGACTTGGCAATCGCGTCCGCCAGGTTTGCGACGTTCTCCATGTCGAGCAAGCGGAAGTTGATGCGGTAAGAGCCTGGAGAAGAACCGTTGCCCCATGTCTTGCCGGCGACGTAATACTGCTCAGGATAAGTTGCAGGGTTGGCGTCACCTGCATCGTAAGCGCCTCCAGCGGGTCGGTTACTTGCAATCGTCGCTGGCTCGTGGTAATAGGCGATCCAGCAGATGGCATTCGCTGCAATACTGGTGACCATCTTGTTCAGAGGCACCATGACAGTCGTATAGGCGTTCGTTACGTTGGCGCGACCGTAGGCAATGACGTTGTGATTTACGTCTTGAATTTCCACGCGGAATACTCCGGAGGTTGCGCCCTTCAATGTGGTCTGCACAGCGTTGAATCGCGAACCGTTATGCTTAAACGGGCTGCGCCAACCGTAGATGTCAGTCTCCATCAAGACGCCATTAGCGGTATAAGTCCCGCGAGTCAATGAAGCAGCGCTGGCCGCATTAACGAGCGCCTCGAACGCGCCTGAGATCTGGCTGGTGGCCACTGCAAGGTTTTCATTGACAGACGTTTCAAGTGCAGTCACGCGATCATACGAGGACGGAGTCCAAGAACCTGAGCCAGAAGCGCCAGACTTCAGATAAGTGCCATTATTAGCTGGCGTCGAGTCATTGGTGACCAAGCCCACAGTTCCGGCTGCATAGTTCAACGCGGCATTCAGCTCCGCGCGAGTAGCCTTACCGACAACACCATTCGCGAGACCTGCTGCTGACGCTGCCGCAGCAGTGGCTGAGGTAGAAGCAGAGCCCGCAGATGCGGCCGCAGCAGTGGCGGAACTACCTGCCGACGCTGCTGAGTTCCCTGCTGCTGTGGCAGACGCTGCGGCCGCATCTTTGTTGGCCTGTGTCTGCGCAATGGCGTCAAGCGTCTCGATACGTTCCAGGAAAGCAGGGATGCTCCCTACATGTTGTCCGTCGGACGTTGTGTAGCCCTGTGAGTCATTAACGAACAGGTCTAGTCTACTCTCGTTGTCTTTGAAGCGGTTCAGAGCCTCGTTGATAGGAAGTTGGGACATTGTAGTTTCTCCTTAAAGATAATCGCCATTGGAATTCACTACGCCTGTGACGTAGTCTTTGTCAGCGCTGTAATACCTGTCATCGTAATTAACAGCTCTGACGGTTGAAGTGAAATTGCTTTGAGGGTTCTTTTCCACTAGAAGAAAGGCATTTTCCCGTGGCTCGTCGTCCCCGACGATTATGTACCCAGCTCGAGCATACAGTCCATCCTCGATTGCCAAAGGAATTCTAGGCGCCCTAGAAAGGATAACATGCCTATTCGTTCGACCTGCGGTGATCGACATACTCTCCACAGTGCCGTCACAAAGCTGGAGGAATATGTTGTAATTGATTCCGGTTTGCATGACCACAGGTTGAGACAACTCCACCTCAAGCACAGTCTGGTTCCGCACTTCACCGTCCTGCATTCCGCTTCGTGTGTTGTCCGCCACCAAGATGCGATCTTGTGGCACAAGCAGATCCGCCTCCTGAGTTGCTTGGAACTCAGTAATCACGTTTTGATGCTTAATCTTGTTCCATGCTCGCCATGCGTGAAAGTGTGCCTGCAATTTAGAACGGACGCCTAGACTTTCAATTTCCTTCGGGTTGATAGCTGAACGATCTTCCGGGATGTAATACGTCACCAGCGCGTCGTCGTTCGGATCTGCATATTGATAAGACACCCCGTCAAAGTTGTTCTGGTTGCCAAAGCGAATCGTTCTTGTCTCGCTGCCAGGCAATTTGTTGCGATGGTTGAATAGAAGCGTGCTGTCTTCCGTTTCGCGCTCGAAGTTGAGCTTGATAATGTTGCCACGACGGTATGCAGTGCAGAATACAGTATTTGCAATGGACTGAGCAGTCTCTTCGAACGACAGATTATCACTGTCAAACGTATAACTGAATTCACCAGCTATGTCGTGACCGAAATAAGAACGAACCTCTGCCAACGCTGCATAGATTGCATCGAAGTCGATTTCGCTTGCGGGCCTATTGCCGATATGCTGATCAAGGCACACCGAGGAAAGAATGTGATCAGCGCGATTGGTGGCGTACAGCTCTGTCGAGAACGAGCTGCCGCTTACACGGACAGGGATCTTTCTCGTCACCAGCATATTGAGCTTCCGCTCTTTCAGCGCTAGGGCGCCCGCTGTCGCGTAAGTAACGCTCTGCACGGTCGTCACGTTGCCGAAGTGTGTGGACACCACTGGCGCCACCGCATACACGTCACGCCACTTAATCTCATCCACGACCGAACCCTCGAACGCAAGGTCAGAAGGCGTTACACGTCGCGCGCGAATGCTTAGCCTACCCGATAGTGCAGGAGAGGCCTTAAGAGTCACGGCCCTGGTGCTTCTGAAGGTCGCGGAACCTTCTACAGTGGCTTGGAAGGTCTGCACAGAACCGCGCGGACTTCCGTCGGCGTTAATAGGCGTCACTTCCAGTTCAAGAACGACATCCATTCGGGCCTGGTTCTTGCCGTCGTCCTTATACAGCCCGTTGAGTGCGACGAAGTTGCAGAACACTTGTGTCGTGTCTTTCTTATCCAGAACGAAGGGGCCTACCCACTTGGAACCAGTTGTCGAAAGGATTGGGTTGAGGTTCGGGGACGTTGTCAATGTCGTCCAGTTCGAATTTACTGCGGACGGATTCGACAGGCGAATAGTATCGTCTGCAACAGAAAGAACGTCGTAAGTTCCGTTCAGATTATAGAGTTCTGCACCACTTGACAAGCGAATGCCCACGGAAGCGGAAGAGCCCACAGGTACGTTCGTCCAGTTAGGATTGAGGCTTGCAGGGTTATTCAACACGACTCTGCAATAGTAAGTCGTCACGCTAGTTTCTGGATCCGTTACGGTTTCCAGCGATTTGGACGCGATGGTATATACGCCTCCGAGATCGTAACTCCCAGACCATAAGCCATCACTGTCTGTGGTGCTGAATGTTGCACCTGTAAGCTGCACCTCTGCGCCGACAGCATATTCAGCGGGCAATGTGCTACTCGGAATGACAAACCTAAACCCGTTGGAATAGGCAAACAAAGTCTTCGTCTGGCTGATATATGTCTCATATACAGAGGATCCTACGATAGTCAGGGCGTCCCCTGCTGCAAACTTGTCAGTAAAATCGAAGGCGGACGTTCGAATCTCGTTTGGAGCCGTGAAATATATATTATTGAAGCCTACAATGCTTTGGTCATTTGGCGCACGCAACACCTGACCATTGACAGCGTTCGATCTTACTACATCCAGAAGGGGTGTATCGATGGCCTGCCCGACTCGCAATTGTGGAGCATGCCCAGAATTCGGCGATGTGTTCGGCGCAAATACCTCCACCGACGTTCCTGGGATATCCACAGCCAATGTCGTATCGTCTCGAACGTCACTTACATCGTAGGATCCTCGCCCGATGCACATGTAAGCATATTCAACTTCTTCATGATCCTGGAAAATCTTATAGGGCACAGAAATGAGATCAGGTGTAGAACGCACCGTCCCAAAGATGTCTGGAATTCGTGCAAGGGGTCGTGGCTTATTTGCACGCTCCGACAGTTCATTATTTGCCGATTGATTCTGAGTATTTCGTAATGTAGGATTTGGTATATTTCTTGCGGCCATCACCACAGCTGCCACAACGACGATCGCCACAATAGCGTAGATGATCGTAATTGGTTCGCCTGGAAACACTACAACAATAAAGGGTCCTTCCAAGGTTCCAAGAGTTTCGATTTCAGCTTCGTTTGAAGGTGTAACATCGTGATGGGAGCTTACCTGCTTATGATAGATTCTCGCAGTGTCAGGCCACACTTCGAACTGACCCATTAGGAAATCACGAACGTCTTCGACTTCGTGAGTTGCCCAGGTATCTGGTTCCATCGGATTGAGTGCCAGGATGACTGATTTCATTTGTAAAATCTCACTCTGTCAAAGCCTCTGGACGCGACATCCACGGGTTGGAATTCGACACCGTGCTCATGAATGTGCAGCACACGACCATTCAGATAGACGCCAACATGCGGGGCGCTTTTAGCCCGCTGCATGAGCACAATGCAAGGGCTAACCGGTTGCCCAAGACGAACAAAGGCTCTTCTTAATGCTGGGTCTGCACGACGAGCGCTTGGAGGATGTAAAAACCCTTCGAGCGTGCGATCAATTGATACCCCTGTCACACGCATCCACACATCGCACACAAAATGGGCGCAGTTATAACTCTGGCGATTATAGCACTTGTGAAAAAACTCGTCAATACTCATAAGAAACCTCGAAGCATTGGGAATCGCTCTAGCTTGTAGAGTTCACCGGTCTTATTGATATTCAGGGACGGCGCTTTAGCAGTGAAGGTAGATCCTTCACGATTGAATGCAAACGATTCCACCTCAAGCAACACAGGGCCGAATAGAGGTCTTGTAAGATCGTCGGAGCGATATGTCCTATAGGTTACCACAGGTTTTACGTCGAACGCCTGCGCCGCTGCTACGCCGTCCAATTCCTTAGGAAGAACTTCTCCTAGATCGCCTAAGGTTATGGTGAAGGATTGGTCTAGATCGTCCTTAGTTCCATCGTTCTCGATCCTCATCGGGTAATAATCGAACGTCACACTGGTGCCAGTTTCTAGCGTGACAGTTATGCCTTTCACTGCATTGCGGACGATGCGATACACCTTCGTGAAGTTAGGATGCGATATCTCCATTAGTTCCAACTGAACGACGCTGGACTTGGAGTTAAGAAAGAATTGTGCGTAACTCATAGCACAAGATCCGCTGGAATTTGGACGTTCATAAGATTGTCGAACACATCCTCGAACGCCGGGAATTCAGTTTCGTAATTGCTGCCGAACTCGCCGTAGAGCGCAGCGAATGTAACATCGTCATCTGTAACGCTTATTGGTTCTACTTCAAGCTGAGCGCTTACCTCATAGACACAACCTTGCTGATTAGTCAAAGCCATAGAACCCGGTATAAAATAGGCTACATGTTCTACCGGTAAAGGGTCATTCAAAATTAAGTCTATGATAAATGGTGTAGCGCCTTTATTTATTAAAACACTATAGAACGCACGAAGATACTTATACTGCGTACGATCACATATCCACTTTACAGATACTTTAGACGAAGCACCTAAAATATCCAATCTATACCTGCTGAGACCCCCATCCAATTTCGTAGCGATAACATCTTCGCCATCTGCTACACTGTAGGATGAACTATCAGGGGAAAGGGCTAATTTTACAGGTGCCATTACACTCGCCTCCGCTGTGTCTGGGTATTTCTAGACAAAGATTTTGACACGTTAGAATTTGGGTTACCTATTTCAGCAGAAATAACACCTGGTACATCTTGACGAATAGCAGAACGAGCCTCATTTCTAGCTATAATTCGAATCTCAGATTCACTAATTTGCTGAACTTCAAAGTCTTTTGAAGTCCCATAATTTTCTATATTTACAGTTACCCCTGTAGACACAGGTTTTCCTGAATTCATGGCCTCTAATACAGGTCTGTATTTAGCCGTTGATTCTGCGTTTACTACAAACTCCTGACCGTGAACCACCCCTGCAATATCACTGGTTCCAACATTACCGGTGAATCCACCTTCCTTAAATCCCGCCATGGACATTAGCGCCATAGACTCAGACAACGTCATGGTGGCGGTCATACCCGCCATTGCAGGCGCGGAGTTAGCCCCAAAACTGGCTAAAGATGCTAAAGCTGCAGCCGGCGCCCAAGCGGCTGCAGAAGCAGTGGCAGCGGCAGTAGTCATAGCTGTAGTAGTGGCTAATGATGTTGCGGCTAGAGTTTGCCCTAAAGTATTGTTTATCACCCATTGAATACCGAGCTTTACGAGTGCGGATATTAAACCAGCCCCTACTTCACGTGTAACATTTTTAAGGGCATCACCTAGATTTTCTGAATATACAACAGCCCGTCCTATTGAATTAGCAAACCCATTCGTCAATCCGTCTAACATGTTCGATACCATGTTAGAAGCCTGAGAATTCATGTTTTGCATTTCATCCAAGTATCTATTCAGACCTGCAATCATGCCGTCAGTTATAGACATTTGCTTGGCGTAGTACTCGTCTAACGCCTGATTCATTTGAACCTTTAGAAACTCTTCCAACTGTTTATAAGCCGCCAACTCTTCCCCTGTGGCACCCGCCGACAATTTCTTAATATCCAATTCTATTTTACGAGCTTCAGTTGATTGTCTAATTGATTTTTCACGCTGACCTTGCATTTGTAATTCAAATTGCAACTGATCTAGCGATAACCTAGAATCCGTTATAGTTTGAGCCACGTCACGTGCTCGCATATCACGGTCACGTTGACGAGCATCTGTCAACATCTTCTGCTGGTCAGCTTCAGAGGTAAACTGATTCTCACCACCAGACTTGAACGAGTCCTTCATCTGCGACTCATTCGTGTATTTCGATACGTAGCTGCCGCCCTTCAGTTGCTCAATCTGACGCTGAATGTCCAGAGATTGCATGAGGGTGGCATTGTGATACGCCTGAGCCTTGCGAGCAGACTCAACGGATACAGCGAGTGCGTCTGCGGCCTTCGCTTTTTCGCGCTCAGCAGCAATCATCTGGTCCGACATAGCCAGATATTTAGAATCGAACTTGAGTTTCTCTTCAAACTGTCGCAGATTCTTTTCTTCAACAGGATTACGGTTGTTGGCAATATCCATCAAGTCCATTTCAGACTGATAAATAGCCTTGTTCATTGACAAAATGTCTGACTGAAATTGTTCAGCGGCAACGCGCTTAGCTGTCGCTTTGTCTGCAGCATCCGCCATAGACAGAAGTTCTGCCTTCTGGGCTTTCGACATAGCGATATAATCTTTGTCGAACCTCATCTTGGCTTCAAGTTCAGTGCGATTCTTGCCCTCAGTTTTCAACCGACCTTCCATGATGTTAGTGTACTCAAGCTCTGCTACGCCAGCCGTCTTGAACAACTTGACTCGCTCTTGCTCGTAAGCACTCTCCATCCCCTTATTTGGTTTGGTGGGAACGGGTGGCAAACCCTTCATCATGTTGGCCATCTCAGCTTCAGTCTTGGGACGAATATCAATTTGGGTTTTGCCCGCTAGAGACTTGTTGTCCGCCTCCATAGCCGCCTTCTGCTTACGCATATTGGCGAAAATCTCATCTGTCTTTTTCCAAGCTTTAGCTGTTGGTGAATCATCAGAACCAAGCACAATGGCCAAATTGGTATCCGCCAAAGCCAAAGCTTTATTACGCTCAGCTTTGGCCGCATTGATATTGTTGGCCGCAGCATCTAGACCGTCAGTAGCCCAGTCCTTAATGCCTTTTAAGCCTGCCAACATCACATTGACATCTTGAATAACGACATTGATAGACAAGGGTAGTTGCAAAATGACAGCTAGGAAAGTCATAGCCGCGTCTGTCATCACTAACATCATTTTGGCGACCGTTTCACCGAACCCAATGAAATCAGATTTACCATCAACTGTTTGACTGAATGCACCGACCAGTTCGCGCATGATCGCAGTGAAAGACTGAATTATCCCGGACAAACCGAGAAAAAAATCTTGCACATCTGATTGAGTAATCTTAGACAACCAGTCGGCCAATTGACCAAATAGAGTGCCGAGAGAATCACCGATGGTTTTACCAAGCGACGAATCACCGAGCTTGTCGGTGATCGTCGTGATAATTTTTGTAAGGCCGTCCATCGCCCCAGACTGACCAATCACGCGATATAGTTCAAACACGTTATTCTTCATGATGTTGAGCTTACCAGTGAACTGGTTTGCAGCAATTTCAGCAGAATCGCCGTATTCTTTCTTAATCTGATTAGACAGTTTGATCAGCACCTCGTATACATTGAGGGAGCCTTTTGTCACCGCGTCACGGAATTCGGCTTGCGTCATGCTCATGGCACGAGAAGCAAGACCCATTGCATCAGGCAGCTTGTTGGCCAACTGACGCTGAAATTCTTCGAGACTAACTTTACCTTTAGAGGCGGATTGCTCCAAAGCCATGAACAAGAGGTTTGTCTCATGGCCCTTCAAGTGCAACACCGTGGAGGCTTCTGAAATTGCCTCGAACACGTGGCGTGTCATTTCGCCGGTCTCATCCACAGACTTCATAGAAGCTGCGAGACGACCATACTGCTTAGTCACGCTTTCAATGCTGACACCGATTTTATTGGAGAACGCGAGCAAATATTGGTACTCTGCGTTTGACTTGGCTACAGAACCAGTCACAACGTTCATCGTTGCAATGAACGCATTAAATGTCGTGTTTACCTCGATTAAGCGATCAAGGAAACTTTTAAGAACGTAGCCAGCGCCAATTGCCGCGAAGAATGCAGTGAGTCCAGCATTGCTTTTGCTGAGAAACGACTGCATCCGGTCGAAGCTGGAAGACAGAGAATTCAGCGCTGAGGTCGCGCTGCTCGACATGCTAGAGATAGCATTCTTGACGCGTGACGCTCCAGCTTCCGCTGGGGCTGCATCAACTACTACCTGCAATGTCGAAGAATCACTCATGTCTTTCCTTTAGTCCCTGGCTTGTCCTTTGTTACATGTTGCAAGAACGTGGAATCCATCGTGATTATGTATTTAACGAAGGAATCTACATCACTTACTCCATATATCTGAATATATGCCAGCATGTCCTGCATACTTATCGGATTAGGTGCAAATCCGACTGACCGTCTTGAAGAGAGTATATCAAACGCTATGATATACTCTTGCATCCAGTCATATACAGTAGGCTTCTGGTTTAGGGCTTGAGGTTTAAGACCTTGGTCTTCTAAGTCCTCTAAGAATTCCTCCTTATCGCCCCATTCCAGTCGCCACTGGATATATTCGCTTAGGCGTTTCCCTCCTGCTCTTGCTCCTCAGCGCGGAAGTTTTCCAGATCAGTGGAGAACTCTTGCACGAATTCGCGCAGATCGTCGTTGTTCTTCAGAGCCATACGGCACTGAGACTTGTCGAACTTGACTTCAGAACCCTTGGAATCAATCACACCACGCCAGTCGAGGATGAGGCCCTCAGACATGGCTTGGCAGATGATGTCCTTGCTTTCCACTGGGTCGAGAGTACCCTTTTCAATCTTGCGACGATGAGGAGCTTGCAGGCGAGTCAGCGCACGCTGAAACTTGGGATTGCCGCTGTGTGCAATCTTGAATTCAGAGCCGCCGAACTTCGCCCAGACGCCGTCTTCGGTGGAGGTATTTTGTTGATCGATGATGATTGCCATGATGTTTTCCTTTTCTGTTAACCCACTGTGCTCTTATTGTCCAACAACCGTATTAAGGATTGTCGAACTTCTCGATCTGAATCATACAAGCTGATGTCGGATCGTAAATGGCGCGCCAAGTACCTTGAAGCACCAAATCTTGGTCAAGACCCCCTGCAACTACTTGACCAGACTCATACTTCACAGCAGGAAGAGTGAAACGGTAGTAGTCACCAGATGCGTCATTGACCTTAAACGACAACGCAAAAGCAGTGCCGTTAATAAATCGGTTATACGCGGTCAAATCAGCGAAGTACGCTTCGATGTTGCCGGTGATTTCTAGCTTGCCTAGGGCTACACCGACATGAGCGAGTGAACCAATCGCATCTTGAGCACGAAGATTGTTGTTCAAATTCATACTCATGGAGCGAATCACCATGGTGGACGCGACACCGTTTTCCTTGATTTCAATCAAATCTGTGACCGCGTTCATCACGTTTTCAGATACGCCAGGAGATGCAGAAGTCGTAGCACCGGTAATCTGAGTGGTATTAGTCGTCGCACCAAGACCCATGAAGGAGAACGAACCAGTCAGAATTTGACCCGTCTTGAAGTCCAGAGTCATTCCGCCAACACGGCAACCGTTGAAGGTCTGGAATACAGGGGTGTCCAGGTCTTGGAAGTGCTTTTGCAAGCTAAACGACTTGAGCGTGGTGCCGTTCTTGATCGAGCTCAGATTGGAAACCGGAGCTGAGAACGAATTGCACAAAGCCGCTTCGATGAAGGCATCAAACGACAAGAACGACATTTCAAACTGAACGTCGCCCGCAGCGTCTGCAGACACACGAACCAGGTCGGTCGTGTTACGATCAGAACGAATTTCGTTAGAAACGACGTTCTTGATAGAGTAATTCAGAGATTCGCCAGTGTAGCGAATATCTTTGAAGGCCGGCGTCGCTGGAGTGGTACCGAAGGTAACTTCGGGAACATAGCGAAGAGCGGTCCGATTCGATGTACCAAGATTAGGCATGATTTATTCCTCTCGAGAAAATTCAACGGACACGTTCACCTGGTACCAATCTTTGAACACGCCTACTTTTTGCACTTTAGGAACGAGAAAAACGATACCGCCGATACGTTTTGCACGAAACAAAGTGGTGATTGTGTCTGCTAATTCAAGGGCCCTTCCAGAACCAATATCAGGTTTAACGAAAATTTGTACGAACAACACTCCGACATATCGAAACAAAGGGTTTGAACCCAGAGAAGCTTGAAAACCGTCTGCATTCTGTGTAGATACTCGAATCCATTCGTTGACAGATGAATCATTCATCTCGTCATTTTCATACTTCACAAGAGTCGAAGCGTAATTGGCCTGAACATATTGTTCGATCGTGGCCTTTTCGCTTACAAAACTCATTTATTTCAATCCTGCCAAAGTTACTCTAACCATCCCTGCTGGAGCCTGACCTGAATACCCATACTCAAGTTTAACTGAGTAGGGCTGCCCATTGCAAATATACAGTTTAGGGTACTGAGGAAGATTCGAGATGTTTGGTCGTTCTGGAGGTGGTAGCGGACTCAGTGGATTCGCATCATACAATGGAATCGACTTGAAAACCGGTGCACCTTCATTCAGCGTCCAACACGCCCTAGCTCTTCCTGTCCAAACTGGCGTCTTTGCAACGACACCATCAAAAACCTGCTCCGCAAGGTCCTTAGCTTTATCCTTCACCGACTTATCGACGGTTTTCATAAAATCCATCGGATTTACGACCCATCGACTTGTCAATCCCATCAAAACGCTCCTAAAGTACGCTCTGATTCAGTTTCAATTTAAGTAGCTTATATGTTACCATTAGCTACTTATTTTGAACGCATCCAGAGCGCCCTCCTGAGCGCTACCGACGCAACTGAAGCATAAAAATAATGACCTTACTACCTGCTTGCACTGGATTAACGTTGATCAAATCATACGTCTCTCCATTCATCACAACCTTGTCGCTCAAACTTGGAACCGTATCATCGTTGTTAAACATGACAAGTTTCACGTCTGAACTCTTGACTTGTTCGCCATCAATCTCATTGAAAGCAAACTTGTCAACCACCACATCGATAGACTTATCTGTCGTAGCAGTGGATTTAACCCCTGAAGCCGCATTGTAAGACGCAACACCTGCGGTCTTCAACGTGGCTTGAATAACCAACGAGCCTAGTTTACCCTTGGCTCCAAGAACCGCACTGTAAATTGTTGAAGCCAGATCACTCATGTTCTCAACAATCCCACAGTATGGACAGAATTACTCGACACAACTGAGTATTCACCCCATCGAGCAATCATGTCTCGGACCATTTTGGGTAATCCATTCGACTTAACCGTGTCAGAAAAATCGATGGATACAGGGCCGACCTTAACCTTCGACAACTCATTTTCACTAGCTTGGAATCCGCCATTCGATAGAAGACTATAAGCTAGTTCAAACACCGCATTTTTGACATCTTTTGGCACAATGGAATCGCTGATGTACGATTCAAGAATTGTGTCAACGCCATTGTATCGACCATCTATGTTAGGAACGTACGTACGTGGCCACCGAAGGGCTTGAGTATCGCTCTTAACATACCCTTTCCAAGACACCAATAGGTCCAGAAGGCGAGTTGATTCGATAAGGACAATTTCCTTATTTGCAGGAAGAGCACTACCCCAAGCGGTACGACCAAAACTCGTAGCGAAATAGGCATCAGCCTCTGCGACAGTAACGTAACTGTTCGCAGAAGCTCCGCCTAGGGTAGCGTCCAAGGCCATTATTTAGCCTTCGCCTTTGCAGCGGCTTCAGCATCAGCCTTGGCCTTCGCTGCAGCTTCTTCGTCAGCCTTCGCCTTTGCAGCGGCTTCAGCATCAGCCTTAGCCTTCGCTGCAGCATCGGTCTCGGACTTGGCCAAAGAAGGTACGGCATTCGAATCGGTTGCGGCAGCCGGCGTGTCGTCGACCCATTCCAGAGTGCAGCCGTAGTAGCCACACAGGATGTTTTCCAGCAGCTTGCCGTCATCTTCGTTGCGTTCGTGAACACCATCTTTGAACGCATAGCGCCCATTGACAACGGTCGTTTGACCTTCTTGTTCACCGGTAAGTTTGAATCGTGCGATTTTTGCCATGATTGCCTCTTGTTTTGTTGAAACAAGTAAGGGGCCGAAGCCCCTTACACTTAGTTGGTGATGCCAGGAGCTACGGCAACGCCCAACTGTGAGAAGTTGGCAAAGCCGCAGTAGAACTTCACGCGGGTGATTTTTTCATCCGCAGTTTCTTTCGCACCGATGTTCTCGACACGAATACCTGCGTTACCCATCGCGGTCAGACCAGACACACCGTGCATGCCCGAACCATCGTCAAACGTACCAGCCACGATGCTGGTACAGATACCAGACGAAGTGCCGACAGTTTGGTTGGTGGGAATATAGTCGTTCACGAAGATCGGAACACCGCGATACATGGGCACTTGACGGCCAGAAGGCAGATTCATCACTTCGTTGACCGATGCGCCGCCGAGGGTACGCAACAGGTTGAAGTAGGCGCGGCGGGTACGGAAAGGCATCATCAGGTAATCGACCTGGCCGTCCTTGTCCTTGACGATATCGATCAGCTGATCGAGAATGTCAAAGGTCAGCTGCGAACCATTCGCACCAGTGCTGATTTTCTGACTGGCGGGCGTCAATGCCAGAATACCTTGGAAGGTATTGGATGTGCCGTCACCGTTGATCATCGTGTCCTGGAACTGACGAGCGATCGACTTGGCCTTGGAAGCCACTTGAGCAGCTCGCTGGTCTTGCTTGTTCGAGCGGGTTGCTTCGATCAAGCCGTTCACTTCAGCGTCGCCCAGCAGCGTGGTGAGGCCAGAAGTCACGTAGGTGAAGGTCGCAGGGTTTTTCGCGGTGATGGTACCACCAACGCCCAGATACTGAGCATCGCCCAGCGCGTTTTCACGGTTATAACCGAGGGCGTTGCCTTCGATTTCCATGAAGGGGAGAACTTCAAAAATCGGATTGACCGAGATGATGTTCTCAATGACGCCCGTGATGAGCAAGTCTTGCGAGAGTTTGGCGGATTCCGCCAGGGTTACTGATGCCATGTCATTTCTCCAATTTGGCTAAGTTAAACGAATCTGACCACTCGTCTGCCCCACCGGAGAGACGACACGCAATTTTCGAAATCTCTGAAATCAAAAATTTGCTAATCGTGGTTGTATTATACCTTGCTAGGGTACATAAGTAAATAGCAGGACTAGCCTGCTATCAACGGTCCATGATCGAGGGTTTATCCCAAGGAATCCAGCCCCTGAGCAATCTTCTGGGCCGAGGACAACTTCGAGGTATCAACGTTGCCTTTACCAGAACCTTGTGCACCGCCACCTTGAGAGCCTTGAAACAGATGGGGCGCCTGCTTCTTCAGGCCGGAGGTCCAGTCCACAACAGACATTGGAGAGGTGCCATCCTTGCCGTAAACCACGTTACCTTGGGCATCCACTGGAACCGCACTGCCGTCCTTGATTTTGAAGGTGGCTTTTGCGCGCAACAGAACATCGTCCACAGCAGTGGCTTGTACACCAGATTTGAGGGCTGCATCACGAACAGCGTTGTCGATCAGCAGGGATTCCAACTGGCGCTGAGCCACAGAATTTTGCTCTGTCAGCGTCTTCAACTGATTTTCGTAAGTGGACTTCATTTCGCCCACACGTTGCTCAACGACCTTGTCCAGTTCGCCAGCGTCGATGAGTTTCTTTTCCTGTTGCTTCTTGGACAGGTCCAGGAGTTCCTGATACTTGGCAGGGTCCACGTCCTTGAACTTTTCCAAGTCCTTCAGCAACTTCACATTGTTGTTGCGGAATTCATCCAGTTTGGATTTGTCCACAGCTCCGTCCACAGACAGGTAGTACGCGCCGTCAGCGCCTTGCTCATAGAGACCTGCGATAGCTGCGTCCAGGCCTTCGAGAGTGTCGAGTTTGAATTTGAGTTTCATGATTAAGCTCCATTATTGAGGTTGATACCAGTCCCACTGCTTTGTTGGCTCGCTTGTTTGGCCGTTTCCGCAGCAATCAATGCGTTTACCTCCTCCAAATCTTTACGATCAGGAGAAAGTAAGTCGCCCCTACGCAGGTTGTACACCAGCGTTTCTTTGCTAATCCCGCCGGAGATGTAAGCTCCGACGAGTTCGCGAAGTTCTGCACTAGACAGTCGTGCATCCAGAAACTCTTTATCAAGTTTGATGGATACAGAGGCTTCTTCCAAGCCTTCCATAATGGCGACTGTTTTGTATGCCTTATTCAGTAGGGCCTCGACCGCACGGGCTACAGCTGCAAGAGACGCGGTCTCAGACATGTAGCGCAAGCGTACAGTGTCAGCAGCTTCAGAGCCATGTTTGCTGTTGTCAAGCAGACGTGCCGACAAACTTGCAAGTTGGGATTGCTTCTCAGAGAGAGCTTTCTCAAGGCTGATCAGACCCTGACCAGTGAATTCCAAATAGTACGCTTTGGCTTGATGATCTGGGAGGACCCAGGCCACCATCGAACCAACTCGCAATTTGGTTGAAGAGTCTACGCCAGATACCACAGGCACTGGGAGACCGGTGAAATGTCGACCATGTTCAAGGTCTGCACTCGTACGATAGTGAGAGATGTTAATCTCCACGATGTCAAGCACTGGAGGCTTGTGCATATCAAACCCTACGCCGAAGGGGTTGACCACAAAGAACGGAATGAAGTCCATGGTTTTGCCAGTGTTCAGTGGAGTCACTGTACTGACAAAATCGCCCTTTTCAGAGTAAATCGATTGGGTGTACACGCCGTCAGTCAGACGAAGCACCCGATATTGAGGTTCAGTCTCAATTTCAAATTCGTCGTTGGACTCTTGCTTCGCCACGTTTTCAGCGAGCACTACCAACGTAGGGTTTCCATGCTCGTCAGTACGCCAATTGATGATTGACTCTGCAGTGTAACCCACGAGTTCAGGAAGTCCGCCAGATACAGGGCGGTCTACTAGAATGCCAAATCGACCCATCAGCAGGTTTTCAGAGAGCGATTGCGACAGCATCTCGTAAAACTGAACTCCGCTGTCGTCGAGAAAGAACTTGTCCAACTCTGACGGATGAGTAACGATAGGCCGCTTGGAAGACGCCATGCCTACCAGCGCCGAAATAGTCTTGCTGGTAATCGAATAGAACAACGCACGTGTCCTGTAGGCGTTGTAGTCATCTGTCGTTTGTTCGCTGAGTTTTGGCAGGTACTTGACGCCCGCAGCCTTGATTGCTGATTGACCCTCAAACGCATCACGGCACTTAATCCAGTCTTCAGCACGGGCTTTGTATTCAGGATGTTGGGAATTGACCGGCATTTTATGCTCCTGTTACGGTTGTGGTCTTGGCTTTCTTTGCAGATTTCAAGACTCTATATCTAATCACATCCCACAAATGGTCCTCACCATGGGAATCAATATCTTCACGATTTTTCTCATCATTTTCCAGGTTCGGAAGTGTGCGAATCGTATGATAGCAAGTGTTAAAGACAAAGTACCCTGGTTTCTCCATGGGTCTCTTCGTGGCCGCCTCGAGGCGTCCCCTGAAGAGTTGGACACCTTGAACTCGGCTCCCAGGGGCCTTATTCGACCGAGTGAACGTCACACCCATCGTAGCCATGTCTGCGGCCACCGTGGTGTGTCCAGGCTCACTACTGAAGATGCTGTTGTCTGCAGGTCCAGGTTCTACCTTACCCCACAAACCTTCGTCTTGCTCTTGCTGTTTAATACGACGAGCTTGCTCCGTGGCGGTAAGCCGCAGACCCTCGTGACGCTTGTTTGCGAAATACAGTTCGCCTATCTGGAAAATCGAACCTGCTGGAACCCATGCCTCATTGCCGTCAGCATCGATGAAGTCAGACCCATCGCTCTCAGCAAACCAACAACAAGCCGCAGGATTAGAGCTACCGTAGTCATAGCCTCGGTCAATGCGCCAGGCGTGAGGGATGTCAAACGGCTTAACCACATGGTATTTTGCACGCCAAACGTCGGCAAATCCACCAGAACTCAACGATTCCCAGTCACCTTCAAGCATCGCCTGAACCGTGGCTGTGTCCCCCATACCTTTCAGACGCTGATAATACTCAGGGTCGTTAAGAATGAGCACCTTATTATCATGTAGACGAGCCGGAACGTACTCACGACGCATCGAACCCTCGTCTTCTGGTGCTCCGAATACATGTCCAGCGCCCATGTCGACAAAATTCGACTTGAAGTAATGATGCCCGACGCCTCCAGGGTTGGCCGTGTACAAAATCCGTGGAAAAAGACCCTTCCACTGCGCCGGAACGTTCATCGAACCTAGTCGAACACGACTCCGAATGAATCTAACCATCGAAGGGGTGAAGTGGGTAGCCTCATCGATGATCAAAAAACCAATTTGCGCGCCCTGATGGGTATAAATATCGCTCTCGTACTGACTATGCGCTAGCTGAATCCGACTTCCGTTATAAAACGTGAAGGAGAAGTCAGATTTAGAGAACACACAATCGCCTGAGTCGATCAAATCCTTCAGCATTTCAATGTATCCACCGGGGGTGTACACATGGTTAGCAAGGACTTCCTTGAAGGTACGTCGAAACAGGTATGTGATCAGACCAGGAATCTCGAGGCTATACACGATGCTGGCAACACGCGCTAGATAGCTCTTGCCGCCCCCAGCGGCTCCTCCGTAGAGGATTTCATTCGCTGGAGTGACAAGCGCACGTTGCTGCTTCGGATATAGCTTAAACTCAGTCACTAAATAGTCTCACTTGACCTGGCGACTCATATTCACGCGAGTCATTAGTCGTCTGTAACTCAGACAACTCCTTACGTAATCGCTCATTCTCTAGCTGAAGTTCTAGAGTAATGTCTATCTGACGCTTGAGTTCGAGTTCCAATCCATTTTCTATCCTTACCAGTTAGATAGAGCCAAAGCCGTTTCCCGGCTAGGCATCGATTTCTCGCTCGTAGAGCGAACCTCAACATCTTCGACGTCAAACAGGGACACTCGCACGAGCTTCTCTTCGCGGATGTCGCCCTTCACCTCGACGGACTTGAGCTCAGGTTCGAGGTACTTCGCGATCGTCTTGTGACACTCGAATTGCAACTTCAAATCCGCGTCCTGGTGATGGGCGATGCGCGCAATACTGAGCAGCGGATGATAATTGGGAAATTCAGCATGGAGCATGGATACTAGTGCACTGCTCCGTGTACCCGTAACTGGCAACATGGCTATTCCTTTACACGAATGGCATGCATAAGTCTATTCGACTTATGCCCGTCAATAAATCTTGCTTGAATTATACAGGTCCTTCTGGCCTTTGTACATGCTTGAACGCAACGGACCATGATCGAGGATTTGTGCAGGGTACTGTGTGCTTTTCACTGGGGAACCGTACTAAGTACCACGATCTAAGACCATCGGCCTAGGCTTGTCGTACTAAATCCGTCGCCCCAGGCCCCTCGCCACGATGCATACGTTTGTCGCAAAAGCCTGGAATTGAAAAAATTCCCCGCTAAGTGAGATGGAGGGCCCTCGGCCGATGGGGCCCCATTTCGTCATGCGAAATATCATCTCGTGAAATCCGTTTTCACATCGTGAAAATGATTCATCATTTCATATTATGATATTATTTATCACATCATGATATAAATCTAATTGAGAATAGTTATCGATTACATTTAATCCATACTAATTTAGTCAAGCATTTAATCCATACTAATTTAGTCAACTATCCTTAATCCATACTAGATTAGTAGACTATTAGAAGTGATAATCACTATCATCTAATACTTGACTAATCTAGTACACTATCCATATCACATCGTGACATCGCACCTCGCCCATCGACCCATACTCAACTGATTTAGTCAACTATTATCGTTACAATTCTTTACGATTCTTTTGTGTACATTTCCCTTATTTCGTAGTAGACGAATCCTCAAAGTAGCGATTTGTTTTTCTTATCGGAAAGTCATTTCCAATATAAAAGATTTTGTGTACAAAGCTAAAAATCATGATATAATTACCACATGATCGATGAAGCAAGAAGCTTACACCATCGGTCAGGGATTTAGAAATAAATTCAAAAATATGTGTACAAGCTTCAAAATGTTGGTATAATGAAACTGTGTTCGAACAAGAACACACTTCTTAAATCTCAAATCTGAAAGGTATTTATCATGGAAAACATCACCACTCAAGTTGCCGAAGTTGCTGCTCAAATCGGGCTCATCAACCTCGAGGACAAGCTCACCATGAAGGCATTGGCTGAGAAGCTCAATGAAGTCATCACGAAGCTCAACGCATCCTCGCCCCAAGCAACTCGCAACCGCGGTCCTCAATCCGAACGCACCATGACAGACGACGATGCACGTCGCATCATGTTGGGCGACCTCAAGGAAGCATCCCACAAAGATGCGGCCGAAACCCTTGGATTGTCCTACGGCCAAATCTACTCGGCACGTAAGGGCTTCACCTTCAAGGTTATCTACCAAGAAATGATTAAAGGCAACAAAGCCGAATAAATCATCAAAATCCTCAAAGCCTCCTTCGGGAGGCTTTTTTATGCGTCAAATTTAGGCGATAATGATTGTCGTTTACACATCGTCTAGAAGCGCGCCGGTCAGTGTCAATTTCTCGCCAATATACAGCTACGCGCATTCGCTTTCGCGCTGACCTGAGCGCATCCATCTACTCTCATCAGAATCGCTCCAGTCAGTTCAATCATCTTGCCAATATCTACCTACGCACTCGTCAAAATGAGCTGACTGGAGCGCATCCAGCTACTCTGAATAGCATCTATTTAGCTGCTCTTTTCCAACAACCTTCAATAACTCCTGGACCCGCTGGGGAATCCAAACGAAAAAGAAGCCGGAGTTCCGTCCGGCTTCGATTGGCGGCCCGAAGGATTACGCCAGAAGTGCGTCGGCCGTTGCACCTTGCACAGATTCTGCGCCTTCAGATTGCGCCGGAGCCGCCTCACCTTTGGCCTTGCGGGGCTTGCGACGGTTGCCACCACCGCCATCGGCCACCGCACCGTCCTTGGTCGTGACGCTTTGGCCACGGGCGGCGACGCGATCAGCCTCGAACTTGGCAGCTTCTTCAGCCGTGGCGACCGGGGTTGTTTCCAGTTCTTGGATGATCTTGTCCACTTCACCCGTGTCATACTTGGGATGACGCTTCAGCCATTCCAGACCTTGGTCGATCTGCTCTTGCGTGGGCTTGAAGTCAGCACCGACGTAAGCGAAGTTGCGATTCTTCTTGATGTCATCGATCTTGCCCACGGTCGTACCGTACATCGCGGCCAATTCCTTGGTCGAATCGCCCTTGTTGTTGCCGAAGCGAATCTGAGCCACCACTGCGACCGGCATGCGGCCATTGATGATGTTGGGATTCACTTTCTTTTCCACTGCGGTTGCTTCAGTCATGATAGTTTCCTTTTCCACTTGGTTATGGCCTGCAAGATGGCCGGTTTGTTTGCTTGCATGTAGTATATTCTACTACCTATTTTTCAACTTATACACACCCTCGATCAACGCCCCTTGCTTGCAGCATCATCTTGTTTGCGTACAGTTTGAATCTTACCATCTTTTCTCCCACCTACTACACCCTCGTTCAATGATCCGTATTCAAAGATTATCAATCCCAAGACTGCAAAATACCAACCCCCACCAATCCATGCCCAGACTAGCATGCAAAGCCCGATCGCCTTCATGACTTGGACCCCATGATGGTCTTCAAAATCACGAACACGACTCCGAATCCAATTCTAACGATCGTAAAGCCCAAATGGACCATGACCTTGAGTAATTCAACCATGCACGTCGCCCTTCGTCCGATGCGCTCTGAACGAGCTCAAAATTTAATATGTATGCTACCTTAGGTAGCACCTAAATGAGCGCCCCAGAGCGTATTAGATAGCAACGGAGCGTATGTTAGTAGCTATTATATACTACAATTTCAAAAAGTGTTCGAAAGCCCGCAATTCTTTTTCATTAACCTCGTTCTCAGCACAAAACTGCTGGAACAAAGACCGTCGCCCCTCGGCCAGCAGTCCTAGGATTGCATTATCGTGGACATATTTAGCGAAGGCCAAATACAGAGAGTGTCTCACTCGAATTTGGTCCATGAAGCCGAATCCAGAATACCAAACAGTTTGTTCGTTGTACCCTGAAGTACCAAGATCGGTCGTTGTCCTGAAGAACTTCAGAGAATCATCCTCGACCGTCGCCCGTTGCTTCCTTTTTGTAACAGGTCCGGCAGTAATGTAGAAGTCCTCGAAAGAGGGGAACAGATGGCCGTTATTAACCATGCGGTTATATCGATAATAATGGTTGACACAGCAATAAGCGGTCTGGCCTTTTCGGTCCTCACCAAGAAGCTTCTCAGCCACTTTGATAGGTGGTGAATATACAGATTGGGCTTGAGCCTCTTGAGTCACATCATCGCAGAATATACAGGAACGGTCTTCATCTGGCCCATTGACAAGACGAAACGTTATGCACTCTCGGTCTCTTGATACACGAGTGTAAAGACTACGAAGTTTAGCTGACGGCTTCATATTTCCTCCAAAATTTTTATTATACTATTACTATTTAATTTATGTCGTCCAAATTCATCAATCCATGACAATACTGACATACTATCTATAACTACGTCTACGAAGCAAAGTTAGCTTAGAACATTAAAAGTGCTCATAGTATAATATAGTAATGATTCTCATTTACTTTACTTGGATTCATATCCTCCTTTTCTACTAAAGTACTATTATAGTGTAGTATATAGCATTCTAAAAATTATTATATAAAACAACAACTTACGACGTTCACTGGCTCGAGAATGCTAACTATCTTGTGTATTCATAGTGCGAGGGCCGACGGGCATGGTCCGTTTCTCATTCTTTACTAAACGTTGATAATTTAGCCCCATTCATGGGAATAATCCTGGAATAGCATGGGTCCAAGTCATGGAATAGCACGCAGGTGTAATTATTTCATCGACCACTAAACAAAAGCATGTACACGACAACACCTTCAAGCTATAATATGAGCATGACGAAAAAGAACCCGAATGCCTTTGCAAGTGTGCTGATTGCTCGCTTTTTATGCGAACGTCGGCCTATGCCTGGCGTTTCTGGAACGACTGGTTACCTGTATCATGTGCCGATAATCCTCAAGGACTTCATTCAGTACGTGACGGAGGACCCTATACCCCAGCAGAATCACTGCAAAGTGGCGACGGGCGTGGGTAATCGTTCTTTGCTAGAATTCCATTTGCCAACATTCCTCAAGGGCTTCACAGAAGACCTCAGTGGATACCTTGATGGACCTCAGATGGACCTATGCAAGGAATCAAGGATTTATGATCAGGGGGATTACACAAGGGTCGTCGGCCGACGCCCGACGGAGCTCGCCCATCGCACCTTGCGCCTCGAGAGGCAGTTT
>source=19_0131_sewage;assembly=control;id=>NODE_4363_length_6810_cov_2.129238;length=6810
TCCCAGCGGAACGCAGTGACGCTTAGTCCCAGCGGAACGCAGTGACGCTTACACTTAAAAACCGGCAAAAAATACGTATATTACATTTGTTGGAACATAAGTGACAACTATAAACGTTGGAACGAGAGAAACGAGTGACAACTATATTGTAGTTGTCTGGACGAAGTGCCAAGCGATAAACTGTATATTATATAAAAAAATAATAAAATATTTTTTATTAATACACAAAAATAAAATAAAAATAAAAGGCAAAAACAATGGTTGACATAGACATATACACCGAAGAAGAAAATATGCAGGAACACAATATGGATGTGCCGTTCGGCACGTTTCTAAAAACCGTTTATGTAAAGGACGGCTCACCGATAACATTCAGCGAGCTGTTCAGTCTGGTGCGTGACTCTTCACGCCGTTCAACTCCCAAGACGAGCCGTTCGGCTGTCTTCGCTGTCACTACATCCAAACGCCCTACAGGTCCTGAGGACTACACGCAGTGGTCTGGATTCCAGGCGTTTGACCTTGACATCCACAACTTTGATATTGTCAATGCTATCAAGCATGACCTCGGTGACCGGCTGTCCCGTTTCCACTGGTTTGCGGGACTTGCCGCATCGACATCCGGCGCCGGCATACACATATACACAAAGATAAAGATTGCAGCAGCGACAATGAACCCTGACGCTGTGCAGACAATGTTCATATACAATTTCCGTGCCAAGCTGGCGAGCATCTACACGTGCCTCAAAGAGTCAGTCTCTGAACAGTGCCCTGACTATGAGCTGTCAGAGGACATCATTGAGTCATGGATTGACCTCCACCAGTTCTCTATCAAACAAGCGCTTTTCATAACTGTCGACGAGGACCTTGTCGTCAATGACTCATTCTCTGACGACACAATAGACATCAAAGAGGGCAACGATTTCTCTGATTCGGTGACCGGTAACCTCAAGAGCATGTTCAAGGTGACCGATTTTCTTAAGAAAAAGGCTGACCAGCAGGCTGAAGAGCCTGTCAAGGTCAAGAGTGCGGGTGTGCCGGACACTGTCCGTGCGCCGTTCCACTACAAGCATGACGCGCGCTGGAAACTGGCCAACACACTCACTGCGCTGTACGGTCCGGGTGACGGATTCAGACTGCTGCGGGCTGTATGCAGCAGTGAAGTGCCGAGCAGTGCCCTGCAGGGCCTTGTCAACACCGCTGCGGCATACTCAAAGCCTATAAACCGCTGGGCTGTTGACCAGCTCAACCGTGTCCACGGATTCAATATTGAACTGGAGGACTGTGCGGCAAAAAAAGCACAGGCTCCGGCAGGACCGGAGCAGCAGCTCACTGAGGAGGAAGTACAGAAGCGTGTAGCAGGCGCGTTCAACAGTGTTGTTAGCCCTGTGGACGACGCTGAGCTCAACGGCACTATACCGCTGATGCTGCAGTCCGGGCAGTATCTTTCCACACTCCTACCTGCTATCCAGCCGCACATAGACGACACACTGGTGACCATGATTGAGTCGCCTGCCGGGTCTGGAAAGACCGAAATGGTCCGCCAGCTCGCAGAGGCCGGGCACAAGGTCCTGCTGGTTGAGCCGTATGTGTCAGTCCTCAAAAACAAATTCAAGGATGACGGTGAGTGGACCGTTGTGTACGGCAAGCGCAAGACCGACTACAAGGCCAAGGGCTCAGTGGCCATGACCTTCGACAAGTTCAAGGACCTCAACATGTATGAGCTGTTCATAAACAACTTTGAGTATATCTTCATCGACGAGTCGCACCTCCTTTTCATGTCAGAGTACCGAAACATAATGTCGGATATAATCAACCTGTCCAAGTCCATGAGCCGCATGATGCGTGTGGTGCTGATGTCCGGAACACCTGTGGGTGAGCAGTTCTTCTACGCCAACGAGTCCCAGTTCAGAAAGTTTAATGTGTTCAAATACATTAAAGTGACCTGGGCTGACCGCAGGGACAAGAAACTGCACCTGCACCTGTTCAAGGACAGTTCATACATCAAGTTCGCGACAGCACTGGCAGTGGCGCGCGACGTCCAGGCCGGTTACAAGATAATGTTCCCGACCAACAAGGGAAACCAGTATTTTGAAGAGATGTGCGAACTGATAAAAGGCTGTTCGATGTATATCCTCAAAGAGAAGAAAGCGCCTAAGATTGAGTATTACAAGAAAAGTAACCTGGGTGAGTCGTTCGTTGAGGACATCAACACGAAGAAGTCGCTCGGCAATACCGATGTCATGTTCTGCACCACATACCTTTCAGTAGGTGCGGATATTAAGGACAGAAACCGTTTCAAGGTGTACATATCCGACGAGACATTCATGCCGCAGGACATCGAGCAGTTCGCCAACCGTCTCAGAGACGTCAATATTGAGATTGAGGAGTATGTTGCCAATGATGAGAAGACAGACCGTCTGTTCAGTTACTCGCCGATAGACCTCAAGATTTCCGACGATGTGAATATGATGTACCACTCGCTACTAGATATTCTCAACAACAACGCGCTGCGAGACAACGGCGAGTACCGTTACGAGCAGTTCCAGACCAATATAATGCGTGAATATCCTTTCTTCAGATACAACGAGATTACCGGGCAGTATTATGTATCTGAGACCGGATTCAACCTGCTCAATTTCGAAGAGCGCTACAGGGCATTCTCGAGCCAGTTCCTGCCTTGCACATACGTGCTCAAATACAAATACGGCTACAACATCTGCTCTATCCAGTACGAAGAGAAGATTGACGCTGACACAGCCGATATTGACAGCATCAACGAGAACGCCAAAGAGGTCAAGAAATACCTCCGCATGAAGAACACCAACGACATCAAGGACATCCTGTCTGACGCCGACGATATGTTCTGCGACACATGCGCTGGAGTCGTCAATGGTGACATCGCCGTCTTCAAGTCAGAGGTCAACGACTTAGTTCCGCGCCATGGAGGGGTGCGGGCGGTCAACCCAGAAATGGTAGACAAGATTGCGCCGCTGGTGCGCACATACAGCACACTGTATGATATGACGACGATAAAAGACATCTTTGAGTTCTCAATGGACAAAGACAAGACCAAATTCACCTTCTCGGTGCTCGAGCGCATAAAAGGCCTTGTAACGATAATGAAAAACGAGAAATACGGCCTCAACTCAGTGCTGATGCACCGGCTGATGAGGTACATAAAGAAACGTGTCAGCGGCTGCGGTGAGCAGGAAAAAGTGTTCATCAATGACGTTGTGACCGGAATGACAGATATTTACTACAATTTCTATTCTGATATACGCTATATGTCGCAGAGTGCGGAGCTCAACCGCAAGCTGTACGCGACGTGCCAGACCCTGTTCAACATACTGGTAGTCAAGACCAAAGTGTCCAAGACAACATTCGAGTTCGCGCTCAATGAGCTTATGTGGAGAGAGAAAGAGACTGGTGCAGACGATATGGTTGTGCGCACCGGCGTGCCAGAGTCAGAGACAGCCAGACAGTTCGCGATAGAGCACGTCATGTTCGGAGGGCTCAAGACTGACTGAAACAGCCGGTCTGTCTGTATAGAGATATTATAATATTAAAAAGGAGAGAAAAATAATACAGACAATATGAACGGCATACAGAAATTTTTTGAAGACCTAAAGACCGTTGACGAACCGGTCAACGAAGGGCGTGAGGTCGCAGACGCAGCGCTGTCAAACGGCGGTGCAGAAGAGATAATAACAGCCTTGAAAGAGGCTTATGCGGAGGAGGTTGAGGCGTACTACCAGTACAATATCGTCAAGAACTTCATACGCGGCAACGAGCGCAGTGCGCTTGAGGATGTGATAGGTTACAACGCCAGCGATGAGCTTGACGAACACAGCCAGCTGCTGCTCAGCCGTATAGACGAGCTCGGCGGCAACATAGACACGATAGACGATTTCAACGAACTGTCAGTCATAATCACGCCCGGGCATGAGTTCATCGTACCCAAGCGCCCGTACAAAGTCGCCAGTATCATAAAAGACAACATAAGAGGCGAGAAGAACGCAATAGCCACATACAAAGCGCTTGCTGAACTGGCGCTCGGATATAAGGACTACAAGACCTATGACATGGCCAAGGACATCCTGGGCGACGAAGAGGCACACCTCAACGCGCTTGAGAACCTGCTGTGCGACGTGCTTTAATGTTTATATTTGTGACACTCACAGGCAGAGTGAAATGACACTCACCGGCGGAGCAAATTTTAATTTGTGACGCCTATTATATAAAAAAGGAAATCAACCATTAATTTACATAGTGGCCGGCTGCGTGCCGGGCACACTGATATTTCCATGTTTTTGTTTTTTTTTTTAGAATTTGGAATTTTGGAGCCCTGACTTGTGAAAGCCGGGGCTTTTTTATGTGTATAAACGAACACATGTGGCCATTCTATTAGGGCCCAGCCTGCAGCCCAAACCGAAACGTGTCATTAGAGGCACTTCTCGCGTCCGCTACGGCAGTTTTATATCTCAGACGTGTACTTACACGGGCCCTGGGGCCAAACGTGCCTTAGAAATCAATTTTTGAGGGGCCTTTTGCGAGGGGCTTAACGATTTGCACGACCGGACAGTTAATTTTAGGCTCACCTGTGGCAACAAAATCGTAAAATAACCAAACTGTCATAATGCAACCAAATTTTAAAATATCGTGTCATAATGCAACCAAAACGTCATCAAGTTTTTAAAATTTAAATCTCCCTATATATTATCTTTTTATTTCAATCAGACCACACTGTCAAAAAGCATTTTCGTCCTTGCACATTACATCACGCCAGTGCAAGCATAATATATAATATGAAAAAGGAGACTGGCCGAACAGTCAGATAGGAAAGAAATATGAAAGTGACATCTAAGGACGGGCTGCAGCACAGCGGCAAGCACGATATTGAGACGACAGTGCAGGAGGCGGCAATAGTGGTTGACAAGCACTCGACGGGATGTGCGGTGTTCAACACCGGCATAACAGCCGGCATGGACGAGGCGCACAGTGTCCTGGCTGAGTCCGGGTCCAACCCTGAGACATCGGCCAATGATTTTATTGAGGATTTCAACACATACCGTTACCTCAAGCCGTCGCACGCGTTCGGCACCAAGGGCAAGCACGGCCGCAAACTGTCCGGTGTCAAGTCCCTTTTCAACAACTACCGTGTCGTCCTGACAGACGCAGACAGCGGTGACAGCCGCAACCAGCTGTTCGACTCAATGGCCAACCGCCGCCAGCTCGCACAGGACACCAAGTGCAGCATAAAAGACCTCGTTGAGGCCAGTCAGAAAGGGCTTATGGGCCGTGAGATGTACCAGTACAGCGATTTCATGTACTGCAAGCACCTCGGTGAGATGCCGAACAGTTACCTTGTGACGCTGCGCCGTTTCGCCTTCCCGTGCTCAGACAACATATCGCACTCGCCGTACACCGGCCGCAAGACCAAGCACGGCCCAGACATCGGCCGCATGGTCTGCTGGATGAACACCAGTGACAACAAGCTAGAGGACATACTCAAATACTCGTACCAGATGCACTGGGAAGAGCACAAGGCTGAGTTCCAGGATATGGACCGAGGCGGTGACGATGCCATGGCAGGCCCAATGGGCAAGATACTAAACACCTTCACCAACTCGCAGCACTCGATGCAGGCGATGCAGGGAACAGCTGCCGGCTCGTCAGTCAGCGGGCTGCAGTCTGGCGGAGGTGACGGCGGAGCGCCGCTGGCCGGCAACGAGGCTGCACTGGGCAAACGGTATGACAAGAACAAGATTTACGGCCCTATCGATGTCCTTATGCGGACGCAGATGCGGGCACAGGGACTGGAGACATCGCAGGAGTTCAACATCACATTCGACTACGAGATGAAAGCGTACAACGGCATAAACCAGAAACAGGCGTTCCTTGACCTGCTCGCCAATATCTTCTGCACAACCTACAACACAGGCCATTTCTGGGGCGGTGCGGTGTGGTGGTACGGTGCGAGCCAGAGCAACACACTGCAGAACCTGTACGGCGGGACAGGCAAGGCGAGCACGCCTGTGGAGTATGCGAGCATATTCGCCAACAATGTGGCCAACGAGCTCAAAAAAGTGTTCCAGGGATTCAAGTCAGACCCGAAAGGGTCAGTGCTGAGTATGGCGAGCAACGCGCTTGGCTCAGTGTTGGGCGGATTTCTCAACAAACTCGGCCGTCCGCAGGTGCAGGCGCTCAACTCACTGCTGAGCCCAGACCCGACCGGGCTCTGGCACCTGACCATAGGTAACCCGAGAAACCCTATAATGAGCATCGGCAACCTGTGCCTGAAGAACACTGAGATAACACACTACGGCCCAATGGGCATCGACGATTTCCCTACAAAGATAAAAGTGAAGGTGACACTTATGCCGGGCAAGGACCGTGACCTCGTCGGACTTGAGCAGATGTACAAATTCGGTGAGAGCCGCATCTACTCGCCGATGTTCACCGGCAACATGAAAAAATATTTCCAGCCGGTCACACCTGGAGCCAAGACCGAGACGGACGAGACATCTACCGAGGCACAGTCCGGCAGTGCCGACAGCACAGCCGGGACAGGAGTGAGCCCTGAGGTCACAGCGGCCGATGCGGCCAAGACACCGGACGGACAGCTGCCGGCAGATTTCATCGCGCGCATGTTCGGGTCAGAATAATATAAAGACAGCGACTCAGACACCTTCGGAGCAACATTCAACAACATCAACATACCTAATTTCAAAGATGACGGCAAACCTGACGGGACTGTTGAGCCGGACACTGACGATGAGCCGGAGTAGATAGATAGAGATTATATATAGA
>source=19_0131_sewage;assembly=control;id=>NODE_4716_length_6386_cov_2.111515;length=6386
AAGCCCAACATTTCGAAATGTCTCTGCTGTCCCGGCAATCTGACTGTCATCTATACCGAGCAGATGCAGTGTAGCCTCCGAACTGCTGGCGGCATCAACTTTAATATCGTTACATTTATATGAATTATTATCATCGAATGATGTCTCATCACTCAGTGCTGACTTGACATGGCCATACATATCTGCATGTGTAGAAACTCCGCTTATGTCTTTTGTGCCGTCTGCCGTTTTTACTGAATCTGTCTTAGTAACACAAGTTTCAGTTTTTCCGGCACTGTTTGTCACATCTTCTGCCAACAGGCTTGTCATTGCCATTCCGCTAACATCTGAGCTGTTTGCCTTGTGTGCGAAACCTGTCACAATATCGCTTTTTGTCAAGAAACGCCCAAGATATGTGTCGATGCCGATACGTATAAATGCGTCATTGAACGGTAAGCCGACGGCTGACAGTTTGGCTGTGCTGTCAGGCTGTGCAATGCACTTATTCATCTGCACAAACTCGTTTGTATAGTAAAAATCGATGTTGATGTTGTTGTTATTTATGGTTAAATAATATCCTTTATCTTTATCATAATTTATTTTAAGCTGGCCAGGGTTAGTGGCAAAATAGTCATCAAGTGTTGATGCGTCTATATTTTTAACTGAATCTGTTGCTGCTTTCCATATACCAGTCGAAATCATCATTAAGTGGCCGTCATAATCACTTGCATTGCCATTTATTTTTGTCCATTTGAGTCCATTTTGGTCTGACTGCGGATAATTGTTTGTCAGTATGTCATTTACGCTGTCACATACAAACACATTGCTTTGGCCTTTATTAGTTCCTGCATTGTCCTCAACAGCAATCATCCGGCACATTTTAATCTCTGAAGATACTCCAGGCTCACCCTTTGGCCCCTGTGCTGACTCAGCTGATTTGTCACCGTTGATTATCCAGTAACCGGCATTTATGAACGGCACAGCGCCTGGTGTTGCAGTGAAGGTTATCGAAAGCGCTTTATCCTTCACATCCGCAGTGGCATAACTGTCTCCAACGCCTGACGCATAAATGACACATTTGTTTTGGACCGCCGATATGCCGCCGCCTGCATTATCTGCATTCACTGACATATTGACCGTATATGAACATGCCGGGAACAGCGGGTAGTCAATATATGATGTACCGTCGACAGCTGTCACACACCACCAGGCCCAGTCAGTCAGACTCTCCAGTTCCTGGCTTGGGAACAGTGCTGTTTTTTCAGATATGACTGATTTGAATATATTGTTTATAATATCGTATACACCTTTGAGTTTTTTGTCAGTCGAAGAACTGCTGAATGTGAATTTTTTTATCTCAGGCGTTGCACCCTGCAGTCCCTGCATGACAGGACTGTTGACAACAGCCTGGAAATTGCTGTTGACATTGTTTATTATATCATTCAGCGCACCGGCTGTCAGCTTGCTGAGGTCAACAGTGCTTATTTTTTTTATAATCTTGTCCATTTTATATCTATCTATGTTTAATTTTTTATTGTCACTGTCGCAGACTTTCCGTCTGCTCTGAACACACTCTCTATGACTGTGTAGCGGCTGTATATGTCATTTATAACATCAGCGCAGTCAGTATAATCTGTATCTTTTAGCCCTTCGGCAATCTTAACTTTTGCTGCTTCTGCAACGCTCTCAGTGTCAAGTGTGAGCCGGCTGGTGTTTGATGTGGTTACATCGAATGTGATACTTTCAGGCAGATAGCGTACACACGATGCTGTAAACCATTTATATTCAAACGGTACTGGCTTTTCTGTCAGTTCATTACCCTGTTTGTCTATATACTTGCCCTCCACACGTGACTCTGCCGGGTCAATATCCGTCTGGTCCAGCATAGTGTCCAGCACAAACACCATGCTCTCCTCAGTCCTAAGGCTACGCCAGTAGTTGTGTATCTTGCCGAAATAGTCGTCAGCATTGAAATGCGCGTTTATGACCGGGTCAATTGCGCCCATATAACGGTACAGGTTGAAATTGGCTGGATAGGTGTACATATTGCCGTCAGCGCTGTTATAGAACAGTTCTGATGTCATCTGTACGCACTCAGGGAACACAATCTCACTGACATCATTGTGGCAGACAAGATTGCTCAGGGTAAACTGTTTTTGGTTTTTATTATTATTAGTAATATATCTTTCAGTATATCCACTACTGAATATTTTGCATGAATTGTCCAGATATACTGTTAGTGCTATTTGATTTTTATCATCTATGTATATCTCAAGCCCTGGTTTTTCTTTGGATAAATCATTAATATTGAATGGATATGATGCAACTGCTGTTTTTTTACCTATTTTACCGTCTGATATGTTCATTGTAACCGTTGAGCCGGCAGCGACTGAGCTGTACAGCGGTGAGCTGAAGTCATAAATGACATTGTTCAGAATGACACGCCTGTTTGAATTGAGTGTGCCGGTGATTGTTCCGGTCGGAATCCAGTTGAGGTACAGGTTGTTATTGGTCATTTTGCCGTTTTTGTACTCGGCCATGTCAGTGTCAGAATAAAAATTGTTCAGCATGAAATCGATGCCGAACGCGCTGCTGGCGTTCAGCACATACGGCACGCTGGCAGATACCTGTGTCTGGTTGATTATGTACGGGTTTCCGCTGTTGCTGTTGTCCGCATTGTCGTCAATACCGTTCTGTGAGAATCCGGTCAACGCCCATTTGCACACTTTGTTGTTGGCTCTCAGCGACTTGTCAATATCTGCCAAGTATTCGCTTTTAGCTTTGAGCATGTTGTCGTCTGCTGTTTTGCTGGTGTTGAAATGGATGACGCCGTCGATATAGTTCGGTTCCGGATAGTACGTCATATAATAGTCTGTGTCGATATATCCGTAGGTCAGCTTTTTACTGCCGTTTTTCCATACTGCGCTCACCGTGCATGCGGTGTAATCGTCCGGGACAGTGTGCAGGATGTCACTGAGGTCAAAAAACACAGCGATATTCGTTATCTTGGCGTCTATTATGCCTGCGTGCATGAACTCGTTGCATATAAGCGAGTCATTCTCAATATCAAGGCGTGATGTCCCGTCAAACACGCATGACGCATAGATGTGCGACTCACTGGTGCACTCGTTCTCGGTGTCAATACCGTAAATGACTGAGTGTGATTTGGTTATGAACTCAGCGTTTTTCATTGTGGCTGCTTTTGCAAACCAGGTGCTGAAATATAGCGCAGCGGCTGAGGCTGAGCTGGTCATTTTGTCACTGTCCTGGTAGAAATATATGGGCAGTGTGGCTGACTCTTTGCCGTAGGAGACAGTTATATCCAGATGCAGCTTGCTGCAGTCGCCGTCTAGATAAATAGGCGCGTCGAGGCACAGTCCCTTGCCGAACACAGCGCTGCTGACACGTGACACTCCGGCCTCGCCAGTTGTGTACCTATCATCTATCCCTTTTTGCAGCCGCTGCATGCCGGTGTCGATAGGCGCAGTGTTCCAGAACGCGTCAGCACCTATCGAGTGTTTGAAATCGCGCACCTGTTCGAAAGAGACGGCCGGGTTGAGGAAACTGTGCGCCACAGGTTTGGTGTCAGGGCTGTCAAGACGGGTCATAAAGACTGACTCAACATCATAGGCTGAACCGCCTTTGCCGCTTATTGATATGCACCGGCGCATGTTGCCGGTCAGCCTCGGAGCTGTGCTGAATAAACCTTTTGCCATGTGGTCTTGATTACCTCTTTATTTTATAATATAACATAAAAAGCCCGGAGCGTAAAGCGCCGGGCGTATTATTTATTCATCATTGATATTAAAATATCTGTTCCTGGACTGATTTGATATAACTGACACGCTCTGAAGAGAAACGCGGTGCGAAACGTTTTTTAGGCCGCATCACTCCTATCCATACAGTCAGAATGCGCTGCCACAGTGTGTCTCCAGTGACCAGCTGTCTGGCAGGACCGGTCAGATAACTTTTAACCATACCTGTATCAACAAGCATGAACTCTGGCACACTGAGTTTGGCTGCATCAGCCTCAATGCCTTTTATCTCGCTGTGGTCAAGCCTGTTTACGAGGTCTGAGAATACGGCGCAAAGGATGTTAAGGACACTGCCGTTTGCTTCAGTGCCGGTCTTTTCGCCAGTAGCGATGAGCCACTGGCACATGCGGCACTCAGCCTCAGTCTCCTCACGGCCCTGCCCACTGCCAGTCTCAGACAGTATGGTGTCTCTGAAAGCGTCATCAACCATTTTGCAGGAGTAAGTCCCGTCGCCGATGCTGAATGTGAATACAAATCCCTCTATGTTCTGTCTGAGTCCATTCTGCAGGAACGCATCAGACACATCAGGCGCAAGGAGTTTTACAACAAACTCCGCGAGCGATGTTCCTGGTCTGCCGGACTGTAAGAATGATTTGAGCTTACTCTTCTGGCTGTCACTGAGCATGCCGCTGAATAAACCTGGGAACGGTGTCACCTCAAGCTCTTTGGCTATTGCGTCAAGACTGTCGCCGGTTATGACACTGCCGTCAAGGCCAATCGCGTAAAGCATGACCATACCGTGTTCAGGGTCTATATCATAATGTATATGTGACTTGACTGGCCCACCTAGAATCTCAAACACACACATGGTGTATTTTTTGATAATATCCTCTTTTGTCTTTAACCATGTGACCGGCCCCAGGTAAATCCTGTTTGTAGCGAGTGTCAGTTCGTCAATGACAGACCCGGCTTTGTCTGGTGTCCCGCTGCGCTTGCAGTAAGATACTGTCCCGCCGTTGTTGACCGCCTGTATGGCTGAGCCGTCTACTTTCCAGGACACATCAACATGACAGCTGAGCAGTTTGTCTATGAACTCCTCGCCCTTGGTGTCTAATATGGTCTTAAAATGTTCCATGTTTGTTTCATTTTTTATACGTTGCAGACGTCAATGACGAACATATCGCCATAGTCCTTAATCTGCCAGCACTCGAACGCCCTGTCCATAAACAGTTTGAAACGCCGTCCGCCTTCAGACTCGAGCGACGCATAGAACAAATCTTTGTTCGAACTGAGTACAGTGGAGTAACGTATTATTATCTTCCCGTCCTGTATATACGCACGTGTGTCATGCATGCAGCCGACAAGGTTGTTGTACTGCCGTGCGGCGCAGTCAATGGCTGAGTCAGTGCCAAGCTGGTTTATCTGTGCCTGGTTGCGGCGTGCAAGCGCATCCTGTGTCTCTTGGTCAAGTGCCGGGATGTCCGTCTCAGACACTCCGTTAGGGTAAACTGTTCGTATCATTTTATTAAGTTATTTTTAAGTTTTGCTATTGTGGCACTGTCAATACCGGCACTGGCGGCCAGTTCGGCGATGCGCCGTTCCCAGCCTTTTCTGAACGCGGCGTTGCCAGGATATGCTTTTATGTTCGCATCGATGAAATCGAAACGCGCTTTGAGAATCTTGATGTATGCTGAGCTGTCAGTGTTGAGGACAGTCACTGTATGCTGGCCGAACTGGCCGTCAGGTGTAAGGGCGAGCGCCCGCTGCACACGTTTCTTTGCGTTGACAGGCCCTGAGGCCCAGGCCCAGTCGACAATGATGTCAGCCACATGCTGGTCTTTTATGAAATCGGCAGCGCACGGTTTCCAGAATCCGGTTGTGAATACCTTGTCCCACTGTGCGTCGGTTATGTTCTTGAGCTGGTCAACAGTAGCTGACGCGCCGAAAAACTGCCGGAACGTTGCTATTGTTATACCTTTGTTTGTCGCCCCGCCTCTGTCCCGAGGGTCATTAACAAATCCTCCCTCAAACTTGAGGATAAAAGGTTTCAGCTTCTTATAATCTGCCATTTTATTTTTGCGTCCTTTTTATTATAATAGTTCTCACTTACGTTTGAACGTTAGTTGTCGTTCGTTTCGCTCACTCCAACTTTGGTTCTCACTTGCGTTAGTTAGTTCGTTTATTTCAAGCAGTGCATCACATATTCAGGGAACACTGTGGCTGACTCTATAGGGTCAGAGTCGAGTGCCGCTATATCGAACTCCAGCTGGCGCTGGTCAGCTCCGTGGTCTGTCAATGACTGGTCGAATGTGTCCGGCAGATAAATCTCGTCTATAAGTCTGCCGAATCTGAACTTGCTTATAACCTTACATTCATTTTCAAAATCGATACCATACCTGCTTTCAAGCATCGCGCCGAGGCGCTTGGTGTAGTACGGGTTTATCCGCCCGGGCTTGAACACTACCTCTATCGAATATTTTACCTCTGTGTCTGTCATAACAGTAACTTTTTATTAATTATCTGAAAAAATGCAGTGAAATTAAAGTAACTGCAACCACTATTATAATAAGTATCTGTACTATTTCAGCATTCATAACCGTAACTCTTTTAGTCTTGTGGAGCGTTATTGCTCTCACATAGTTGTCACAAATG
>source=19_0131_sewage;assembly=control;id=>NODE_5051_length_6013_cov_2.215005;length=6013
ACAAACTAAACCACACAGGCGAGCATCTCAAGGTCGGCCATGTGAGTTACTCAGACAATATCCTGCCGCAGTTCGCAGCTGTTCTGAGACAGGTCAACACGACGTTCTCCAACGAGATTTCTATCACCCGCATGGACCGTGATATGCGCAACAATTTCACTGTGGCCGAACGGTTTGACGACAGCGGGTTCAATGCTGTAATAGAAAAAGATGACTGGGACGCAAACGATATTTTCTGTATCGATACTGACCTGCTTATGTCTATGTCTCCGGCCGTGCTCGCTGACGCTGAGATATATTTCTGTGACGACAAGTCTCTTTCTTTGCGGACGTTCTGTGTGGACAAACTCAATCTGTCGCTGTCAATGTTCAAGACTATGTTCAAGACGTTTTTCTCTCAGGCAGACCTCCTTTTTAAGATGTTCCGTACTGATGAGACGAACGAGAATTTCAAGCCTGGCTTCAACTATATTGAGGCCAAGTCAACACTCAAATCACTATAATAATTCAAATTCAGATATACAATGGCAAATATAGATTTAGGAAATGTTTTTGGTGACCAGATAGGCGTCAACTATACCGGCAAATGGTACAACCGCAAGTCTGGCAAATGCGTTACTGTTGAAGATGTTTACTCGTCTGACGACTGCCTGGTTCTCAAGACAGACATCGGCGAGATAAACCTCGGTAACAAGGGTGACAACAACTTTTTTGAGGACTACATAAAGTCCGATATTCCTATCACCGGCACTGAACAGTATGATATAACAGATACTGAGCTAACAGGAAAGGTGAATACTAAACTGACTGAGCTTTCTGACGCTCAGAAGGCGATTGTAATGAACTCGGTCAGCAAGGAGCACGGCATGACGGACGAGGAGAAAAACATTCCTGCTGAATCGGTCATTGACCAGCCTGTGGCTGTTGCCAACCGTTTCTCCCAGCCTGTTTCAACTGACAGTGTGCCTAAATCAACTCCAGTCAAACAAGACACTGGCACTGAGTCCAAGGTCAAGGCGTTAATGGAGAAGATAGGTTTTGAGCAGCCGAAGTGCAAGGTCACTATGCAGATGAAAAAATACAAGGACCTCGCTGTCATAATGAAGTATTCAACCGATATAACTTACAGTGACATAGCTGATTATATAGTTAAACAGCTGATGCCGGATATTGAGAAGACAATACGTGCATCAGTCATGGAGAAACTTTAATGTGACCGTATATAAAACAGGAACGGGCGCTCAGAAATCTGGGCGTCCGTTCTTTATTTAGTTTGATTTAGTTCAGTTTACACCAACATACCGGCTGTGCTGCCGACTGCGAAACAGTAGTACTGGAACTCAGGCTGGAATCCGATGTCAGCAAGAGCGAAACGTGAGTTCAACAGGTACTTGCTTGACATTGTGCCTTCTGCTATGATATTGACCTTGTCGGCCAAGATATATGGCATGAACACAACTCCAGGGACCTTGCCGTCACCCTTGGTACCGATTAAGATACGGGTGTCGTTCCAGTCCATGAATGGGTCACAGTAAACATTCAGGCCAGCGACTGTTCCAGCGAAATACATTGACTTGCTGCCGTCCTGTACCATTGAATTGCTCATTGGAGCGATTATGAACTGACTGCAGTCTTGCAGTGCAGTAAGAATCTGCATACCGCACACGATGAAGTTTGGACGCTGACGTCTTGAAACGTTGGTTACAAGGTTGGCAGCAGCCAAGATACGTGAAGTGATACGTCTCTGGTGAGTGGTGATATTCTCTGCGGCAGTGTTCTGGATAGCGTTCTTAAGACCGGAGAAACATCCGGTTTTAAGAGTACCGTCAGAGCCTACTGACCAGTCATGGTTGTGGATGTCGGTGAAGTTTGGAATACCGGCGAACTCAGAACCGTCTGAGGTCTGCTCTGCAGCTCCTGCGTTGCTCATGAACAGATTAAGGTCAACACCTTGGTATGCTTTCTGCTCAGCCCAGTTGGTGACACCCATTCTGAACAGTCTGTCAAGAATCTGTGCGTTGAGCTGTTGGCTCAGTTCATTCTGCATCTGCTCGAGCACCATGCTGGTGACATCAACACCAAGCATAGGCATATCCTGCAACTGTTGTCTTGTTACTGTACCAGTTACCTCAAGCGCACCCATTTGAATCAGCTTAGAGAATACTCTTGCGCCGATAGTATTGCCTGTGCCAGTCTCGTTCTCAGCACGGGTCATATTCTGCAGACCGTCAGCGTTGGCTGAAGTCTTAGATGCGAAATTGGCAAATCCCAAAATACGGTCAGCTGAAGTGGCTACGAAATCAGGGACAGCTGAAGTGATTGCACCAGCGATTGTTATTTCAGTAGGTTTTGCTACACCTGCTGGGTCTGGAGTATACGCTTTGATAGCATATACTGGTTTTTCTGCAGTGAACAAATCGCGGATAGAAACTGTTGCTACTGTTGCAGCATCAATTGTTGCCTCATCTGGAGTGGCGATTGAGTTGACCATAGCTGTGAAATTTTCTGCAGCTGGGTCACCGATGCCCCAGATTTTCATAATCAGTGCGCCGTCGATACGTGAGCGTGAGATATACTCACCTGCTACTGCGTTGGTGCCATTGGAAATGACAACACGTGTGCCGCGTTTCTTTATCAAGGCCTTGCCGGCAGCACCTTCAAAATCTGCATCACCGGACAGCTTGACCTTGAAATACAAAGGTTTGTTTGTGTTTCCTACGCCCTTGCCGTCAAGAGTTGTCTCGTTCATACGTCCTAACTTGCCGCCGCCGTAAGGGAAATCCATGAAGGTCAGCATCGTGTATGGGCCTGGAGAAGGGATGACTGGCAACAGTTCAAGACCGATAGTCTGAGCTGCGACCTGCAAACTTATAGGTATGGTAGACTGAAAGGGGATGTCACCGCTGCCGACCTGGTACTGGTCATTGTGGAAATCAGCTCCGGTATTGCCGATGCCGCCATTCTGTGAGAATCCAGTGCCCTGCGGCATCATTGGATTGCCCATACCCATTGTGTTCAATGGAGTGGCCATAAGGTTACCGCCGTTGAATCCTGCAGCCTGTTGGCCTTCAGTGATTATACCGTTTGAGCTCTTCTTGCTCTCTACAAACTCCTGGGCAGACGCCATTCTTGACATCCAGCCCAACTTATTCTTATCTGAGATATTATATTCTTCAGAAATTATCTGGCTCCACTTGTTGTGCAAGCCCTCATTCAATAAATTATTTGGCATATTCAAAAATAAGATTATTTTATTTATTTTTTATATAATAAGCGTTAAAAACTAAAATTTGACTGTATATGATATACCTGCGACTGAGTGCAGCATGCTCATTTTGTGCCGTACCATTTCCTGCGCGGCCTCGTTGAGCGTACCGGCATAGACTGTTGTGCCCTGCACGCGTTCAAACGCCTGTCTGTCAGTGCTTGACACTGCACCGTTGCTGCACAGGAAATACTGGTCATCGGAAAGACCGCTGTTGCCTTCAAAAGACTTGACAGTGTTCTCCACATTCTCAGCGGCCTGTTCGCATACCATGTTCTGGAAATATTCATTCCCAAAAATGTCTATACCTATCTCAGCCATATCAATGACGGTTTTTTCTTATCGCTGCGCGCATATATGACTCATATATGTTGTAATTCTCCTTTTTCTCAACCGGAGCTGCTGCGCGATTTTCAGTGAAATTGACTGACTCCCAGAACCTTGCGACACTCTTTGCATCGGTGTTGTACAGCTTGGAGCGCATCATTATATCCTGTTTCTTTTCGTCTGACGCAGCCTCAAAAAGCGGGCGCTTGTCAGCCGGGCACGCTGCGATGAAAGGGTTGTCTGAACGGCTCTCAACAATGCGGGCATTGACCGCCTTTGCCGGTGCTGCAGAGATATTCTCAAGCAGCTTGAGTGTCTCGTCTATCTTGCTCAGTCTGTCCTTGCTTTCGTCTTTCTTGGCCTCAGCCAGATATGAATCAAGCGCTGGTGAGTATTCATTTACGACCCAGTCCTCAATCTCAGGGCCAACCTCGTTGACTACCCAATTTTCAACATTAGGCGAGTAGTCCTCAACGACCCATTTCTCAATCTCAGGTCCGCATTCAGTTATGACCCAGTTCTCGATTTCTGGACCAACCTCATCTATCACCCAGTTCTCAATCTCAGGGCCAACCTCGTTGATGACCCATTTCTCGATTTCTGGTGAATAATCTTCCTTTATCCATTTTTCAATGGCGTCTGGCAGTGACTCGCGGACAAATGAATTGATATTCTCTACTGCTGTCTCAAGACTCTCGAGACGTGCTGTTATATCTTCTCCCTCCATATTGTCTTTACTGTTATCTTTATTTATATTATAATCGTCTGAAACACATTCAACGATGCAGGTGCTTGACTGGCTCTTGCCTGTCTCAGCTGACAGCGCTGCGACATCAACCTTGTCCAGTGACTCGGTTGTCAGGCGAGCCTGCGAGAATCCTGGTGAGCCGACGAGGTCATAAGTCTTAATCTCGTTCAGCTTGACGTTGCCGGACTCGTCTATGTCGCCTGTAGCGCGTGAGCTGATGTACAGCGGCAGTCCGCCCTCAACGACGGCCTGGGCTGTCTTGCCCTTTGGCGTGTTGAGCAGTATGATAGAGCCGGATATGACACCGTTCTCATCAATATCGATGTGCTCAATCTTATGTGATATGTTCTCGATATTGATATTCATTGTGTTAGGGTGCTCAAGCTCACCTGGTATGCCGCCGTCTTTCTTTATGCGCTCCTGCATCTCGTTCACCATTTGAGTATAGTTTTTCGTCTCGTAGACACGGTTGTTGTTGTTTTTCACACCGCACACACCGAAACACCCTTTTAAGTGGATGAATCCGTCCGAGCCGCGTGCCGCTTCCATAACGTTGACGTCATTCAGCGTCTCAAGAATTATACATTTGTTCATTTATTTAATTCTTATTATTTTTTATATAATAAGTCTCCAAAACTGAAACTGCGCGCCATTATTATATAATAAAGCGCGCAGAATAAAATGAATTCTTTACGATATATAATCGAGTCACTTGACTCTTACACACATTTCACTAATGTATTCCCGGCTGAGGATATTATCAAGTCAGACACCATGCTCCTGTCTGAGAATGACCTGTTTTTCTTGAAATATGACCCGCAGTACAAGTCATGCGCCGGTTACCTGTCACTGTCCCGCACTGAATCTGAGCGCACCGGTTTCGGAGCTGAGAAACGGCAGGGCTCTGACACATTCGTCAAGTTCATACTGGACGGCCGCATGCTTGCAAGCCGTTTCAAAATAATACCTTTCGATTTTTACGGCTGGCTCAAAAAGAACAAGAACAGACTGCCGGCTGAGATACGCTCAGAAATAGAAATTGACGGCCTTGACAGGTACACCAAATCACCGGAGAACATAGCGAACGGCACAACCGGAGCTTTCCCGGCCGACAAAGAGTACAACGGTGACGACAATTTCAATTTCCAGTACGAGGACAGGCTCATATCGAGAACAGCTGAGATAAAGAATTTCCACAAGTATGTGACCAAGACAGTAGTGTATCTGAATAAAGATACTGCAGGCGAGGCCAAGTTCTTTGGCTCACCTGCAGCATCAGATTATAACGTAGAAATTATTTCTTGACCTTATTTGAATCCCAGTTCGCTGAGCGGTGCAGTCTCAATAAGCGGTGCACCGTCCGGCATTGTATCTGAAATGCCCTCTATGAACATCACTTTGACAGTGACGCCGTTAGGGTTGGTATGGATATATTTGGGTGACTTGCCGCACAGGAAAATAACACGCACTTTAGTTATATTGTCAACATACAGGCTCACCCAGTCATTGTGGTCAAACGATTTCTTGCGGCCGAGTCCCTGGACTGACCAGATGTCACACCAGTAACCGTTCTGGAGCTTGATGTACCGTCTCATACCTATTGTTTCCATGTTTTAATTTTTTAGACTCGTGGAGCGTTATTGCTCTCACATTTTAATATAAGTGTTTTAAGT
>source=19_0131_sewage;assembly=control;id=>NODE_5682_length_5421_cov_2.202199;length=5421
TGTATGGTATGCCGATGGCCCGCCAACTGCGGTTGAACAGCCGACGCTTCTACGTGCCGCTGATTTGCTGGCTGTCGGCGCGTTGTTGGCCGAGGGCTTGGGCCGGCACGGCTTAGGTCATGCCGCTCGTCTGGATGTGGCTGGACTGCTACTGCGCCTGGGTGTTACGGTCGAAGAAACCACAGACGTGCTCGAGGCGATGTCCATCCCGTGCGAGAACACGGAAACGGCCGACTGCGCGATCGTCGCCAAGTCTACGGCCGCCAAGCTGAGGGAAAAAGGCGCGACAGTGACGGGCGGACCGGCATTGGCCGAGCGCATTGGGCCGGCCGGCCCCCAGTACATCGTGCTCGTCGAAAAATGGCTCGGCAAACCTAAGGCAGCGAAAACGGCCCAATCCCTAGGGGAATGGACAGAACTCACGGACGCCGAGCATTTCGCGAGAGAGAACGCCGGCCGCCTAAGGTACGACTACAGGCGCGGTCGTTGGTTGATCTTCCGCGAGGAGGCGCACCTCTGGCGGCCGGAGGGCGCTGGTGAGGCTCACGCATTGACGCACGATGCGATCCGTTCATTGCAGCGTATTGCGCTTGAGGAACCAGACTCCGACTTGCGCAAGGCCAAGATCAAGCACGCCCTGGGGGGCGAGGGCCACCAGCGGCTGCTGAACGTCGAGCGCCGGGCGCGGTCCCTGGCGCCGCTCGCCGACGACGGGTCCAATTGGGACCGCGACCCGTGGCTTCTCGGATGCCCAAACGGCGTGCTGGATTTGAGGACCGGCCTGATGCGGGCCGGGACGCCGGACGATCGGATCACGATGTCGGTTACGCCGAATTACAATCCCGAAGCCAAATGCCCGCTCTGGGACAAGACCATCCAGGAAATCTTCAAGGGCGACGAGGAGGTCATCGGCTACGTCGACAGGTTCCTCGGCTATTCGTTGACCGGGGACTGCCGGGAGGAGGCGCTCCTGGTCTGCTGGGGCGACGGCGCAAACGGCAAAGGGACGCTGATGAACACGTTCTCGAGGGTGCTCGGGGACTATGCGGACGACTTGCCGTTCTCGGCGTTCGAGCTGCAGTCAAGGTCCGGTATTCCGAACGATATCGCCAAAATCGCAGGCAAACGGTTTGTGACGTCCTCCGAGACGGGCGAAGGGATACGGCTCAACGAGGCGCGCATCAAGGCGCTCACGGGCCGCGACCCGATTACCGCCAGGTTCCTGCACAAGGAATTCTTCACCTTCCAGCCGGAGGCCAAGTTCGCGCTCGCCACCAACCATATGCCGGAAATCACGGACGACAGCCCCGGCTTTTGGCGACGCATGCACCTCCTCGCGTTTCTCGCCTCGTTTGTCGGGCGCGAAGACAAGACGCTCAAGGATAGGCTGCTCGCGGAGGCGGAAGGCATCTTGGCGCGTGCGGTCCGCGGGTGCCTCGAGTGGCAGGCGGTCGGGTTGCTGCCGCCAGAGTCGGTGAAAGCCAGCGCCGCGGAATGGCGGAGGGAGTCCGACGCGCTCGCGCCATTCATGGAATCTGAATGCGTGGTCGTCGAGGGGGCAAGGGTCCAGGCGAACGCACTCTATGCAGCGTATGCGCAATGGGCCAAGAGAATCGGCGTCCGGGACCCGCTCAGCCAGCGCGCAGTCGGCTTAAGGATGCGGAAATTGTTCCGCGTCGAGGAAGCTCGGCACGTGCATTATTTGGGAATTGGTCTGAGAGACGATTCGAGGGGCGACGACCCTGGGATGTGATTTGTGTATCGAACCAATGCACGCCCCCGCTTCAAGGGCGCTAGTCGTGCGCCCTTAATCTCCTTTGTTTTCAACGACTTACGCCCTTACGCGCCTGTCTACGATTTGTATCTATATGCATGCACGCATAGGTCATAATCGGGAAGTGGGCGCATATGGGCGTTAAGGGCGCACCACCTCGACCAAGCGGAAAAAGTTGGCATGAAAAAATATTTTCGCGGCGAAGTGTTTTGAGGGTCCAGATGTGTTAGAATTATATATCCTCGAAATGTTGTATTTCCAGTTCACACGAACGAACGATTTTGGCCTGTTTCCGACAATTGTCGGGCCGCCTGAGTCGTTTGAACGTGGCTGAAACTAGCGAATCCCAAATTCCTCTCAAGGAGCTAAGCGCCAAAGAAAAGGCGTTCGTGCATGAGTATTGCCTTGACTTGAACGGGTCGCAAGCGTGTATCCGCGCTGGTTATTGTCCCACCACTCCTGAGTCAGCTGCCTCAATTGCGACTCGCTTGCTCGCTTCGGCCCACGTATCCCAGGCCGTGGAACGTTTGCAAGCTCAACGGCTTCAACGCATCAACGTCACAGCTGAGAATGTTCTCGCTGAGATGCACCTCCTCGCGAACAGCTCCCTCGAGCATTACGTTGTGGAGGACGATGGCCAAGTGAGGCCCGCTGAGGGCGCGCCAGATGGTTGCATGCGTGCGATTCAGTCTATCAAGCGCAAAACAACAGTTCGCACTGACAAAGACGGCTCAGTCACCAAGACGTACGACGTTGAAATCAAGCTGTGGGATAAGCCAAACCCACTGAAGCTGATGGGTAAGCAAGCTGGCGCTTTCCCTGAAAAAGTTGAACTAGTCGGTAAGGACGGCGGCCCAGTTCAAGTTGAGCGAGTTGAGCGCGTCGTCATAGACCCGAAAGGAGGCCAGTGAATTGGCGATTGTCGCCTTTTTGCTGGCGTTGTCCATCATGAGTCCTGCGCTTAGCCGCGGACCTGGGTATGGCACGCCTTCTCCCATGGAGTATGCGCGTCGTAAAGCGCTTGCTACGCTCCGCATCGAAACACCACGCGCATATCTGCCCCTCACTGCTCCGGCCCGCTACAAAGGCCTCAAGGGTGGTCGTGGCGCCGGCCGTTCACATTTCTTCGGCGAGTCGCTCATTGAGGCGATGGTTTGTGAGCCTGGCGTGCGTGCCGTTTGCCTTCGCGAGCACCAAGTCACCCTCGAGCAATCCGTCAAGCGCCTCCTCGAGGACAAGATTCTCAAGCATAAGCTTAGCGCGATGTTCAAAGTCACGGACACCGAAATTCGAGGTCCAGGCGACGGCCTTGCTATTTTTAAGGGCCTTAAGAGCTATACCGCTGACAGCATCAAGTCCCTCGAAGGCTACAAGTATGCGTGGGTCGAGGAGGCGCAGACCCTCTCGCAGCGTTCGCTGGACCTCCTCCGCCCGACGATGCGCGCCTCAGGCAGCGAGATGTGGTTCTCCTGGAACCCGCGCCTCCCAACAGATCCAATCGAGCAGCTCCTCTGCGGCCCGGGCGGTCCCCCGCCGAACAGCATCGTGCTGCACACGACTTTCCGTGATAATCCCTGGTTCCCTGAGGAATTGCGGGTTGACATGGAATGGGACCGGGTACGCGACCCAGAGAAATATCAGCAGGTCTGGGAGGGCGGGTACGAGACCCGATCGGAGGCACGCGTTTTTCACAACTGGAAGGTCGATTGGTTCGAAACTCCGGCCGACGGCCGGGCGTTCCTGCTCGGCGCGGACTGGGGCTTTAGCAAGGATCCCTCGACGCTCATCCGGTGTTGGATTGACGGCCGTACGTTGTACGTGGACCGGGAACTGTACAAGATTGGCGTGGAGATCGACCACCTGTCCGGTTTCTTCGATAGCCTGACACCAGAGCAGGGCTGGGCGCGTGGCGTCAGAATTCTTGCCGATTCCGCGCGTCCGGAGACCATCAGCTACATGCAGCGGCACGGCTACCCGAAGCTCGAGGCCGCCGTCAAAGGACCGGACAGCGTCAAGGAAGGCGTGATCTTCCTCCAGGGGTATGACATCGTTGTGCACGAGCGCTGTGTGCATACAATCCAAGAACTGCGCGCGTATTCGTACAAGACCGACAAGCTGACCGGACTGGTGCTAGTCCCTAACCAGCTCGAGGACAAGAAGAACCACGTAATCGACGCGCTACGCTACGCAGTCGAGCCGGTGCGTAAGCCGAAGGAGTGGGTGACGTGGTAGCCAGCATGACGCCGGCCATGCTCGCGCTTTCAGGCGAGTCCCAGATGCGCGTAGCGAACGCGCTCGAAGAGCACGTCATGCGGGTGGCTGCGACCGGCGACCAGAGCTACGCAGAGCGCCTGCAGTATGCCAAGGACGCGACGTTCGGCGGCAAGCGCAGCATGGACGCAGCCCTTGGCTACGTTGACGAGATCTCGCTCGCGAACTACAGGCACCGCTACGAGCGCGGTGGCATCTCCGGGCGCATCGTCGAGGCGATGCCCAAGTACACGTGGCGCGGCGGCGTCGAGCTGATCGAAGACCCGGACCCAAAGACCGAGACCGAGCTTGAGCGGCAGTGGGCAGCGCTCGCCAACCGCACGAACCTGCTCTCAGTGTTCCTGCGTGCCGACGTGCTGTCGCAGCTGGCCTACTACGCGGTCATCGTCATCGGCGCGGCAGACGGCGATGACCTCAAGCTGCCACTCGGCAAGTCAACGGCCGGCGAGCGGGGCATCCTGTACTTCTCGACCTACTGCGGCGCGGATTCGCCCTCCACCCTCCGGGCCCGCAGCCAGCGGCAGGCTATCGCGACCCTCGGCAAGGAAGGCGACGTCACCATCAAGGAGTTCGACGTCGACCCCCGCAGCACGCGCTTCGGCAAGCCGCTCATCTATGAGGTGCGCCGCAACTCGGAGTTCGCGACCGGGGCTGGATTTAATGCCGCCGCGACGCCGGGCCTGGGCAGCATCGAGATTCATCACAGTCGCGTCATTCACATCGCTGAGCGGTGCGTGGACGACGACGTCTTCGGACGCCCCATCCTGGAGCGCGTCTGGAACGACCTCGATGACCTTCGCAAGGTGAGCGGCGGCGGCGCCGAGGCGTTCCTCCAGGCGGCCAAGCCTGAGCGGTTGTGGTCGGTCGACAAGGACCTCAAGGAGCTGTCGGAGCCTGAGAAGGCCGCGTTCAGAGAGCAGCTTGAACTACTCCAGAACCAGATGACGCGGGACGTCCGCATGCGCGGCGTCACGGCGACGAACCTCAGCAGCAATCCGGCTCAGTTCGGGCCCAATGCGGACGAGATCCGCACGCAGATTGCCGGTGCCCTCGGCATCCCGAAGCGCGTGCTGTTTGGCAGTGAGCGCGGCGAGCTGGCATCCACGCAGGACCGCGACAACATCCGCGAGTTGGTCAACGGCCGCCGTCTTGAGCATGCAGGCCCCGTGCTGGTCCAAAGGCTGGCAGACAGGCTGATAGAGTACGGCTATTTGCCTGCTCCAGCCGCGCCTTACGCTGTTCGTTGGGGAGCCGCACTGAACCTCACCAACGAGGAGAAGATCGCCGGCACGAGTGCCTGGGTAGCGGCCAAGACCGACCAAGGACCGATCTTCAGCAACGACGAGATCCGCGACCGCTGGTGGGAGATGGAGCCT
>source=19_0131_sewage;assembly=control;id=>NODE_6307_length_4993_cov_1.708789;length=4993
ATTGCCCGCTGAAGGCGCCGTGGCGCAAGACCTGCCCAAAGCTGCAGACGCGCTCATTGATCTGTCATATGTCACCCTCGGGACTGGCCAGATGATGCGTCTGCCCTGGGCGGCATTGTTTGCCGACGTGCAGCGGGCGAACATGACTAAGGAGCGATGCGGAATCGATCACCGATACGCAGTCAATGGCTTATCGGTAGAAACCGCTGATGGTCACGTACTCTGCGGGCATTTTGAGCCAAGCACTGGAAGAGCTTGCGGCAAGCTGAAAATCGCGCATAGTGTCCGGGGTTCAGCCTTGGATGTTATTAAGCCTGGCGGTTGGTTAGGACCATCAACCCACGAAATACTGCTGCGCGCTGGCTGGAACGGACCAGCCCTGCCGCTGGAGGGAGAATGACCGAGATGCGCGGGATTGTGACGAGAATCCTCCCGTACAAAGGGTTCGGATTCATCAAGGGCGACGACGGGATGGATCGGTTCTTCCACGCTGAGCGATGCATTCCTAACGGGTGCTTTGAGACGCTGCGCGCTGGAGCGACCGTCGAGTTTCAGGACGAAGAGGGCCGGGACGGCAAAGGGCCGAGGGCCATCGACGTGAAGGTGGCGGTATGAACCTCTGCCAACTTTTCAATAGTCAGCGCCGCATCCTTCTCTTCGATTGTGAGAGCACCGGGCTCGACGTCGAAAAGGACCGGATCCTCGAGCTCGGCTTCCAGGCGCACCATCCGGACGGGCAGGTCGACGAATGGCGCTCGCTCATCAAGCCGGGGGTGCCGATTCCGCAGGAAAGCATCAAGATGCACGGGATTACGCCGGAGGCCCTCGAGGGGTGCCGCAGGTGCGGCCGACGCGCCGAGGAGCACTACACCGAGGGGATCTCGACGGAGTGCGTCGGGTTCCAGCCCATTCCATTTTTCAAGGAGCTGGCTCCCAAGCTGGCTAGGGGCTTCACCGACTGCGACCTGGCCGGCAAAAATTTATCGTACGATGTGCCGTTGTTCGCGGCCGAGTTCGCCCGCGCCGACGTCGTGTGGACCTGGCGCGGCGCCCGGCTGATCGACCTCGACCGCATCGAGCGCCTCGCGGAGCCGCGCGACCTTGCCACCATGTACGAGCGCAAGACCGGCAAGAAGCTGGAGGGTGCCCACGGCGCGCTGGCCGACGCCCGCGCCACGGGCGAGCTGATCCTGTGGGACTTCGAGCGCTACCCGCTAGAGCGCGACCTCGACAAGCTGCACGCGCTGCAGTTTCCGGGCTTGCTTGATCTCCAAGGCCGTCTGAAGATGCGCGACGGCGTGGCGACCGTCTGCTTCGGCAAGCACAACAACCTCCCCCTCGAGAAGGCTGTCGCCGCCGATCGGCGCTACTGGACGTGGGTCTGCGGGCCGGAGAGCGGGTTCGGGGGTGATGTGAAGGCGATTGTCAAGGATGCGCTTGAGGGGAGGTTTCCGAAGTGAAAAAGCTCATTGCGGCAATCTTCATACTCGCCGCCGGTTCGTTCCAGGTGGCCGCCGTCATGCACGACGAGAAGTTGCCGCCCTACGGAGGGGCGCAGGTGCTCTGCCTGTACACGGCCATCGCGGCGTTGGTGTTTCCGTTTGGGGGCAAGAAATGAGCGTAGACGTCGTCATAAATTGGGTCTGCTGCGCAGCGCCTAAACTAACGACAACAATCCAGGTCGTTAGTTGCTCGAACTGCGGGTGCTCGCGGATGCTGAGGAAGCAGGCATGAACGTCCTCGGCCACGCCAAGTGCGAGCATTGCCCACACACCGCTGACCAGCACCGCGCCGGACTCGTACCGCCTGGCGAGTGTAACGAATGCGGCTGTCAGCAGTTTAGCCCAAAGATGGAGGTCCAATGCCTGGGGCCAGCAGATCCGAGGGGGATGACGTTCTCCTCGATGCTGGATCGCGGTGCTCGGCCTGATACGCTGCTGAAGATCGCCATCACTCTGCGCGACGGACGGGTTGCCGTCGCATACGTCAACGGCGTGGGCTTCATGCGTGATCATGAGGAGAGCGAGTTTATCCTGACCGGGGACGAGGTGGTGAAGCAATGAGCATCGCCGACCGTAAGTCCGTCACCCTTGACTTCGCCCTGCTGCCGGCGAGGGATGAGCGGCGGCAGTATCGAGGGGGGCGCTGACATGGCCGCGCTTGTTTTCGGCCTCGTGTTCATTTATGGCATATACGTGCTGATGAACCTCACGGCGCAGGTATTCATCGCCCACCGCTGCGCCAAGAAAGGCCACCGCTGGGATATGGATCACGAACCGATCAAATGCTTGCGTTGCGGTCAGAAGGCGCGGTTATGAGCACCATCATCCTCAACGGGCATGAGTTCTCTGTCGAGCGGACAGTTCTCGACGCCTCTCTCATGCGGGCACCGGACCCTGATTGGAAGCAAGTAGACCGCAACGGCCACACGCATGTCTGGCAGTTCGACGCAGAGGGCCGGGCATCAACGCCAACGCTGAAGTTCGTCCGCACCGGGTCGTGGTTCAGCGAGGACGGCGAGGAGTACCCCGAGGGCTATCGCGCCTGTGTGTTGTGCGAGGAGCTCGTAATTCCCGCGGTACGCGTTGAGCGACGCAATGTTCCAGGCATCACGCGCTACCGCATCGACGGCCAGGACGTCAGCCCCGAGGAGTTCGAGCGGTGCTACAAGGAAGCTGGTGGCCGATGACCGGCTGGGCAGGTCTATGGATTGGACTCGGGCTGTACGCAGGGCTAACGAACATCGCCAACGCCATCCGACTTCTAAATATCGGGCTGCGTTCAGCATTCCGAAGGGAAAAATGACCAGCAACGCCCCCTCCGCCGAGCGCGCCCTGATCTATGAGGAGCTGCTCGCCTACCCGCCCGACCACCTCGACCAGTGCCTGGCGGCGCATCACCTGACGGTCGAGGGCGACCCGGAGCCGGCGCGCGTGTGGCGGGAGCTGGTGACGGCGTTCAGGGTACGGCGAGAGATCGAAAGGGAGCAGTGATGTTTGAACGGATTCCGTTAGACGACGCGGTGAAGAAAGCGTTGGACGCCCTCGGCCCCGTGAGATTGAAGGGCGGCAACGCTTATGCGAACATCCACCCCTCACAACAGAAGGGCACCTCGGGCCAGCGGCGAGTGCGGCGGCAGCAGGAGGCCGAGCGCATGAAGCCGATCCTGGAGGCGCAGCGTATCGAAGACGAACGGCTGGCCGACGATGTGAAGGCCACCGTGGCGCGCGTGACAGAGGAGATGGGCCAATGAGCGACATCGCCCGCCACTACCGCGTCGAACTGGCGCTGAAAAGCAAAGCCAACGGCCAGCCGACCCGATCCATCGTCCGCGAGGAGTGGGCCTACTCCATCCAGGACGCCGTCATGCAGGCCACCATCAACAGCGAGCCAGAGCGCAAGATGGGCGAGGAGTTCGATGCTGTCGTATCTGTTCGTCCCTCAGACGCCGTGATGGCACGTGCGCAGGAAATGGCACGTGCGCAGGAAATGGCCGGCAAGCTGGCGCAACAGATCAAAAAGGCACTTAAATTGGAGACACCGAAGTGAAAGAAATTGTTCTGTACCTGCTTGCCATCGGGGCGATCATCTTTTTGTTTGGTTTGTACTACGGATCCCGCTACAACCGCGTTTATGACCCGTGTATCGCGGCTGGCAACGCCGACTGGTACTGCGAGGCGATGGCGCGAGCGGCGGCGAGATAACATGCCGCTCAGCAGCGCCCGCCACGTCATGCTCGCCTCCGGCGAGTGGTCGCCCCCGCCCCCGCACGTCTTCGAGGGCGCGGAGTTTGTCGAGCGCCGGCCGTATTGCATGCTTGCCCACGAAATGGGCGGAATGAAGACTGCGCAGGCGCTGATCGGTGCCCAACTCCTCGCCGAGGCCGGGCTGATTAAGACCGTGCTCGTCATCGCCCCGGCGTCGGTGCGTCCGGTCTGGGTTGGCGAGCTCGGCCAGCTATTCGAGCAGCTCTGGCTTCCGGCGCGCATCGTCGAGTGGCATGCCCGCGACCGCGTCTGGGATTTCGCTGAGTACGCCACCCCCTCGGGGGTTGTCCCCGCCGTCGGCGTAAAGATCCGCGTCATCGTCACCAACTACGAGTATATCCGCCGCGAGGCGAACCTCGAGGCGCTGCTGACGCTCATCACGGACGACACGTTCCTTGTTTGCGACGAGTCGAGCGCTGTGAAGGGCTACGATTCCGAGCAGACCAAGGCCACATTCCGCATCCGCGCCAAGTGCAAGCGTGTCGCGCTGCTGAACGGCACGCCGATCGCCGACAACCCCGGCGACCTGTTCAGCCAAGCGAACCTGATGCACCCGAGCATCCTGGGGTGCCGCTACATCACGCACTTCCGATCGCGCTACGCCGTCATGGGACCGGTGCTCGGCGCGGGCGGCCGAGCGCTCCTCAACCCGCGCACGGGGCGCCCCCTCGAGGGGATCAAGGGCTGGCAGCACCTCGACGACCTAGAGCAGCGGCTCAAGCCTTATGTCCTGCGCCGCGAGGCCAAGGAGCTGGGTATCGACTTTGCTCTGCCGATGGTCCCGCATGACGTCAGGCTGAAGGATCCGACCTGGAAGGCGTATCGCGAGATGCGCGACGAGATGGTGGTGTGGCTGGAATCAGGCGAGGTGGCCTCGGCGCGGCAGGCCGCCGTCAAGAGCATGCGGCTGTCGCAGATTACGGGCGGGTTTATCGGAGGGGTGGAGGATGATGTCGTACCTTTGGGCGACGGGCCTGACGCTGACCGTGAGTGGGATTTGGCTGATCTTCTTTCAGCTGAGGGCGATCCAGTTCCAGCTGTGGGCGATGAACGACCACCTGCGGTCAATCCGGGACCGCGCGCAACCGTTGTCGAAATAGGCCGCGAAAAGCTCGACTTCCTCCTCGACTGGCAGCGGGACCTCCTCAAGAAAGAGCCGAACCTGAAGCTGCTGGTCTGGTTCCGATTCGTCGCCGAGCTGCGGCGCTACGTGGAGGCGGCACGGG
>source=19_0131_sewage;assembly=control;id=>NODE_8069_length_4113_cov_2.373090;length=4113
AGTGTGCCGTCGCCATAGGTGCCGGAAACCGACACGTCGGTGACGTTATCGGCGTCCCGCTGACGGGGCAACGTCGTCCCGCTCGGGAAGTTTGTAGTCGTCCCGCTGAGAGTGATGGTGGGCATCGGTTATGCAACCATCCTTGTTGACGAGGCCAGGCGAAGGATCTCGCCGGCCGCTCGCTCGGCGCCGTCCTGCCGCAGGGGCGTAGGGACTTCGGGAGCCACCGCCGATGCAATCACTTCGACCGCGCTGCGGTGGTTCCACTTCGATGGGTAGACCACCAAGGCCAGCCCCTTGCGCCGGAGCCGCTCGGCGTTGTCGGGCTGGTCGTAGCCGAACGGCACCACGATCGGCATCGCGCCTGCCTGGAGCGTAGCTGCCAGCGTACCAATGCCTCCATGTTGGATGACGGCCGTTGCTCCCGCGAAGACCATGGGATACGACGCGCTGCCGACTAGAAGCGTGTTGGCATCCAGGTACTCGGGCTTCTGCCCGAGACGCCCGTTGAACACCAAAATCCGTACACCCGCTGCAGCTGCGGCCTTGCGCGCCACCTCGAAGAAGGGCTGATAGGCGTCCATCGTATTCGACCCAAGGCCGCACACGATGTAGCGGCCCGCCCGGATGAACTGCTCCAGCAGCGGATGCACGTGCTCAGGCGCCTGCAGCACCGAGCCGGTCTGTACGGTCGCCTCGGGCCAGTCGCGCTGCGGCAAGCCGAACACGGGGTCGAACATGGCAAGGTTCAGGTCCTTGGACCACTGCCCGCCGTAGAGCGGATGCTCGCCCTTCTCGAGCCCCAGGCGACGCCGCAGCGCGTAAACTTCCTCCACCGTGCCGCCAACCGACCATCGGCAGAGCGCGAGCAGCGCGCGGTGCATGCGAGGGGATAGCTGATGCCTGCTCAGCGCGTGGAACCCGCCGAACACCGGCACCGGCGGGTCGTAGGCCGACATCAGCACCATGGGGCAGAGCGTCGTCCCAACGTAAGGTATGCCCGCCCACTCGGCGTATGCCTTGGCCCCTGGCGTACCGGGATGCCCAACGACAAGCTCCGGATCCGTCGCCACCACCGATTCGAACATCGGCACCACCAACGACCCGATGTTTCTCACGGCCTTGTGCAGACCGCGTATCCCTTTCCAGAAGGAGGCATCGTGCACGGATGCCTCAACCGTCTGATGAAACTGCAATCCAGAGGCCAAGATCCGCTCGCGCGCATAGCTGGGTGCCACCAGCGTAACGCGGCAACCGCGCTGCTGGAGTAGCACGCCAACGCGGAGGTAGGGCAGGATGTCGCCCCACGATCCGTTGCACGCGAACGTAATCCTGGTCATCGGACGTCTTACCTGCGTGCCGAACGCGCCGCCTCGAGGGCGTCTGTGACCCTCTGCTCAACCTTGGCCGCGAGCGCGAACACGTCGTCCAGGATCTTGCCAAGAGCTTCCTGAAGCTCAGGCTCGCCTGCGCGCGACGCGCCGGCGGCCGTCAGCTTGTTGGTGACGTCCTTCAACGCCGCCGCCTTCTTATCCTTGCCCGACGCCGTCGAGTTCCCCTGCGCCAGGATGGCGCCGAGGACGATCTGAACCGAGGTTTGTTTCACATCTGCCATGTCTGCTTCTCCTTCATCAAACGGCCGCACTATGCCACCGAACTGAACCGCTAGTGGTATCCTGTCCCGGCATCCGAGCAATCGCGCGAACTCGCCGCAGAACCGAAACATCGCCATGCCGTTGACGGCGTAGAGCACTTCGCCGTCGAGCTTCAACTGCGTGACGCCGATACGGGGGTACGGGTGAAACTTCCACCGACTTTCGCCGCCCGGCACAAGGGACATCAGCACGGGGCGATCGACCACGAGGTACGGCCAGACGCCCAAGATGTCCAAATCGGCGGCGGAAAAGACGTGTACGCCCCTTCCCCACTCGCGCTGCCCGCGAAAATAGAACGGCCGTGTCGATTGAACCGGGGCCCATCCGAGCGTGGTCAGCGTAATCCATAGGTCCATTTCAACGGAGCGCCTCCGCGAGCAGCACGAGCGCGGGCGACGCACTCAGGATGCCCAGGATCAGGAGTGCTTCGACCGGCGCGAGAAGCACGACCGGCGCGAGAAGCACGAGCGCAACGATCAGTAGGATCCTCACGGCACCAATCCCTCGGTGCACCTGCAGTTGGGATGCGCGGGCGGCGACGCGACACCCGGCTCGTATTCCCCCTCGGCCTCCGCCAGCTGGCCATCGAGGGCCTCGCACTGCGGGCACCCGACCTCGTCGTCGGTGAAGATCCAGCGGCGCTTGAAGTCTGCGTCCAGCAGGCCGTCCTCGACCGCCTGCGCCCACACGAGCCGCTGCCCCTGGTGCGCGGCGATCATGGCCTCGGTGCGCGCAATGAGCTGGACGCGCTGCGGGTCCTTGAGGATCTGGACGAGGGCCGTGTGCGTCTTCTTGTCGGGCAGCTGCTTGGCGACGACGGCGGCGATCCGCTTGCGTGTCGTCTCGGCGATGCCGGTGACGAGCTCGGCGGTGTGCTTTTTGGCCCAGGCCGATGCGGCTTCGCTGAGGGGGTCGCGGGACTTGAGGGTGCGAAGGCCCACGAGGGAGACATGCAGATCGCGTCCGTCGATTTTATCGATTCGGAATCGCTGTCCGCGTCCAAGCAAGCGTTCATTTTCCCAAGTTGCTAACGCGTTGGCCTTCTCATTGCCCTTCGTAAAGGCGGAGGGCGCCAAGGCTTTCGTACCCTTCGGCACTCGTATGTGCATCACCATGCGGTCGTTTGGGTGCACGTATCCGGGATCATTCACGCTGGCGCGTTCGGTGCTGGTAGAAACATAGCCGAGGTCGGTAAACTCTGCTCCTACCTCAACATCGCCTTGTACGCGGCCGCTCCTATGCCCCTCGGTCAGGATGTGCTTCGGAACCGCTCGATAGACGACCGTATCTTCAGCCAAGGCTGGCGTTTTTCTGATCGCTGCATCAAGTGCGTCTACCTGCGCTTGCTGCTCTTTCGTAAGAGTGCTGCGGTTACGCAGTTTGGCGTTCATCGAGGAGTCTCGCAAATGCTCGATGATGGCGGCAGATTCCTTTTCAGTAAACCGGCCATCCTCGTCGCGTGGATGGTCCTCTTCGCGCCAAACCGCGGCCCTGATCTCCTCGCTCGCCCCCGCCCCCGCAACCGCCACCCTAGCCAGCGCCCCCGGCAGCGTGCGGCGCAGCGACGCGGCAAACGCGTCGGCCATCTTCGCAGGGCTGACGCGCGAGGCGATGGCAGCGGCCGTGCGGACGGCGAGGAGGATCTTGCGCTCGCCCTGGTCGGCGGCAGCCCTTACCGGATGCTTGGTTGCCGCAAGATTCCTCAGATATTTACGAGGTATCGAGGGGGCTTCGTAGATGTCATACTCGTCCGAGTTCTGCTCAGCACGCTTCGTAATCAGCGAAGCCGGTACCCGCACTTCAATAACAATCGGCGAGCCATTACCAAGACCAACAGATCTCTGCTTAGCGTAATACTCTGCACGCTCGCGAGTTGAGACAAGATATACCCGATCGCCAGATGATGCGCCGGATGAAGTCTCTTTTACCGGCAACAACCCTTGCTCTTTAATATTCTGCCACGCGTTTTCGTTAGTGCCGTGGTATACAGTCGTCCACTTTCCGTCCTCGTCCCTCGGCTGCGATGGGTCGTACGCCGCGAGGGACTCAAGATCCCCCTCGCGGATGGCGTCCTCCATGAGGGCGACGAGCTCCTCGTCTTCCCCAGCCTCGGCCGCCCGCAATCCCGGCTTGCCCGGCTTGCCCGGCATGACCGGCTTCTTCGCCTGCGCCAACTCCAGCGCAGCGGCCTGCCGCTCGTCGGCAGCCTCGCGCATCTTGTCGAGCTCCTCGTCGCTGAGCGGCTTCTGGTTGGACATCTCGGGCAGGGCGTTGATCTCGTTGTACACCGTCTGCACGGCGCCGCCGATGATCACCTGGAACCGCTCGCCCGACTGGGGCACGGCGCCCATGACGCCCTTGATGGACTCGACGGCGGCCACGTCGACGCCAGAGGCGTCCCGCAGCTGGAACCGGAGACGTGTGGCGCAGTGGCTGAGGCCGACGATGTTGCCCGCCC
>source=19_0131_sewage;assembly=control;id=>NODE_8769_length_3881_cov_2.176163;length=3881
ATATTCAAACTGTTTAGAACAGCTTTCAAGATGCGTAAAGTCAATGCTGAGACGGCCAAGAAAGTGGCTGACAGTGTTGCCGACGGTTACGAACTGACAATGACTGGAGATACTGGTGACTGGTTTGATTATAGTACTGTACTCAAGTTCGCATCACCTACTGGTGATATAAGAGTAGATTCAGAGATTTACTGTCTGCCTGACAAACGCAGAGAGCCGGACAGTTATGATATTGTGATTGCCATGGAGTCAAACGGGAGTGTTGATGTCATTAAATACAAGAGTGACGGAAAGAGCGGAGTCTTGGCTGCGTACAGTGTCATGACAACCTCAGCTAAAGCGTGGAACAGGATAAAACGGCTGGTAAAAACCATTTGTGTATGGAGAAACTGATACAGCTAAAAAATTTCCTGCGTCTGCTGTGCCAGACCATACATCTTGAACCGGTAAACATATTTCTGGCTATCATGATAGCGGACGAGGAGTTCAATGGCGGAGACTGGGAGATACGTGACGCCAAATCGTATACCGATTACAGACTGTTTTATGACGGTGTGGAGGTAGAGATATACGAGTATGGCAAGGACAATGTTTTTGTGTACCATGAAGGGACTGGTGCTGGTGACGATACTGATGTGATAGTCCAGAAAGACCGGCACATAGAGAAAATCGACATCATAACACTGGCCCAGTGGAACAGACTGAAACGGATAGCAGGTAAAATAAGAGCCGTAAAAAATAAACTTGATATTATATTAAAAAGAAATAAAGTTAAATGAAAGGACTTACAGAATATATCAAAGAGTCATCATATACTGCACAATATACAGAAGATTTTGATGATATTATTGATGATGAGCTTGACGGCGAGCTCAACGAAGACGACGAGTCAATAAAGTCTGAAGATGAGTTTGTTGAGTACGTCAAGAAACTATGCCAGAAAGCACATCCTGACGATTATGACGAGAAGACAGCAGAGAAAATGGCTCACGACATAGCAAAGAAATGTGACAGTGACTGGGGCAAGGCTGTAGGTATGGCACAGTCCGGCATGGGAGCATAGTTTAACAGATTTAAAAAATGGAACTGAAAGATAAATATAAACTGCGGTCACATGACGGGACAGACAACTGGCTTGTCGCACTTGGTCCGGAAGAGTCTGGGCTCAGAGTGTACAGGCTTGACAGTCCGTCAGATTTCAGCCGTATACTGTACGGCAGTGACGCATTGATAGCTGCGGTTGACCCGGCCGGAGGTCCTATGATTGAAGTCGGCAAATCACTGGCTGCAGATGAAGGACATCCTGCAGTGCATTCTATAGACTGCACCTCAGAGAACAGGAAAAAATTCGGAGTGGCTCTGACAGTCACACTCGCTTGCGAGTGTTCACTCGCACCCAAACAAGGATAAACATACAGATGAAAGCACTGAGAGACTATTTGAGCCAGATTGTGGCAGAGGGAGACAAAGCCAAATCCAAAAAGCTGACTGATAAAGATATGGACAAGCTGGCGGACAAAGCGTTGAAGACGACTGATTTCTCACTTGTCGCCCAGGCGTTCAAAGTGGGAGACATAGTCCGGTATGAAGGATTCGAGTACGAGATAAAAGAAATGGACGAGGACAAAGACAACATACTCCTTGTCCGCACCAATTCTGAGCCGGTGTTCGCCAACCACACCCAGCAGGATTTCAAACTTATTATACCACAGAAGATGCGGATGAGCGGCTCAGAGTTCTATACAGCCTACGTCAACAAACAGGACGACTCTATAAAAGACGAGCTGCTGCCGGTCAACAAACAGAAAAACAACAATGCAGACTGACAACCAGAATGAATGGCTCACTGCTGTGCCTGGCCGTTTCCAGCCGCTGACACTCGGCCACATAAAAGTGTGCCACAACGCGTACAAGAAGACGGGCCAGAAAGTGGTGATGCTTATGATTTACTCGCGCCCGACGAGCCGGACACCGTTCGATGCTGAGGTGATGTCAAAGATTTATGACGCAGGGCTCAAGTCAGAGCCGTGGTATGCAGGGATAAGAGTCATACCAAACGCATATTTCCTTGATTATATCACTGACGGCATCATAGAAGGAGCTGGTCAGATAAAGACAATAGCATGTGGTGCGGACCGTGAGAAATCGTACAAAGCGATGCAGAAGAGCATGGCAAAGAGCGGGTATGCGGTAGATATAATCGTCAATGACCGTCCGGCAGGCGCAGTGTCAGCCACACAGGTCAGAGAGACAGTCCGGACCGGAGACGACAGTGCGTACAAGAAACTCGTGCCGGCATTCATGCTGTCCAAGTTCGGTCTGATAAAGACAATGCTTGAAAAGCAGGACGCAGAAGATAAACACAGCAGACAAATAAAAGAGAATAACATGTTGAAGACAATCAAAGATGTAATAACTGAGTCAGAGCACTCACCTGTCATACGAGCCGATGTGAGCCGGATAGTTGAGTTCCTGATATTCGAGAAAGACGCGTATATCCACGTTGAGACAGTGCACGGCAAGCTGACAGCACAGTATGTGGCACAGGGCAAGACCGGATTAGTCAACGGTGACCAGAACCGCATCGCATACAACTCAGTGCAGTGTGACATATACGGCACAGACGACACCGATGACCAGCTGCTGAAGGACACAGTCAACGATGACCTTGATATGAGCTGGGACGATGTGGAAGACGAGTTCGACAGCGTCATGGTGCTCGTCAAGAAAGACAAGACAACCGAGTATTTCATAGGTAACTTCTAGCACAATAACACTCCTAGCGGAGTGAAACGACGCATAGTCCCAGCGGAACGCAGTGACGCTTACACTCCTAGCGGAGTGAAACGACGCTTATGTCCCCAGTGGAGCAAGTCCACTTGGTCCACTTAAAAACCCGGCAAAAACCCTTATATTAATTGTACAAAAATAAATTAAAAGCAAGAATATGGCAGAAAAGAAAAGAAAGACGAACGAAGAGATTTTGAAGACCGTTGAGGCGCATATCGCCGGTGACGAGACTGATTTGATTGAGAATGATTTTGGTGACGACATCGCCAAGTATTCAGTCAAGGAACTGCTGGAGCTTGAGCAGGATGTGATAAAGCAGATTGAGGCGGCCAATACTGAGACGAAAGATGCTGAGATTGAGATTCCGGCCAAGTGTGACTACCGTGGTGAGAAATACCTGTTTGCTGGTCCAGCAGCGCTGATAACCAACGTAATGGACCGTCAGAAAATCTCCTGGCGTTTCACTGAGTCATATAAAGACATCTGGGAGTTTTGGGATTCAGTCAAGAACGCGACTGAGCCGTTCAAAGTAAAGTACGCCATTCTGGACACAACGCTGCGTATACTCGGCAACGAGCAGTACAGTGGCATCAGCGAGTTCAGAGATGTGGCACTCCTCAACGAGTTTCTGAAGACACCGTCAGAGGCGTACAGAAAGCTGAGCCAGAAATTTGTCATCTGGTCCGGTCTGCATGATATGATAGTCCGTAAGTTGCAGCAGCGTGACCCAACAGGTGCAGCGCAGAAAAAAGCTGCAACGGGTGATTTGAAAGCTGTTTCAGACAAGTAAATAATTTAAATAAATAAGTATAACCAAGTCCGTAGGTCCACACCTGCGGATTTTTTTATACAGCGGAACACAGTGACACTTAAATAAAACCATAAAACACTTATTTTATAGTGTAGATTAAAAATAAATAAGACATGAAACTAAAAAACAAAGTCATAATAATCGACGGTCCGGCAGATGACCGGTCCAGACTGACATCGCCGCTCAGACTGTTCAAAGCCATTGAGAGTTCAAACATGTTAGGCCGCAGGGCCGGAGCATACGTGTATGAGTTCACAGCTGGGCCGGACCTGTCAGCGCT
>source=19_0131_sewage;assembly=control;id=>NODE_11968_length_3116_cov_391.993793;length=3116
AAATTATTTACACAAACATATTTTACAACACAAAACGACCCGCGGGTCGTCCATGTTTAATACTTACTTGCCATGACGCTATCCAACTCCGGATACTCGCGGAGTACCTTAAAATACTCTGCCAGATACGTGTCTTTGTCCTGATTCATCCAATACGTTTTGTTGGTCCACAGAGTAACCTGCTTGTCGCCCACCATCAGCCGACCCCGAGCATCTGTCCTGTTCACCGGGACAGCCTTTCTGAAACCGAACCGGGACAGCTTGCTTGTCATGGCTCCGTTCTTGATTGCCAGCTTCTCTGTCATACCGGGGGAAGACTTCAGCTCAAACAGCACTCGCAGCATGTCCATGGTAAAGATCGTCGGCTCCCACTCTCGAATCAGGTCGCCCGCGGGGCTCCGCCATTTCAGCGGTCCGTTCAGCGTTGCCATCATATGCAAGAAAAAGTCCCAAGAGCTAAACCCAGTTTCAATAACCAATGCCCGGGCCTGAGTATGCGGTGGCTTCTCGTCGTAGAACTCCGCGTCCAGCTTTACCTCATACAGAAAATGGTGCAGCAGCGCTGCCTTGCCCTCCGCGGAGTTCCGCCACACGTCAAACTCTCGCCACTCACCCGCCGCAAAGTTCCAGGGACACATAGCCTCCAAGACCAAAGCTCTTCGGTCGTCGTGCTCAATCAGTGCCTCAGTGCCGTTTGCAGCAAAGAAAAACGTACTATAGTTCGGCGCTGTATACTGGCTTTGATACTTCTTTTCTACCTGCGAAGCCTCCTCGGTGGTCAGGCGCTTCAATAACTGCTGGACCGCATGCCGCTGCTGCACACTGCTGTCATCCAGCGTAATCAGTAGCTTCTCAGCACGCCACTCGGAGAAACTGCTTTGCATTGCCTTTTCGTCGATGTTGGAGACGTACGCCTGCCCTACCAGGCTGCTGATCAGCTTTATCAACGCAGACTTACCCTGCATTGGCGCACCAATCAAGTATATCCATGTCGGATGCTTGACCAGAGGCTGTTGAAACATCCACGCCAAACGCCGTACTAAGTAGTCCGCATGTCGGGGATCCTCATGCCCAAACGTTGCTTGAATAAACTTGTAAAACGGACTCACGTCTCCTTGAGCAGGCTTGACGACCTTAGAACTCAGCCCGATGCCCCAACCTCTCCAGGTATTCAAGTACCGCAGCTTTATGTCCGAGAACGGAGCGTCCTCCTCTACGAGCTGAGTACCGCCTGGCACAAACTGAAGCCCTGCCACTGCTCGGCGGAGGGACGACTGCAACCAGTAGCTGCCGTTAGTATAGGTCGTGTAAGTCGGCGCTACGCCCTGGGGCGTGTTCTTCACACCGGTCTGCACTTTGAACTTCTCGGTAAAGAACTCACCTCCGAAGCTCTTTACGGTGACCCACCGTTGATTCAGAGTGTCAAATACTTTCTGCTCGCCCTCAACATACACAAACCGCCTGTTCATGTCCAACACGGTCAGAATGTGGGCAGGCATCTGCGCACGGTTCACAACTTCGACCCACGCCTCGGTGGGCAGACCCTTGCTCGTCAGGTAGTCGTCTAGCCCCTTGCCTTCCTCAAGCGGCCAGGTCAGCACCTTACAAATTGCACCCTTAGAACTCAGCTTGTTAAACAGCTTGCCCAACGCAAGACTCACGTTTGGGTTGTCAGTGCTGTCCATATCAAACGCTAAGTACACCGTGCGGCCGCCCCATTTGATCTGAGCCAGCTCCGGAAGCAGATCCCACCCCAGCTTAGCACTCTGCCAGCTACTGACACCGCCAATGGCCAGCGGAATAATCTTGGTGGACAGCTCGTTAGCAATAACGTCCAGGGCAATTGCCTTAAACTCGCCTTCTAGCAACACAACGGGGACAGACACTTCACTCAGCTCTCGGCACCCTGCCAGCGGAGGAGGCACATATAAGGCAGGCGCCGTCTTGGGACGCTGGCCGTACTTACCACAGTCAGTCTGTGCTTGGAACCCGGTACGGTGGTACCTTATTCTGGAGTTCTCGTCTTGCGGATACTCAATATAAATCCCGTCGCTAGGACTGTGGAAACCCAGCTCTGAGGCCTCGACGGCAGAGATGTCTCTGAGCCTGTACTTGGCTATCAGCTCTTCGTCAAAACCGTAGCTATGCCAACGGGCAAGCGTTAGTGGACCGTGCATTGAATGGGCTTCGCTCTCAAACTGCGGTTCCGACATAGCTCGCCTCCGGGGAAGCCTGTTGTTTACGCTCCAGGCCCAGCACTCGGGACTCTTGACGGTTCACCGGCGGGGCAAATTGTTTCTGCCGCTCCGCAGCCGCCCGTGCTAAGACCTCGGTTATGAGCTTGCCGCCCTCTCGAGTAGCACGGAGATGAATATACGCTTCAAGCTTAAGACACGCTTGCCCCTCCTCCTCCCAGCCTCTGCTGTCTACGTGCTTAGCCATTTCCGTACGGTCTTCACGGGTAAAAATTATCCAGGCGGAGTGAGGCAGCTTGTAATGTGTCCACTGCTCGAATCGCTGAAGCTGAATAAACTTCTCTACCGGGGTAGACGATACCGTCTCAGCACTCGGCGCTACGTACTCGGGAGGGGACTTGTCGAAGGGAAGCCCTAGGCCCTTGGCTACAAGCTTGGATACTATGTAGCTGCGGAGAGCACGCCTGTACTTACCGTCTAAGCGCCCGGGCTTGAAGATCTTAGGTCTGCCAGGCTTAAGGTCACTTTTGCGGGCGCAGGCGGAGAACATTCTGTTCATAATCACGGAGGTGATGTTGGGATCCATTGCCACGAAATTGCACAAGATTGCATTGTGAATATGGCCTTCCTCCGTACCCAGCCAGTCTTGTTGGGTGGGAGTGTTGGCGGCATACATGATTGCCCGCTCTTCTGCCTGTATGTGGGCAGCTAGTGCATCTTCGATGCAGTAGTCTGGGGTAAAAACAAAACCGTCCATAGTTGTTGGCTCCCTTAGTCGACAGAAAATAATTATATCGTCTGCAGGTTCTCAGTATTTACGATAGCAGAAAATAAAGTAGTTAGGGGTTACACGCGGTCGGCGGAAGTGTATATGCGTGCGCGCATCGCGTTACATATATGACCGGTTGTGGCTTAGCGCTT
>source=19_0131_sewage;assembly=control;id=>NODE_13007_length_2941_cov_1.694040;length=2941
AGAACAACGAAGCCAACTGCGCGGATGGAAGCTGCGCGGTCGAGGTCGGCAGCGACGCCGGGTGCGTGACGCTTTCCTCGGTGCACCGCGCTAAGGGCCTCGAGGCCGACCGGGTGTTCGTCCTGGCCGATACGCTGCGGTTCGACGACAAGGAGGAGGAGAACATCCGCTACGTCGCGGTGACGCGGGCGAAGCGGGAGCTGGTGTTTGTTTATGGGGAGAAGCAGGCATAATGGACGTCAAGATGATTGAAATCCGCGACCGCGCCACGTTTATCGTGGCCGTCGCGGTGCGGCTTACAAGCGGCAGTCCGAGGGAGTTCTACCTGCTGCGGCGGGCGGGTTATTCAGCCGAGCAGATCGCCCGACGCGACAACCGGACGCCGCCTTACGTACTGCTGACGAGGGCCGAAGGTGGCGACTCCAACTACGACCAGTTCAGTTGGGGCAACCGAACGATGTTCGCGGTCCACGATCACCTGATCAACCACTGGAATGAGATTACGTCCGGCGACGTCATCGACGTGGAGTTTCTCCTCGGCGAGACATCGGAACCCAAGATCAGTGAGGAGCTCACGAATGGCTAAGAAGGGCGGCAAATACGCAGCGTGCCTCGTTGGCACACCCAAGTGGCCGGGCGCGGACGACGATCCAGACTTCGTCACGGCCCTCAATCAGGTGAAGCGCGACATCCTCGAGCCATTCGACTTGACCAACGAGGAGGAGGCCCGAAAGGCCGAGCTCACCCTCGAGCAGGTTAAGGCCGGCATCGAGGAAACCATCAAGCGCATGGATTCGCTGATGGGCAAGGCGGCCGAGGGGCTGCGGCTCGTCGCCAAGGGCCGCCGCCACGCGGCGCGCTATGCGGCCGGCTACGCCGAGGTGCGCAAGCTGCAGGCAATCATCAACCGGTATTCGTCGAACGCGGAGCTCCTCCAGGAGGCGTACACGCAGCTGTTCGTCGATCAGGCTGAGAACGAGGGCATTACCTCGATCACGCTGGACTCGGGGCGCGGCGTCAGCTACACGCTCGAGCCATATCCGTCGGTGGTCGACAAGGCGGCCTTCCGCAGGTGGTGTATCGAGGACGGGCTCGAGGAGTCGCTGTCGCTGCACCCCTCGACCACCAAGGCGCTCGTGAAGAAGCGGCGGCTCGACGGGCTGCCGGATCCGGACGGCGTGACGGTGTTCAACAAGCCGCAGATGCGGTTGGGCGGGGATGCGGAATAATCGCTTCTGCTTAGCGTATTTCGAGGTATAGTAAACGCCATGCCTGAACTCTACTCATGCGACGCCTGCGGCAAGCGCCGCCTTTGCTGTCGCTCCGTCAACAATCCGCACGGCGAGGGCTCGTTCTGCCACACCTGCCGGCAGGAGGCGGACGAGGACTGCGACGAGTGCAAGGACGTCTCGATCGTTGCCTACGTAAGGTCGTCGAGCTCCGAGGGGCATTATTACGCCATCACGGACAACGGCGCCGGCCAGCTGCTTTGCCCTTGCAAGGGCTTCGGCTTCCGGCAGAAGTGTCAGCACGTAGACCTGGTGCATTTCAAGCGGAAGGTCACCGAGGGGACGACGCTGTCGCAGGCCGACGGCGAGAAGCTGAACCGGGTGGAGCTAGTGCCTCCTCGGGAACCGGCCAAGGTGCTCCCCATCAAGGGCGCGCATAACGAGGGGTTACGACAATATGTCGACGAGATTCTGAACGGAGGACGGCAGGTTGTCGTCGCCGTTGATAAGAGCAACCCCCATCGCGTCGGCTCGATCGCCTGGCATCACCACGAGATCGATAGGTACGTAAGCGAGCACCCCTTTCCAGCGAGGGCTGACGAAGGCATCCTCCGCTTCGACCTGGTGGTTGCCGGCCAGCGCATCGAGGGCAGCGACATCCCGTTCTCGGCCCTGCAGATCGGCGACCTGCAGGCGATCAACGAAACGGCCGATCGGCTTTCGAGGTTGCTGGGCGTCGCGGCGCGGATTGTGACGGGTGGGGAGGAGCCGGAAGATATTGGCTAAGCCGCCGTTGCGGCGCGGCCCCTCGCTCTTCGACCTGATCCCCCTCGAGGACCGCCCAGTGGTGGATCCGGAGACCTGCCGACACGTGGAGCGCAAGACGGAGACCGACTGGGGCTCGCCGCCGTGGGTGCGGCGGATGACATGGACCTGTGACAACTGCGGGCGGATACGAGGGAGGCACTGTGGATAGAAATGAAATTGCGTTGCGCCTGTTCGCCGACATGCTGCGCAACCCGGACGCAAAGATCGATCTCTACCCCGAGCTAGGCGAGAAGCAGATTCGCACGTGCTTCCACCTGGCCGACAACTTCCGCCGCATCGCGGCGGAGACGGCGCCACCCTTCCAGATCACAGATCTGCGAGGAGGACAGACCGCCGCGGAATACGAACCGGTTGCCGAGCGGCCAGGGCATGCGCGCCGATTGACAAGGGAGGACGTGACGCCGAGCGAGAGCATCCCTCGACCCACCCCTGACCGCAAGATTACGGAGATCCGGGAAACCAATCTCCAGGACTGAGACCGGCCAAACTGCCGCCCCAGCCGGAACCAACCGGGGCGCATGTGTGCAGCAATTCAGGAGAGCAGCAAAATGGAAGACGTAAAGAACGACGCCCTCGCGATCACGCAGTCCGAGCTCGACGCCATGATGACCACCGACCGGTATACCGGCCAGGACGAGGGCATCACGGGCGCGGAGGGCATGACCCAGGAAGACATCCAAATGCCGCGCCTGGTCATGGCGCAGAAGACATCGCCCGAGATCGACCCCTCGCAGCCGGAGTTCGTCGAGGGGCTCAAGCTCGGCGACTTCTTCAACAGCCTGACCAAGGAGAACTACGGCCCCGGTCCGCTGAAGTTCAGCATCCTCCGCAAGGACCTGCCCCGGTGGGTGGAGTTCGCCCCCTATGACGAGGGAGGCGGCGTG
>source=19_0131_sewage;assembly=control;id=>NODE_13227_length_2909_cov_1.713385;length=2909
GCGAGGGCGCGCTGCGGCTGCTGCATCCCAGGACGGCGCCCGAGGGGCCGTGCTCGGTGGCCGCCACGGGCGGAACCGGCGCCATGGGCCTGAACCTCACCGCCTGCAACACGGTGATGGAGTACAGCTACGACTTCTCGAACCTGAAGAAGAAGCAGGGCGATGCCCGCGTCAATCGGCCTGGGCAAACCCGCATGGTGCGCTACTATGCGATGGTGGCCGTCGGGCCGAGGGGGCAGAAGACCATTGACGCGCACGTGCTCGCCGAGCGGACGGGCAAAGGGATGCTGGCGGATGCGACGGTGGCCAAATGGGTGGCGGCGCTCAAGGAGGAATGATGATAAAGAAGCCCCTTGAGAAATGCGCCAATGGCTGCGATGCACCGCCGCATCCGCCGAGCCTCGTCATCTGCAAGGCGTGCATGGACAAAATTACGGTGAAGCTGAAACGCTGGGCGTCACAAGGGTACGCCGATTATGAGTAACCTCCTGCTACCCGAGGTAATCGTCTACGACGACAAGGGCGTGACCGTGGCGCTCGCCTGCTGCCACGACTGCAAATGGTCCGCCGCGCACCGCGGCGGCGAGCCGGGCGAGGGGCGCAGGTTCATCACCCGCCTGGCTGAGGAGCATCGGTGCACGGAGGGGAAACTGTCATGAACAAGAACGATGCGGTCGTCGGGAACGTCAAGCGGTTGCGGGAAGAAGTGCGCGAAAACAATCGGGTCACCAAGCGGGCGCTGAAGCAAGCGTTCAAGGAAATCGACCGGTTGAAGAAAAAGGTCGCGGCGGCAAAATAGGGCTTTACTTTTCCCAAACGCCGTGATATAGTTTTGAAAGTCGGGCACGTCCGGGGCGGTCAAGCCCCGGACCGGCCCAGGCCGAAGGAGGCCAGTCGTGTTCAACCCCCAGATTTTTCCCCTCTCAGAACAGCTCACCAGCGACGAGGAAACCCCTCGCGGCGTCTGCTCGCATTGCGGCGAGGAATACTTCACCGTATCCGAGGAGCACATGCATGAGGGCGACCTTGCGTGCATCGGCGGCGACGATCGGTTCGATACGCGGGAAGAGTATGAGGGGGAGTGGTAATGCGTCTGAAGCCATTCGTCGGCCTCACCATTGCTGCCAAGTACCCCACGATGACGCATCAAGGCGCGACTGTCATCAAGATCGAGGATTGTCTGACGTCACGCACGTCGCTGCGTCCACTCAAGTCCCTCATCACCGTTCGATACGACAACGGCGTCGAGGCGGCGATGGACCTCGGGCATCTCCGCTCCTATTGGAGGGCGGTGTAAGATGAGCCGCCGCATGCAGGACTACCGCCTTCCTGACGGCACCGTCGTCGCCATCCATGCCGACGTGTCGCGGGGGCCAGCAAGCTATCGGCTTTCAGCTCAAGGGCGGGACGGTGGTTGAGGCCACCCTCGTCCGCGAGGAGCGCGTCCGCCAGCTGACCGACCGCTTCGACCGGCGGCTGTGCGACTGGAGCTACAAAGGAGTCAAACCATGAGTGACGACGGATTCATCCCCGAGGACCACCGCCCCGGCTACGAGACCCTCGGCCCGGCGTACTTCGCCGCTCGCCGCTTCGCTGAGAAGCTGTTCGAGGGTGCCGAGCCTGCGCCGTTCAAGGACGCGCTGAAGAAGGCCGTCGACGCGCTGCAGGAACAGCTCTACGAGTACGCTGAGGACCATCTGCTCAGCGATCTCAAGAACAACATCCAGGGCAAGGTCGCCCGGCTGGTGGACGACACCGTGCAGGCGCTGCTGACCGGTGAGGCGTGGGCGCTGGAGCACTATCCGCTCGCCAAGTACCACGACGGCGAGGCCATCCGCAAGGCGATCGCCAAGCATTGCGGCAATGCGGTGCTGGCGAAGCGCGTCGAGGAGCTGGAGCGCGAGTGTCTCCGGCTGCGAGAGTCCCTCGACTACTACACGCGGCGATGATGCCGCTCCATTTTCCGCAGCTTCCAATGGGTTCCTGGGTTCGCAGATGCCAGGAGTGTGGCACACCACAGGTGACGCCGCCTCCGTCAGCAGCCACCGACCGATGGCGTAATCGGAAGTGTAAGAAATGCAGAAGCGAGGCCCTTGACTACGGCTTTCAGAATCTGCCCGTGGATGAGGACGAAGAATAATGCTTGCCCACGCCAATTCCGTGCTATACTACCGTTATTGGGTCGCTGCGCCGGAGCTAACCGGCCGCCCGCCCGAGGGAGATAGAAAATGCCCCAAATGACCTGGTCCGACGAGCAGAACTACATTTTCGACTGGTTTGAGCGTGCCGACGGATCCATCACCGGCCGCCGCCGCGTGAGCAGCCAGAACCTCGTCGTCGTCGCCCGCGCCGGCTGCGGCAAAACCACGACAATTCTCGAGGGCGTCAAGCGCGCCCCCGAGGCTCGCAAATGGGTCGGCGCCTTCGGCAATAAGATCGCCCGCGAGCTGAAGACCAAGCTCTATGGCCGCCCCTACGCCTTCGGCCCCGCCGAGGACAAGCGGGTTGACGCCGAGCTGCAACGCACCTACGGCACCAAGATTCAGACCTTCCACAGCCTCGGCCTCGGCTACGTCTTCGGCCGCTGGACGGGCGTCCGCATCGACGACAGCGGCGAGCGCGCCCTGGACCTCGCTAAGGCGGTCTGCCCCTCGACCACCCCGGATGACATCCTGAAGCTGGTCGCCAAGCTGCACAGCAAGGGCCGCGAGATCATGCCCCACGCCGTCACCGGCCCACAGCTGTACAACCTCGCCATCCGTCACCAGTGCGAGCCGGACGAGGACTGGGCCACGGAGTTCCCCACCGAAATTGTATGCCATTACGCCGCCAGCGCCATGGAGCGCGCCGCGACCATCCGCCCCGCTGCCATCGACTTTGCCGACATGATTTTCCTGCCGGTGCGCAAC
>source=19_0131_sewage;assembly=control;id=>NODE_15726_length_2596_cov_2.020071;length=2596
ACAAAATTTGGAAAGACAATATATTCTCTTCGTCAAACGGATTCATGGATGACTGGACCTGGATAGAAGTCAGCTGTGACAAAACACAACGCATGAACCATATTGATATTGAAGCACGGACAAAGACCGGATATGATGTCAAAATAATACTTAATTTTGACGGTTACTGGGTGCTTGCAGCTGACACAAGTGTCTCCAAAGAAGGATTTTATGAATACAAATCGTCAAAAGAGTTAAGCAACTGGTGCCCGGCAAACAAGATTGACTCACCTGTTGATTTCAATAATTGCATCAATATCATTTTACGCGAGGAGCTGAAACAGGTATGCGAGCATAATGCAGATACACTTAATATTTCAACAGATTAAATGTTTATTATACTATAAAGGATAAACCGTTAGATGTTTCTTCGCATAAAAAACGAATACACTATAAAGAAGCTGGGTAAAATCGTCTATGATGATTATATCCAGCATCTTTCTTGCCTGACCGCTGACCAGCAGCAGCATTTCCTGTCCCGTGCGGCACTCACACATCCTGAGATAAGCAAGGACAGTATAAAAATGGCTGAGCTGCTTGCACTTAAGCCAGCGATAAACGAATGCACCGAGCATCTTATATACAATCATGACCCAGAATATATCTTTAAGAAATATGTACTGTCTGGCTATTCGAACAATGCGCAGGACACACGCAAGTCTGCTGAGGGCCGTTTCCTCAGACAGTGCGGAGACAGACAGCATTTTGCTGAGTGCCTTGCAGTATCTTATTTCCTTGACAGGATTTGTGTAGCCAAGCGCACCGGAGTCTATACTGAGCTGACAAAAAATATCAGCGACAACTGGGGAGGTGACCTGGCCGGCACTGTCATAAGCATGTTCGGCCGCAAGCTGACTGACTGGCTCGCCATTGACGACTGCCGGCTGCGTTTCAACTGCCCAACACTGTGGGCAAACACACTGATGTATTTATTCACACTCACCGCACCTAAGTGTGACAGGCAGGAACTGGCCGGCGAACTGCTGGATATGTTCTGCCGCACAGCAGACAATTACTGGGAGTTCTACCGGACCGCGTTCGACATCAACTCTGACGAATATATCAATTTCCTGTATGGTGTGACCCACTTGGTTATCGGTGTGACCGGATTCTATGTACGCACTGCAGACGAGTTCCTGAGCACCGGCATAGCTGACTGTGACCGCATGAAATCGTCAGTCTGGCGCATGTTCAAGATTCTTGCTGACTGGACCGCTGAGTGCGACGCCGAGGACAAACTGTACTGGGATATGCTGTGCGAGGCCACTGTCTGCCTCAGTTTCTGGGACGAATTCAGATACGATTTTGTATCGGCCTGCGACAAACTGCGCGACGCAGTGAGCCACAACATAATATCAAACGGCTGCATAGTAAAAGCGCCCAATGACACACCTCACACTAAGAATGAACACACCAACATCCTTTTCATAATGGCCGCAGACAAGGTCTGAATAAGGATATAAAACAGCAATGCCGGGCTTTTCAGTCCGGCATTTCTTTTAGTTCCAGTTTATTATTTCTGTTTGCGCTTGGCTTTAGGCTTAGCCGGTGCTGCAGTATCAACCGGTGCTGCAGTCTCAGCCAGTGCGGCAGTCTCAGTCACATCAGCCGATACTGGCCTGGTTGCATTGTCAATAGGCACTTCAGTATTTACTGTCTCGTCTATAGGCACTTCAGTATTTACTGTCTCGTCTATAGGCTTGGCAGTCTTGACTGTCTCGTCTATAGGCTTGGCTGAACTGAAATAATTTTCAAGCGCTGCGCGCTGTGCCTGGTTGACACAGAACTGCTCAGCATAACTTTTTGTCATACCGGCAACGCACCGGCTGAAACCTGATTCATACAACTGTTTCTCTTTATCCATAAATTTATATGTCTGTTATTTTTTAAAACCCTGTAGGCATCTTCGGCATGCCGGGTGCACTCGGCATCTTCGGCATGCTTGACCGTGCCTGGCGGAACGCGTCACGCCGCATGCTGTTGATATTGACACCTGCGTCCTGTTTCTTGTTGCGCTCGTTCTCCTCCTCGATATAATCATTCAAGTCCTGCATCATATACTGGTACTCCCAGTACTGCATGCGCTCAGTCTCACTCGGCTGCACGTGCAGGTATTTGGGCAGGATAAAATTCTCATTTCGCACCAAATTTCTTATATCTACTCTTAACAGTGAACAGACTCCTGATGCCAGCTGGAAATTTGATGCTTGACACAGCCGCCTCCCCACAGCTTGGGCACACAGCTTTCAGCGACTGCGAAGGTGTGACAGTGATGCCGTCAATGACAGAATTGATGAATGTGAATTTGTCTGTTGACCATGACTTGTAGTCCTTGAATATCTTTGCCACCTGGTGCGCAAACATATCACTGTCACGCGGTGTCTTGGCCAAGAGCCAAGGGAGGTATTTCAAGAACACCTCGTCAAACGATTCTTTGGCCTGGACTTTCTTTATCAGCCACTCCTTTGTCATAATATCCTTCTCGATAGTAGGGATATAAAAGGTCATATCACCCAGCTCACCTGTCGTGTCACCATAGTCCTCACCAGCCACATGC
>source=19_0131_sewage;assembly=control;id=>NODE_19390_length_2273_cov_1.702435;length=2273
GCGTCAGCACGGCCAGATTCCCCTCGAGTACCGTGGCCACAGCCCGCTGCTCGTCGGCGTCCAGCGCCGCGAGGTCCCGCTCGCGGTTGCGGCGGTCGGGACCGGTCCAGGCCTTCCGGTTGCGCAGCTCGGGGGCCGAGGAGCAGTCACGCTGCGACTTGTCGATGCGGCCGGACCAGGTGCCGGGGGCTTTCATCGTACCTCCTGGCGGTAGATTCTGCGGAACTCCTCGTCCGTCATTGCCGTCGCCGTGCCGTTGCCCTCAATGACCCATTCTCCGGGACGTACAACGCGCCCCACCAGATAGAGCACCTCGCCCTCGCTCCACGGTCCCCAAGTTACAAGGCCACCGAGCAACTCGTGGGCATCTTCGAGGGGCTCGGTCCCGAGCCATTGGAACGCCTTGACCGTCTTGCCGGTGCTGTAGATACCGCAGCTCATTTTCCCCTCGGCAGCAAGATGATTGGAATCCCGCGCTTGCGTGCGTAACGGACCGTGGCCCACGTGCCGGAGCGGAGCTCCTCGAGGTCCTTCTCCGGCGCCGCAATCAGGATATCCACGGCGGCAACGATCTCCTGGTTGCGTGCCAGTGGATCGCGGCCGGCCGGGTAGGGGATCGTGGTATACCCGTCGATGGTGGCGAGACGCTCCGCCTCGAGGTCGGCGCCCACGGCCGCGCCATGGTGGAAGGTCGGGGGATCTGTGATAGGCGCAATCGCATCCGTGACAATCTCCAACCACGCCAGTACCTTAGCGCAAAGTATCATCTGAAGCGGCGACATCCCCTTACGGGTGCCGGTGAAGCCGACGTTCATAGCTAAGCCCCCTTCAGTGCGCGGAACGACATCGGCCGCCGCGAGGGGATCGGGTTGGGGTGGTTGCGGCAGACGGCGTGGAACTTCACCGACCATCCGTGCGGCTTGTTGGCCGAGTACTCGGCGGCGCCGTTTGGCAAGCTTCGGGCGCGTACCACCCGTTGGCACTTCGTGCAATAGAATCTCTTCATGCTCGGTTCCTCCGCCGCGATGCCGCCGCAATCCTGCGCAGCTGCCGCCCCTTCATCTTCGACGCCCACAGCGTCTTGAGGCTCTGCCACCGGCCCTTGCCCCGACCGCTCGGCATGTGGCCCAGCTGCTTTGGGTGGCGCAGGCGCTTGTTGCGTGTCTGGACTCTGATCATGGCTTCTCCCAGTCGATACTTACCTTAGTGGCCTGACAATCGCGGGCCTTCCATGGCACAACCGCCCTGTTGACGATCTCCTCCGCCCGTCGGGACAGGCGATCGACAATCTCAGCATAGGGCGTATCTGGCGAGAACGTCTCATCAGACTCGACGTCGATTGTGAACCGCAAACTGACCTTGGTCTTCATTTCTTCAAATCCTTATAAGCCGCACGACAGCTACCCATCAGTATTACGATGAACGTCACCGGCCAGATGGCAGCGGCGAGGCCGAACATCCACCCCGGCGCGTCCAGGCGTCCGTGCATGCGTAAATGCGCCGAGGTCATCACGTACCAGCAGATGAGCATGGCCGCGAGGTAGACGGGGAGGAAGATCCAGAGAGGGATGGTCACAGCGTCACCCTCGTCACAACCTTGCCCTCGGCCAGCTCGGCGCAGAGCCGCATGGCGTCCTTGTGCGCCGCCTCGAAGCGCCACCGGGCGTACTCCATCTCCTCGCGTCGCTTCTCCAGTTGGCTGTCGATCTCCGCCCGCACCTTGCCGGCGTCCGGCATCGCGCCCTTCCGCCGCAGGAAGAACTTGTAGCAGCCATGCTGGTGCGTCAGGTCGAACGCGTCGCCCCCGGCGTAGAGCGGAAACTCGCCCACATCGATCGGCTCACACTCGTTGAGGTTGCAAACGAACGTCAACGTGCCATCTGCCGCGGCCTTCTCGATCGACATCGTCTTCACGCTGCTCCACGCGGTCAGGTCGAAGCCAACTCGCCGCGACCCGTCGTACTTGCTGGACATCCAGTAGGTATCGAGGAAGACCTCACCATTGTAGATGAGCCTCCCGTCAAAACACCAGTTGAGATCGCCGTGACCGAGGCCTTCCTTGGCCTTTCGCCACGACTCTTCGCTGTACTGGAAGCGGAAGACGTCGCCCACGCGCGGCGTCAAGGCTTCACCTCGGACACCGCCAGCATGCGGTCAGCCCACTCCCAGCGGAGGATGCAGCGAACGTCCTGGTATCGCGCACCTACCTCAAGGTCACAGCGCGCCTGGATCTGAGCTTCGGTAGGCTCCGGCGCGTGCAGCGCATAGTACTC
>source=19_0131_sewage;assembly=control;id=>NODE_20025_length_2225_cov_2.021659;length=2225
ATCAGGAAAAGAAGATCAACCCGATCCGCGAGGCGTACATCCAGACGGCGGGCGGACTGCACGAGCTGAACGTTCAGGCCATGGAGGCGACCGGGTCGCTTCGCCTGGTTGAGGACCTGTTAGACGCCGACACTGAGGAGGAGTACACAAAGGCGCTCGACGCACTCAACCAGGCCCTTGAGTGGTACAACCAGCTCGAGGCAGACCGCGCCAAGCTCGCCGAAGCCCGGCTTGCGATTGGCGAAAAGCAGGTCGACAACCTGAACGCGATCCTCGGCCCGCTCTCAGAGCAGACGCGGCAGTGGAGCGACCTCGAGGAGCAGATTGCGGCAGCCAAGAAGGAAGGCAAGGAGTTCGACGAGCTACTCGCGCAGCAGGCCGGCACCATTCAGTACAGCGCGACACAGCTCGAGGACCTCGGCCTTATCGCCGTCGCGACCTTTAGTTCAGCGCTTGCCTCTGGCATGAGCTTCTCGCAGGCCGTTGAGGCCGCTGGCCCCGCACTCAAGACGTTGGAAGAAGCGTTCAGGGCGGTGGGGGTCGAGACCGACAACGAATACCTTCGAATCCTGATGGTTCAGGGCGCGATTCTCGACAACAACCCGGCCCTGCTGAAGGCCATTGGTGCCCTCGGCGAATCGTTCGCCGGGCTGGATGCCATGGGTCAGCTGAATGTCGAGACCTTCCGCGCCATGGAGCGGACCGGCTCCGACATGTACGCACGGCTCCAGGCCGAGGTCGCGGCCACGGGTGGCGCCACGGAGGACGCCCTGCTGCCAATGCAGGACTTCCTGCACGATGCCGAAGAGGCCGCCAAGAAACTAGGCATTCCGCTCGACGAGAATACCCAGATGCTCATCGACCAGAGCAAGGAGCTTGGCATCTGGAAGGAGCAGGGCAAGTCGGCCACCGACCTGCTCATCGACAAGATGAACGAGCTGGTCGATTCGGTGGCCAAGCTCATTGACAATCTGAACAATATCCCCGATACGGAATACACCGTGACCGAGCGGTGGCAGCGCATTGCGGCGGACAACGGCTTCGAGGCACCCGAGGCTCCGGCAACGAGTCAGGCGATGGGCGGCACCGGCCGCGCCAACGGGCCGACGTGGTTCTACACCGCCGGCAACGAGGACTGGGCGTTCTCGGGCGAGGGGAAGACGTTCGAGGACCGCATGCAAGCCGATAGCGGTGGCAGCGGACCGGACCTCAGCTTCCTGCCGCAGATGATCAAGGACGGCATCCGCGACGGGTTCCAGGAAGCGCGCGGTGCAGCCTAATGGCGATCGTTGAACTGCAGTACGAGGCCAGCGGGCGCGGCAACGGCTGGACGGAGATCCCGGACTGGCTGATTGGCTCCATCGAGTATTTTCGTGGCCTTGGCGGCAACGGCATCACCGACTGCGTTGGCGTGCCCGGCTTCTTGACCGGACGCCTCGACAGCAGTTCGCACTGCAGTGGCGCGCTTGATGGGTTCTGGACGCCCGGCCACACCAACTGCGCCTCGGGGTGGACCGAGGGGGCGGGGATTCGGCTGGTCATCAACTCGACGCCCCGCTGGACCGGCTACGTGGAAACGGCCAAGCCGGTGCCGGGGACGTATCAGGACCACACGGTGGCCTTCCTCGCCAAGGGCTGGTTCGAGATCGCCGCCATGACGCGGCTTGAGAACCTTCCAGTGCTGGTCGATACCGCCGGCCACGATGTCTTCCAGACGCTGATCGATTCGGTCCCCGCCTACGCACAGCCGCGTGCCCTCGAGCTGGACGACAGCCTGGACGTCTACCCCTACACCCTCGACCGCACGCGGGACGAGCAGACGCGGCTCCGTGAGGAGCTGATCCGCCTCTGCTTGAGCGGTATCGACAAGTGCTGGGAGAAGGGCGACGGCACGGTCGTCTACGAGAACCGCGGCCGCCGCGTTGGCAGCACCGCCAGCCGTGACACGTTCACGAACCACCACGGCTTCGAAGCCATCCGCTCGCTGTCGAACATCGTCAACCAGGCGACGGTAACGGCTAATCCACGCATTCCGGGCACCCCCTCGAGCGTGATGTACTCGCTCAACAAGCCTACGGCGCTGGTGCCCGGCGAGCCACTTCTGATCCTCGGCCCCTGGAAGGACCCGGCCAATCCCACCATCCGCGTCGGGGCCGTGACGCTGGTCTCGCTGCTGGCCTTCGAGGCGATGGCGGTGGCCGCGGCCATGCCGGCGATCACCGCGG
>source=19_0131_sewage;assembly=control;id=>NODE_21060_length_2153_cov_1.977121;length=2153
CAATTAGGCTAAGCGTTTTTCCGTTGCAGCAGGTTGAAGGTGTGCCATAATCTTCTCATGCCAATCATTTGTGCCTGCGACTCAATCGGCTGGGACGGCGTGCATTACGCTTGCCCGGATGCGGTCCACATGTCATCGCCGCTCCTCAGGAACTACGCCAAAAACGCGCACGGGCTGCGGAAAATGCTGGCCAAGGCGCAGAAGACCGGGAAGAAAGTCGGCGGCTATACGGCTGCTGAACTCGAAGAATCGGTGAGGGCGTACGAACGGTTGGCGCGCTGCGAATCGCGTGAGACCATCTTGGCAGACGAGCGGAAACGCAAGGAGGCGCTGTGAACCTCGCAGACCTGCCAAGAGTCTTCGCCGAAGAGGCCAAGCGGTGCGGCTTGCCTGCCGGGTGGCGCCTCAAAATTGATAAGGCGACCAACCGCTTCGGGCTCTGTTGCTACTCGGGGCGTTTCATTTCCATCAGTCGTGCGCTGGCTTTAGCCAACTCCGAGGAGCGCGTCCGCAAGACAGTTGTGCATGAGATTGCTCATGCGCTTGTTGGACCGGGCTACGGACATGGCGAAGTGTGGCGAGCAAAGGACCGAGAGCTTGGTGGCGATGGTGCCCGTTGCTGGTCAGAGCGAGACACCAAAGTCGCTGATTTGCCATGGATTGCAGAATGTCCAGGTTGCAATAAGCTACGGCAGGCCGCACGAAAGCCTACTAAGCTGCGCTCCTGCGGAGCATGCTCCGGTGGGTTCTATAACGCGGCCTTCAAGCTGGAATGGAAGCCGAGAGACCCAACAAAGGCGACGCCCAAAGTTATCATCTCGAATGAGCCGAGTGACGTCATCAAACGTGTGCTAGAATTGAGAGCGCGCGGGCTCGGTTACGTCGATATCGACGCCAACTTCGGCATCTACGGCAAGCGTGGGTGGTGGTCGTGGAAAATTGTGAAAGCGGCAAAGGCCGCCAAGGAGACGAACGAATGACACTCAGAGACGCAGTCTACGGCGACCCCATCAACGAACTGCTTGCCATGGAAATGACAGACGACGCCGTCGTGGAAATCGAAGCCGCTGCAGCTGTCTTGCATACCCGCCATTTGGCAGGCGGCGGCTCAGACACCACCATGTGCGGCCTTGATCGCGGCGCAACCGAGACAGTCCACCCCTCGAAGGCCCGCAAAACGGACTGCGCCGAGTGCCGTGAGAAGTGGCGGCTGCTCAAGGCCAAAAAGCCCGTGTTCGTCGAAACGTCCATGGACACCCGGCCAACACCGGTTCTGCCTGAAAATGGTAAAAACTACGGCGATGGCGGCATGCCGGGCGCCGAACCAATCGTCTCGCGCACGGCAGTCGTCCAGAAAATGATCGATTCAACAGTGACGCGCGTCGACATCACTGTTGACTGGTCCGAGGAAGAAATCGAGGCCGAGGTAATGCGCTTGCGCCGGACGCCATACAAGGGCAAGGCCGGGCATTCCTACATTGCCGTCGAGGAAGTGCTCGGCTGGAAGCCGCAGCATGGCAATCGGGCGTGGCGCGTGGTGCAGAAGGCGCTCGACCGCGGGGCGCGGGCAGAAGCAGAGAAGCATGGCCAAGTGGGATAACGAAATCCTGGCGGCCATGGCCGTGCTAGGCCGGCCGGCCATGACGGGGGAAATCTGGGACGCCGCGCACGCCGCTGGCGTTCCACGGAGTTCGGCGATGGCATTCATTAGCCAAGTGCCGATCGCCGCAAGGCGCGGGGTCCTTCGCAAAATCGGCAAAAACGCCAAGGGGCGGCCATTATATGCCGCCGCAGAAAAAGTTCCGCAAATGCAACACGATTGATGCGCTACTATTTTAGGAGTATTGAAAATGAGCAATGCATTGAAGCTGTCGGTAATTGCCATCGTTGGCTTGCTCGCTGTCGCCTGCGGGTCCCCGACGGGGCCGTCGCCTACCGAGTCCCGTCTCCAGGTCGAGAACGCGCGGCTCGAGGCAGAGGTCGCCACGTACAAGATCATAGTCGACACGCTTCAGAAGGCCAGTCAGTAACAAGTTCGACGCGGGATAGCTCAGTTGGCAGAGCGCGTGGCTCATAACCACGTGGCAAGGTAGCTCAGTTGGTAGAGCCGCGGTTTGAAGAGCCGTGGGTCGCAGGTTCGATTCCTGCCCTTT
>source=19_0131_sewage;assembly=control;id=>NODE_21557_length_2118_cov_12.670868;length=2118
ACCCCAAAACCCCAAAACCCCAAAACCCCAAAACCCCTATTCAAGAGCGGCTTATAATTATCTTCAAACATCGATATGGAGAAAGGACTAGACCTCCAAGCAGTTATCGGATTTTGAGGTAAGCGCCCCCTTCCGCTCTCTCGCTCTTCTCCCATTCCCCTCTAACTCGTCTCTAGGAAAGGTGCTTGACGGACTCATTCTACATCCAGACAACGAGCACATCCTCTTCCCTCTCGGAACAACGATTGTCATTCGAAACATCATTACCAGAACCCAGCAGTTCCTAAGAGGACATGACAACGATGTGACAGTTCTTAGAGTCTCCAACTCAGGAAAATACGTCGCCTCAGGTCAACGAAACGCTGGATTCCAAACAGAGATCATCATTTGGGATTTCGATTCTCTAGGAATAATCCATTGACTAAGGTTACATAAAATCTTGATTCAAAGTTTGAGTTTTTCTTTCAACGAGAAGTATCTAGCCTCTGTTGGCGGGTAAGACGATAATACTTTGGTCATTTGGGACGTGGAGACAGGTAAAGCCTTATGCGGCTCTCCCGTGGGTCATAATGTGGTCAACTAAATTGCTTTCTTCAATGCTTGCGACCATAAAGTTGTCTCAATTCATAATTATCAAATTTGAATTTGGGACTCTGATTTCAAAAATAAAAAGTTAAAAGTTGAGGATGTAAATATGGGCTCCATAAAGAGAATTTTCAAATGTCTGGTCATTGATCCCTCTGACACATTTGCGTATGTGGGTACAGGCACAGGAGACATCATTGAAGTCTCACTAGAAAAAGCATTATTCAAAAGAATCGGTCCAGTCAAAAGACTCTTCTCTCTCGGTATAAACGTTATCTCTTAGATCCCCAACGGAGACCTCCTTGTTGGCGCCGGAGATGGAACTGTAGCTAAAATCTGTTATAAAGATATGAAACTCAAGTCAGAAAACAAAGTGCAAGGCGCTGTTACCTCTTTCTCTCTTACTGCTGATGGAACCCACACATTTATTGGAACTGACAAAGCCACTATTTACTGGTCTGACACAGACACCATCAACCCAGAACTTAGAAACACTTGCCATTATGAGAGGATCAATGACGTTGCTTTCCCTTACAACTACTCCTCAGTCTTTGCAACTTGCTCAAGGAATGATATTTGAGTCTGGAACGCCACAACTAGATAAGAACTTTTAAGAATTGAGGTTCCCGGGTTGGAATGTTTCTGTGTGGGATTCATGGCAGACGGAAAGAGTATTGTTTCTGGATGGAACGATGGTAAAATCAGAGCTTTCCTGCCACAATCTGGAAAACTTTTCTATGTAATCAATGACGCCCACAATCATGGAGTAACCGCTCTGGCTCTCACCTCTGACTGCCAAAGAATCATTTCAGGAGGCATGGAGGGAGAAGTTAGAATATGGAAGATCGGAATACAGACCTAAATCATGGAGGCCTCTCTTAAGGAGCATCGAGGCAGAGTCTCTGACATCAGAGTTAACACGCAAGAGCAAGCTGTCTCTTCTTCATTTGATGGTTCATGCATTGTTTGGGACCTGAAGACTCACACAAGGATAATATGCCTCTTTGAATCAACCATGTTCAAGCAAGTACTTTACCACCCTGATGAATCACAGCTGCTCACAGCTGGGTCGGACTGAAAGATCACTTATTGGGATTGTTATGATGGATCAGCAATCAGAATGCTTGATGGAAGCGACTCAGGCGAGATTAATGCCCTTTCTATCACTCAAGATGGAAACTATCTGATCTCAGGAGGAGAAGACAAGAAGGTCAAAGTCTGGAATTACGATGAGGGAATTTGTTATTACGAGGGAGTTGGACATTCAGGCGGAATTACAAAAGTTGCCATCTCTCCTGATCAAAAGTTCATTGTTTCAGTGGGAGCAGAAGGCGCAATCTTCATGTGGCACACTCCCGATCAGCTAGGAGCCAAGCAGGATGATTATGAAAAACCTCCCTCAGATCTCGGCTCTCTTCATGGCGGAATGTAAGACTCTTAATAAAAATAACTCGTTCTCACCCAATTAGTTCAACCCCTCGGGGTTTTGGGGTTTTGGGGTTTTGGGGTTTTGGGGTTTTGGGGTTTTGGGGT
>source=19_0131_sewage;assembly=control;id=>NODE_22730_length_2050_cov_2.989474;length=2050
GGGTTAGGGTTAGGGTTAGGGTTAGGGTTAGGGTTATTGTTAGGGTTACACAACTGTTCCTCCCGCAGTGCCTGACAGAAGTTACTCCATGCTTTTTCGACGTTTTCTGAAAGATTTTCGCTGAAAGGAATGTTATCAGATAAAGTTATAAAAAATGCCGTAGCAGACTTATCGCGGTTCCAATGAACATCCCGAGCTCTGCGAATTGGTTGAAGTGCAGAGTTGCTCTTGGATGCCGCATTGAAAGCACGGGCTGTATATTCGTCGAATAATGCCGGGTCTACTGAAGTGGCAGCTTGACTACATGCCATATAGGCATTTTGTAGTGAACGAAGTCGCCATTCAATACCTTGGCTTCTTAGAGATTTACGAATGTTAGAGGTTAAAATTAAAAACTGTTTTTTGGCCTCTTTGTCATCCCGAAGGCAGCGAGGAACCAACTTTTCAAAGGGGCGCAACAGCGCTTCCTCGTGAGCAGTTGACAAATCGCTTTTCTCCCGGACAACGAGCCGAACAGTGATAAAAAATTCTAGCAAAAAGTTGAAACATAACGATTGAAACTTACGTGCCAATGCCTTTTTCTCATCCTGAGCTGGTTGGTGTTGTTGCCGCTGCTGTTGCTGAGGTGGGCAGGCATTGGGTTGTCGGTGATGCTTTCGGTGGCGAGGCTGTAAGGTTTCACGGAGATCGTGGTTTCGGCGGTTTTCTTTCCTTGGGTGATTGCTATTAACCCATTGTCGATAGGGAAAACGGCCTGTAATTGATCGCGGGACCCGGTCATCGTTGATAGTTGAGAACCTGTTTGCAGGAGCAAACCGGTTGTGATGACTCATGAAAAAGACTTTGGTTTGTACAATGATCAAAACTTTTATTAGGTATCTAACTAGTTTCAGTTTCTTCAGAAATACCCAATAACATGTACAAACCGAATCAAGCATATATATAGTAGGCAACATCTTGAACAGATTATAACCGATATTTACAAGGTTCTATTGTTTCAGCATCTTGGTAGCATCTTGAGTGGATTTTTAACAATACTTTAGCAGTGTTGGCGGTTCTACACGTGATTATTGTCCGAATCGAGTTCGGAAAGCTAACAGATGGTGCCACCTGTTTGTGAATGATCACGTGAACGAGTTTTCCGCGGGAGAGAGATATTTTTAAAAAATTAAGTCATTTTCGAAATTTTACAGAAAATTCAAAATTGACACTGGAAGTTCAAAAACTTGTAAGCAGTCAAGATTTCAAGAAATGAGAATATAGCAAAATTCGTGAGATTTCATCTTCTACATTTAAGGAGAGACGATATTTGATACCGCGATTATTCCAATTATAATTTGAACCGTTGCGAAAAATAAAAAACGAGTTGTATATCTTTTCTAGTTAGGGGAAGAGCTATCTAACGATATCAAACTTTCCAGAATTTGATTAAAATTGAAAGTTTCAAAATTCTCTCATTTTTTGAAAATTCGCAGAAATTCAGGTAGCAGTAGGAAAATTCTGAAAAAATTATTACTGAATTCTACGTGACAAGAGCTTTCAAACGATATATCGCACGACGTAATAGCATTAAAATTAACAAAGTTGATTTTTTGCACCCGGTTTGTCGACAAACCTGGTATGGGAACCCCGGTCGGAAATGGTATATTCCGATTGACCAGGGTGTAGGCATTACAGAAATATATAGAAAGGAGGACTTTTTGAGAATTTTTGAAATTCGATTTTTCATGTACAAAGTCGGATTATAGAGTTATGTGCGTGCGAGTTATAGTTAAGAGCGTAAATTTTGAAGTTTATTTCGGCGGCCTCTGGTGGCCGTCGCGAAGAAGAGTCTACGTAAGTTTGATGGTGACCCGAGTTCGAGTCAAGGCTAAGTTTCAAAGTTTCAGAATTTTCAAAATACATGTTTCACATTTCAGAAGCGAGCCGAAAAGCAGACTGTTCCTGAGGCAGGGTGAGCCGACCTTGCCGCCTCCGTCGAAGGGTGTCCGCCCCTACGGAGCAACCCGAAATGCCAGTCCCGCGAGCGATGGCCGGGATGGAAGGCCTC
>source=19_0131_sewage;assembly=control;id=>NODE_24700_length_1945_cov_2.177249;length=1945
AACCAAGACGGCGGCAAACGCGCCCGAGGCGTGCTGCCAGACGGAGCTCAACCTTGATCTGGTGGAGTTTTCGGCCACCAAAATCGAGTTCGTCTGCCTCGCATGCGGGCGGCATCACCGACGCATGGCCGCGCCGATGTCGGGGCTGCTGACCATCGGGCAGGCTGTGGCACAGACCCATGGCCAATGACGTCGCCATCGGTGGATCGGGAACGGGCGAGATCTTCATCGGGGAGGACAAGATCCTCTCGCTGGAGGTCCTCGACCGCGCCGAGCTGCCCGTCGATATGGCGGGATGGGACGTGCTGTTTGACGTGCGGGCCAAGGACAATTCCGAGGCCCCGGCGCTCATTACCAAGACGGCCACGATCCTGGGGACGTTCAACGCGGACCGCGATCTGAACATGCAGCGGGCCGAGGTGGACCTGACGGACGACGATCTGTCGGCGACCGTGTTTCGGGGGTCGAATCTGCCGAGCGGCGCCAAGACGTACCGCTACTCGCTGAAACGCATGACAAACGGCCAGGAGACCGTACTGGCCCGCGGGGACTTCGCCCCCGAGAAGGCCACGGCGGATTAATTATGGAACCACGATTCCTGAATTTCGTCGGCTCGACGGGCAAGGCCAAGAAGGTCGTGCGCAACGGCCGGGCCTGCACCGAGGTGCCGGTCATCGCCCTCGTCGAGGGGGCCATCCGCGCCATGAACGCCAAGGACTACGAGCTGGTGACGGCCGAGTGCTTCGGCGAGGACCCCGCCCAGTGGGACGGGATGCCGATCCAGCCGGGGCATCCCATAGAGGACGGGGTGCCGGTCTCGGCCAAGCTGCCCAAGTTCGCGGCGCTCAGCTTCGGTTATCTCGAGGGCACGACGGCGACCGACAAGAAGCTGCGCACCCTCGCGGTCATCGACGACGAGAAGGCCAACGCGAACCCGGCGTCGGCCGACGTGCTGGCTCGCATTGACGCCGGCAAGCCGGTCGAGGTGAGCGTGGGCGCCTATGTCGCTGTCCGCGCGTGCGAGGGCGAGAAGAACGGGCGCAAGCACAAGGTGGCCTGGAGCAAGATCAAGGCCGATCACCTCGCCATGCTCTCAGCCAAGCAGACCGGAGCCTGCAGCATCGAGATGGGCTGCGGGGCGCTGCGCGCCAACGCGATGCATGAGGACGGCACGTTTGAGGAGCTTAACGAGATGGAGTTCCGAGCGGCCTACGACCCGAATCAGCCGAGGGACGAGGACGGGCGATGGACTGATGGTGCCATCGTAAGGATCGACCCGAAGGGTAGCCTGAAGCACCCACTCTCAAGAAAAGTGGGAAGCATTACGCAAGTTGCACCTTCAGGTAATTTCTTCGGCGTAAGCCGCAAGGGCAAGTTTGTGGGTTACTTCCATCAATCGGATTTGCAGATGACCGATCTGCAGGCGCGCATTGATGACGATGCCACGGACCCCGTTGAGTTTATCGGGCTACGCGCCGCCATGCCAGCGGGTTGGAATGACAACGACGTTCGCGAGGCCCTCATCAAGGCCATCCGCGACAAGGAGGCCGGCACGTACGCATGGCCGGTGGCCGTCTACAGTGATTACGTCGTGTACCAGATGGAGGAGCGCGGCCCCGCGCCCGACTACCGGTACACGACCAAGATGTACCGCCGCGACTTCACGTTCGACAAGGAAGCCAAGGCGTACAGCCTCGGAGATGTCAGGAAGGAAGTCGAGCCGGTGATGACCTATGAGGTCCTCTCGGCTCCTGCCGGAATAGTGCAGGCCGAAACCAAGCCGCCTTGCGGGTGCGGCGGACATAAACCCGTTACAGCTGCATCCGCAGCAGGAGAAAAGAACATGGACAGGAGTGTACGCATCGCGGCGTTGGTCGCCAACCCGCACAACCCGGTTAAGGAGCTGAAGATGCTCGAGGCCGCAAGCGAAGAGTCCCTCAAGGCG
>source=19_0131_sewage;assembly=control;id=>NODE_24963_length_1933_cov_1.471778;length=1933
AGTTATCAATGCAAGAACAATTCACGCTGAAGAGACTGCTGCGGGCCAACGTGGGCATCGAGCTCGCCTACAGGAAGATACCTGTAACAGTGGTAGACAACTACTACGGCCCGTGCCTTCACTGGGAGGACTCGAAGGTCGAAGACGAGGTGTTTGCCTTGGCATGGCGCCAGGTACAGAACCCCCGATATCCGCACTACGTGCCCGAGAGCGACCGGTGTCGGCGCTTCGAGGACTTCGACGAGGAGAACTACGAGCACCGAGCGCTCAAGCGGCATATGTTCTACAAACCGGAAGACGAGCTGCCTAACTGGCTGAATCGGTCCGAATGGCGCCAACTGCAGAAAACATTCAACCGGCTGAGAGCCAAGTCGCCTATGAACGGAGAGGCCTGGGCGGAACCGTATCTGCTGAAGCTGACGCCTTGGTGCCGGCTGGAATACGTCGCAGAATCGGTTATCAATGCTCTGAATGAAGCTTTCCTGCCTTGCACCGTCCAGGTTCACCTCACCGAACAGCTTGTCGGGGAGCGTTACACCGAAGTAGGCATCGGACACGAGGACGGCCACCCGCTAGTGTGGAGGCCCTCCAGCAGTTGGTCGGACAAGGCAGACGTTATCCTTCAAAGCGTGCTGCTGAGGGAATACGAGGACGGCCTGCAGCTCAGAGTCGGTAACGACTGCTACCGCATAGACTCCAGTGAAAAACTCAATAGGGTACTGACTAGGCTCCCTGCCCTCATCGACAGGCTCTGGCTGAGGGGCGTAAACCAAATTAAGACGGGTAAATACTGCATGCACTCGCTGAGGCGCTCTGCACTCAGGCGGAATGACGACTACGACACCGAGGTATTCATGTCGGAAGGAGGCTCGAGCCCCAACTCCTACAGCCTGGAAAAAACGTTCGTGCCGACTGAAACAGACTACATGACGCTGTACGAAGAGACCGAAGAGACCTTAAAGGAGGAAAACAATGGCTAGCTATACATTTACACGACACGGAGCTTCTGAACCCATGAAACTGAACAGGCTGGACGAGATACTGCGCGAAGAGCTCAAGCTCGAGCCGGACGCTGAGAATTACTGCTGGCTCTATCGCTGGCTCGAGGAGATCGGGTTCGCGATTCTCATGAGTCAGGGCGGCTCAACTGTTACCGAGGCGGCCTACAAGAGGTGGCGCAAGACCACCAAAATCGTAGAGAACGAGACGTTCATCCAGAACGAGCGTCTCATTAAGAAGTACTTGTACGGAGACTACGGCTTCACCGCGTGGAGATAACCTCAACTGTCCTGGGCACGACGCTAAACTGCCCAGAGAGGATCATCATGAATATCGTAAAGTACATCACCACCAACGAGGCCTGGGACATTTCGCGGCAGGAAGACACAGACTTCCTGTACTTCTACCTGCACGATACCCGGACAATCCACTACGACGAGATACAGCAACTGAACAGGTACACTGCGTTTTCAGGAGTGGAATTGCGCGACAACTGCCTGTGTATCCGGGTCCTGAAATCGGAAGTATAACAAGAAAGGAGAAACTAATGGGACAGCTGACTATTAAGACCAGATCAAACAGCCATATCAACCCAGAGTTCACCAAACGCTTCATAGTTATTGCAGAAGAGGCAACTGATGCGCCTATCAATCTCTACTGCATTAACGCGTTCACTGAGCTCACGGAAGAAAACAGGCAGGAAAACATCGATATCCAGAACCTGGCTATCATCCTTCTATTGACCAATGAACTCTTGGCTGTCAAATGGGGCAACCAGTACTACATAGGTGACGTAGACCGCATGGATAATGAATTCGGCTTTGACGAGAACGCAGATGACGTCACCCTGCTGTTGTATGAACTCTAGAAAGGAGGAAACATGGCAACAAAGGCCGACAAGGAGCTAGCCCTGGAGTTCAAACAGAAGCTGCTC
>source=19_0131_sewage;assembly=control;id=>NODE_25250_length_1918_cov_1052.147075;length=1918
TCGAGCCGGTCGTTGAAGTTGTCGAGCCGGTCGTTGAAGTTGTCGAGCCGGTCGTCGAAGCGACCAGTCTTATTGCTCAAGTCTCAGCACTCAGTGCTAAGACAGAAGTCAAGAAGACCAAGTCTCAGAAAAATGAGAACGTCTGGGGTAACGTTAAGATCTTGTTCGATGCCGGTAAGACGAACAAAGAAACACTGGCAGAAATTCATGAGATGTACGGTAATACTAGTACGTCTTATGCTTGTATTGCTTGGTATCGTAACAAGCATAACAAGTTAGCCAAGTCTGACAAGATGACTGTTGAGCAGTTGCTCAACCAAATCGGTTGTCAGTTCGGACAGGATCAAGAATGGATCAAAGCTCAAGTTGCTAAGCTCTAAGCTCTAAGGACAGAGACTATGACACACAATATTGAAGAACTTAACTCCGTGTTGAAAAAGCTAGAGACTAAAGGCTTCAGCCTTAGTGAGCTTGCCACCGCGGATATCTTCAACTACTTAGTAAACGTTTCTGAAGATCTTAATGAGTCTTTGGAAGATGTTGTTGATGATTGGCTTGAAGACCATTACAATGATGCGTATGTTGACCATAAACTTCTCAGGTCGCTAGTCGCCGCTAAGCTCTGGATTCTGTTCATACGCTAGTCACCGCTAAGCTCTAACCACCAAGAGCCGAGAACTTAGTTCTCGGCTCTTTTCTTTTGGCCAGTCAATGATAATGATTCTTGTTCTCAAAGCGCTAAGTGCTTGATTTCAAAGCTCTTTCTTTTACTCCCCAAATGAGAATGATTATCACTTGAAGTCACTTCACCATGCGGAGAGAAGATTTATGCCGGCCTCTAGTGTTTAGAAGGCTGCTTTTTGCCATATAGCGTTTTGAGCTCAACTTGGTTTGATATAGACAGAAAAATCCAAAGTTCAAACGGTTTGGAACCTGGCGGAGGAACACCTGTGCCCGAGCCTGGCCCTCGGTGCTCGGCGCTTAGTACGCCGCCGGACGTCCGAAAACGACCGAAAACGAAGCCGCTATAACAGATTTCGTGGTTCTATCGACGTCGCACGTCGCACGAGAACGTATGTCGATAGCTGTTTGTACGTATCGAAACGAACAAACTTTCGCGGCCAGTCGTTAGAAGGCAGCCAATAGCGGCAGAAAATATGAGGTAGAACTCGGCACTTGGCGCTTAGCACAAAATAATTATTTTGACTGCTCTCAGTATGCCGTTGTACTTAGCAGTACGTTGTCATTTTCTTAGTTAACCGGCATAAAAATTAGTCAAAGCTATGAACCAGGCTCTCGGCTGTCGGCACTTCGTCGGGGATGAATCTGTGGTGGAGCGTAAGCGTATGTTTTATAAAATCTATTATTTCTTAAATAGTCATTAGTCAACTAGGCAATATATGCTATATACCTTAGGGCTCATTAATATTGAAAGAATATGCACGGATCTACAACTCCTCTTTTAAGAAAAAAGTTTTTTCGATTTCTGACGACTGACAGCGATTTTTACTCCATAATATACTGATTTTAAAAGACTTTTTTTTCTCAAATAGTCGTTGCTGTCATAATACAATGGCATGCCTTAAAAATCAACGACTTACGCGAACGCGCAATAAAATGACATTCGCGTGTATTTTGCATAATTTCGCACATTTCTGGGCTAAAACGGACCATTCCGAGCCCCGAGTGCTAAGAGCCAAGTGCCAAGAGCCAAGAGCTCAGCACAGAGCACACCAAACGAATAATTAAAACGAATATGTCTAACGAATAGCATTCGATTTAAATATTCTCTCCGCATACTCCCAAGAGCCAAGAACCGAGAGCCAAGAACCGAGAGCCTAGACACAGTCGATCTTCCCCGCTAAGCGCTAAGCCACAACCGGTCATATATGTAACGCGATGCGCGCACGCATATACA
>source=19_0131_sewage;assembly=control;id=>NODE_26086_length_1878_cov_1.390565;length=1878
AGAGGGCCTCTCCGAGGTGCCGGGGGCCGCCAGCAACCCGGTCATCCTTCAGTGGGCGCGCGACATCAAGGCACCTGGCTTCACGAACGACGACACCGCCTGGTGTGCGGTCTACATGAACCGCCTGATGCAAGCGCTGCAGCTGCCGCAGGCGGCCGAGGCCGGCAGCTGGGACCTGCTCCGGGCGGCGAAGTTCGCCAGCTGGGGGCAGTCCCTTGTTACCGCCGTGCGCGGCGCCATCCTGGTGTTCGATCGGCCGGGCGGCGCGCACGTCGGCCTCTACCTCGGAGAAAGCCCGACGGCGTACTACGTCCACGGCGGCAACACCTCGAACCGCGTCGCGGCGACCTGGATTGAGAAGCGCAGACTCACCGCCATCCGGTGGCCCGAGGGGGTGCCGTTGCCTGCCGGCGAGCCCACGCTGATGGTGCAGTTGGGGAAGGTCAGCACAAACGAAGCGTAGGAAAGGGTCTGATATGGGAATCTTTGATTGGTTGTGGAACAAGAAAAAGCCGGTCATCATGTTCGTGGACGTTGGCGACAGCAAGGGCGAGGACCTCGGCACTGGGGTCAGTGGTGAGGCGAGCTGGGGCACCGCCCCGGTGCAGGGCACGCCGGACAGCTATCGGCGGCTGCGGTTCGAGCTGCCGAATGGCACGCGCAAGGCGAACCTCGTGATCAAGGCAGACGGCTACTACGAGTCGCACAGCACCATTACCGTAGCGCCCGTCGTGATGGTACGCCTGCAGCGCAAGGTCGTCGCGCCGCCCATCATTCCGGTGCCGCCCGTCGAGCCGAGCTTCCCGCAGCCGCAGGGCGTGGTCAAGACGGTGAGCCGCGCGATTGTCGACGACCGGGGGCCGTTCTACCCCCTCTACGGCAGCCTGTTCTGGGCGCAGCGCGGCCTTCAGCAGGGCGCCATGGCCCGTGTCCGCAGGAACGCCAAGTGGTACGCCGGGCACGGCTTCGACGGTGTGCGCTGGTTTCACGAGGTGTTCTGGGAGGGCGGCGGGCCTGAGGGACCCCTCGCGATCAAGGGCACGGTCTCGACGGCGCGCGACACCATTGACCTGCTCTTCGAGTACGGCCTGCGCAGCGTCATCACCGTGCAGGCGGGCGTCAAGGACCCGCTGCGCTGCGTGGACGAGGTCCTGGCCGCCGTGCAGGGGCGCGAGCACAAGATCCTCATGCTCGAGGGTACCAACGAGCGGTGGGCCAACAGCTATGACGACGCCGTGGAGATTGCACGCCGGCTGAAGGCGTCCGGTCTGCCGGTCTCGGTGGGCTTCGGCGACCTGGGCGCCGATGACGGGGCCGGCTGGAGCAACGGGTGCGAGGGGTTGAACATCCTGACCGACCGGGCAGGCGTTGACTGCGTCTCGCGTCATCCGGAGCGGTCGAACGAGCGGGCGCGGAACGAGCGCCAGTGCTGGGACGGCCGCTACCTCAAGGCAGCGGCCTGGTGGAATGAGCCGCAGGGGCCTGAGTCCTCGGTGGCGTCGACGCGCGACGCGAACCTGCTGGCGGCCATGCGCGGCGGAGCCATCATCTGCGGGGCAGAGGCGTACTGCTTCCATACGGGCGCCGGCATCTACGGCTACGACTATCAGTCGAAGTATGGCTTTCGCCATGCGAACGTCTACGACGCCGGCCTGGACGAAATGGCGGTCGCGCTGCGTGGCGTCGACAAGGTGCTCGGCCACACGGGCGTCGGCAACTGGAAGCATGACCACATGGGCTTCCTCGGGCTCGAGGCCAAGGGCGCGTTCGAGAAGGACTACGGCGCCCGCGTCGGCAACGAGTTCCTCCATGTTGTCACCGACGTGCACGGCCCCGTGCGCTTCGAGGGGGCGGCGCTGAAGTACCACAAGCTGTTTG
>source=19_0131_sewage;assembly=control;id=>NODE_26542_length_1858_cov_1.435940;length=1858
TCCTAGAGCACCAAGTGGCTGAGAGGCTCCACTATGCCAACCCAGACGAGATGCTGAGGGACATGACGACCATCCAGTGGCTGCGGTGGCGCGTGTTCGTTCAGCAGGTGGAGCCACCCTCGGACCAGTTCGATAATCATCGTTTCGCGGTCCTGGCCGCCGAGATCTGGAATGCGACCATCTGGGCGAACACCAGGTCTGGGAAGCAGCCAAAGTTCCGGACCTGTAAAGAGTTCTTCCTGCGAACCGGAGATGCGCCAGACCCGACGATACCAACCAGGCAACAGAGCGAGAAAGACAAGTGGGCCGTACTGAAATCGTGGGTAACGTCCGTGGCTAAGAGAAAAGACTGATGGCAACAAGCTTTGGTGATATCGAGGGAACTCTTGGCCTGGACGTTACGGCCATCGACGCGCTCGACCAGTATGACAAGAAGCTGACCGAGTCGATCCAGGTCATGGGGCAGGCCGAGCAGGCCGTCAAGCAGATGGATGCTGCGCTGGCGTCGTCTTCTCAAGCTGCGCAGACTTGGGATCCTTTTCCTAAGCAAGACAAAATGGAAGCTGCGCGGGCTGGATTAAATAACTGGACAAATTCCCTCAAGGAGTCACCTAACGCTTTCGCCGGGTTAATGGATAAAAATGGCGAGCTAATTCCGCAGCTCGAAAAGACTGAGGGCGTGCTTGGCATGCTTAAAGGAGGCTTGACTAGTGTCGGCGAAACGACGCAGCAGTTCGGGCACCTGATTGGTGAGTTTATCAAGAGCCCCCTCAAGTTTGCGGGCGAAGCCATACAGGGGTTCTTCATGGCCCTCGGACCGGTGGGAGCAGGCATTCTTGCCATTGGGACAGCTGCAACATTTATAGGCACACAGCTGTGGGGAATGGGGGCTACAGCCGCCAAGGTTGGAGACCACATCGGTGATATGGCCGATACGATGGCCATCAGTACGGAGGCTACCAGCCGTCTAGACTACGCGATGGGGGTGGCCGGTGGATCCCTCGAGCGGGGTTCAAATCTCATCTTCCAGATCCAGACGCGCATGGCAAGTTCGCCGAAAGAGTTCGGCGAGGGACTAGATAAGATCGGACTTTCTATCGCGGAACTACAAGCGATGCAGCCCGATCAGCAACTGTACGCCATCTCCCGCGCCTTCCAGGAGCATACCAACAGCAGCAACCGCGCAGCTGTGGCTATGGACCTCTTTTCGCGGGCAGGGCGGGACTCCATTCCGCTCCTCATGAAAGATCTTACCGGACTTGCTGCCGAGTCTGAGCGCTTGAGTGTTATTTGGTCAGAGGAAGATGCAGACGCGGCCGAGGAGTTCACCATGGCCACCGCTCGCCTTGATAAGGCGATTAGCGCGTTGTCAACTAGTGTAGGCAAGGTCTTGACCCCCGCCATGACGGTAGCTGTCGAACTTCTGACAGATTTTGTCGTAGCTGCCGGTAATGCTGACGAGTGGCTGCGGTATTTTCTAATCCCAGTAGGCGACGCTCCGGGCGCCATCAAAAAGATGGACGATGCCTCTAAAGACAACAATAAGACACTTACGGATGCCGAGAAGATCTACCAGCGCGCCATCTCTGGGCAGTTGAACTTGACGAACGCTACGGGCGACGCTATTGACATCCAAAAGTTAATGGAGGATGCGCAAAAGAAGGCGGCAGCTGAGGCGGAAAAAGCAACAGCAGCGCGAGAAAAAGAGGAGGCGGCTCTCATTAAGGTCGGTCAGGCCATGGACGAAGTTACAAAGTCCTATAACGAGAGCAGAGCCGCTGCTGAAGCATTCGCCAACGCGCAGATAGCGGAGATTCCCGACAAGGAGCTCGGTAACTTCGGCAAGTGGACCCTGCCG
>source=19_0131_sewage;assembly=control;id=>NODE_29040_length_1757_cov_1.571680;length=1757
AGTGAGTTTTCGCTGGAGTTGAGGAGGGTGGGGCTGTGACAATCTGGAAGTTTCCCGTACCGATCGCAGACGAGTTCACCCTCGGCATGCCCGAGGGTGCTACGTGCCTGACCGTGCAGATGCAGGACGGCGAGCTGCAGCTGTGGGCGCTGGTCAACCCAAAGAACCCAATCAAGCACTACCCGTTCCGCTGGTTCGGGACCGGCCACTCGATGTCCGAGTCCATCGGCTACGCTGAGCACGTCGGCACGGTTCAGTTCTACAGCGGCGCGCTGGTCTTCCACCTGTTCTGCCTTGGAGACGACAAGTGACCATCACCTTCACTCTCGAGGGCGCTTGGGTCGACGACGGTCGCTGGCCGTGGCTCTGTAAGTCGCCCCTTGACATGATCACCATGCTGATCCGCTGGGGCTGCGACGGGACGCGGATTCGCGTGACGGAGAGGATGTACGACCGATGAACGCCAGACTGGTCAAGCATAATCACGTCACTAAACTGATGGGCCTCAATGTCGGCGATGTCGGTGAGATCATTGAAAACGGGATGCCGGAAAAGTACGCGCACTGCGTAGACTTCGGCACCTTAACCGACAGCGGAGCCGACATCGGGTTCCTCACCGGCGTAACGACCTTTGCTCGGAAGATTTATTTCTATGCGGACGAAGTCGAGGTATTGCCATGAGGGACGCATTCACCGAGGAGTGCTGCAACCGCCTCCGCCAACAGCAACACAAGGAGTGGCCGCTCTGGGCGCGGGTCGTCGCCGCCATGCTGGCCGTATCTATCATCAGCATCGTCTACACCTGGTTGTTCGTGGCGGTGTGGGGGAGGATGCCTTGAAGACTAACAACGCGGCGATGAAGCGACGGAGGACGGCATGAGTATCCAAAGTGCGATGAGTTCATGGAGCGCTGAAGTCGAGCGCGAGGCAGAGCGGTTGATTGAGCGAGGCGTCCCTCCGTGGGAGGCGGTTGACCAGGCGCGCCAGATTGTTGCCCAGCGTCGGCACCGCGCCGGCTCGTGGAGGAAGGAGCCTTGTGATCGATAAGGACTCGGCTGATCCTTCTCTCGTCTCCCGCATACAGGCGTTCAAAGATGAACCGATGACAAACGAAGACAGTTTATCGCGCGTCGCACCGCTGGAGGCAGGCGTCGGCGGACAGGATCTACCACAGAGCGATAGTGGGGCGAAGTCACCCCTGCAAAGCGGTCGGACGTTGACCGTGCTGGTGTGCGGCGGCGGATGTCTCTACGGTGGCGAGCACGATATGTCTGGGTTCGTGACCTGGCCGGATGGTGGTTCTGTCTCCTGCGTCAAGTGCGGGCGCACGGCGATGGATCTTGATCTGATGAGGCTGCCGTGACGGACCATCGGTATGAGCCGGTGCCGGTCCCGCGTGGCGACGGCCGTCATGACATCGGCGACGACGTGCGCGCGGCGATTGTCGAGCGCCTCGTATCGGATTGGAGTCGCGATACAGACCTCGCGCCTGAGAAGGTGCGACAGTTGGCGCAGTGGGCGGGTGCGTCCGTGCGAGCGCTACTACACGAACTGGGGACGCTGCGTGAGATAGCAGCGCTCGTGATCGATCCTCTTTCCTTACAGAAGAAGGACGAGACGAAGAGTTGAGAGCGACTCGGAAGAGCGAATTGAAAGAGTGGTGCTGAGGCTTACCCGCGCCTGAGCATTTCGTAACTGCGGGGCAGTTGGAGCTAGAACCCAATGAACGACAAAACGACACAGGTTGAACAGTTGAT
>source=19_0131_sewage;assembly=control;id=>NODE_29125_length_1753_cov_3.197291;length=1753
CGAGTTATTGAGCGCGAGGACGGCACCATTGCCGTACTGGCAGGCGATAAAGTGCTTGTGGACAGCGGGGTTGTGCCTGTAACCGCAATCCCCTCGGATGAGGGGGTTGTATTTGGGACACCGGCTGCCGGCCTGCCCGCCGAAGTCGTGCTCACTGTCGACATGAGCGAGGCCGCCATGAAAGCCACAATTATCGCGGCGGGTCCGGGAGCGAAAATCTACTTTCCGCGCAATGCTGTAATCGTCATGCGCGGCTGCTTCACGCCCCTCACCGGACAATCGTGGGATTTGCGCGGATCAACTCTAAAGCGCCACGACACGCAGTTTGTCTCGACAACCACGACCAACATCCCCGGCGGCGCAGGCCCGACTACTGTAGTTGTCGCGGATGCGTCCGGCTTCTCGGACGGTGACGTTGTTTATGCGTATCGCTCAACGACTTACGAGAGCTATCCGCACTACATCCAGTCTGTTGATTACGCGACAAACACGCTTGTAATTGCCGGACAATGGCTACAAGGGTTTGCCGCAGGGGCTCCAGTCACTATTGCGCAGGGTGGCGCATTGATCTGTCACGCAATTCATGGCGTGGATACCCCGAAAGTTGAGATTTTCAACGGTACGCTAGATGACTCGTTTGTAACGCTGACTGCATCTGTCTACTGGGCAAACTTTTCGACTGTTTTGCTCCAATCCAGTTATGGGGATTTGCATCACCTGGAAGTAAAAAACTCAGTCTGTGAAGGATTGACGATTTCCGGTAAAGGGGTTGAGGTAACGAAGTGTTACATCCACGACACGGGCGGCAACGGCATCCACTTCAACGGTGCGGGCGTTAATCAAGGAATGCGAGCAAGCCGTAATTGGATTGAGAATACGAACCTTCGCGGTATTGGACCTGGGCACGAAAATGGCTCTGTCGGAATTTCTACTCCGGTCCTCGATTCTGAAATTGTCGATAACGTCTTCATCAACGGCATTGCCGCGATCGCGGGCTATTCGAACGTATCCTTCCGCTCGATTTTCAGTGGCAACATTGTTCTCAACATGCGGACGTGGCTGATTAATTTTTCGTCAGTTCCGGCCTGCCCCGGAATCATCATCACAAAAAACCTGTTTATCAATACTGACGGCAACAGCAAAGAGCTGAGATTTTCCGTCGACAACACGACGAACGGTGCGTCGATCATTTCCGGAAATTACTTTTATAACACGCGCATCCTGTTTGACTATGCGCGGGGTGTGAACGTGATTGGTAACGCGTTCTTCTGCACGACGCCAGGCGCCAGCGCATGGGGCCAAGCGATCAACAGCAACTACAGTAAGGACCTCATTTATGAGGGCAACTACTGCTACGGCTATCAGCGTTTTGCACGGTTCGGTTCCCCGACGACTAGCGATATTGCAATCATCGGAAACTACATCAACGACGTGTATATGTCTGGCATCGCGTTCGATACAGAGGCGCCGGACATCACGATGAAGAACAACGTGATTTCGCTGTCTGCAGGCTTCACTCCGCACGCAACTTTTGTAGGCATCGTGAGCAAGAACAAATCAATTGTTCGGGGCAATACGATCCGGCTCAAGCCCTCGACAGCCGGCATCACCGGGATTTCTGGCGCGGCCGGTGGCTCCGGCGTACTAGGGGCAATCATTGACGGCAATGAGATTTTCGTCGCGAATACCTCGACGCAGAACTGCGTCACAACGCCAGCCGGGTCGCAGGGAAACCAGATCAACGCGAACTACG
>source=19_0131_sewage;assembly=control;id=>NODE_30125_length_1717_cov_1.703369;length=1717
GATCGACAAGGCGGCGAAGACGGACAAGGCAGATGACGCACTGAAGTTCTCGCAGGCCGCCTGTAATGCCGCGAACGCGCTGTGTGCGCTGAAGTCTAGAGACCTGATGAAGTAAATCCAAACGCGGCGGGGTGCTGAGCCCCGCCTTTTCTGTCTCTTGGAGCCTCCCAGATGACCGACACCCCCGATCCGACGATCCGGCACCGGCCTTCCGAGCAGGTGCGCGAGATCATCTCGACGCTCTGCGATGCCATTTGGAACGGCAAGGTGCCACCCGGCAAGCACTTGTGGAGCATCCCGGTCAACATGGACCGTGACTTTGACATGGTGCTGGTGGACCTGTTGGCAGAACGTGACGCCCTGTTCGCCTCAGACGCCCAGACCCGACAACTGTATGCCAACCTCACGCGCTGCACGGTGTGTGACGTGTTGCCGGGGGTGAAGCTGTCGAGCGGGAATGCAGACAAGTGTTTTCGGTGCGATGGGACCGGATTCTGCACCGAGAGGCAAGCCGCCGCGCCACTGACGATCCTGAAGCTAGAGAATGAACTCTCCCAGACCCGCCTCCGTCTCGACGCCCTCACGGAGACGGTGGCCCAGCTCACGAAGGATCTCGAATGGTCGAAGGCCGAAACCTACGCCATTGAAGAAGGCGCGGGCGAGTGGAAAGCACGGGCGCTGTCCGCGGAAGGGCAGATTGAGGCACTCAGACCCGCGGTATTGGCCGTAGTCGATGCCGAAGAAGAATTGGCGGGGCCGATGCCCTTAGATATGCGTGGGCGATTTCTCGCAGACCCAGCGGAATCAATGCGCGCGACGGTGCGGGCGACGAAGGCCGGTATTCGTGCGCGCCTTGAATCCGTGTTTGGCAATGACGCTGGCCGACTGTCCATTCAGGCCCGTCTCGACGCCATGACGGGAGAACGTGCCGCCGACGACGAGCGGTTACGTCAGGCGGGCGCGCGTGTCGGGATCTGGTATGGCTGCGACACCCCGGACTGGCTCGCGGAGGAGATCCTCGGATTGAGAGCCCGTCTCGACGCCCTGGAAGCGGAGAAGATGGCGCTTGCTGACGAATACCTCGAACGGGAATACGCTCGCGCGGAAGGTCGGCTGATGGCTAATGGCTATTACCCGCACTTGGGCATCTGTTCAGCAGCGCACTGGAAACCCTTAGGAGAGCCCGGTTGTATATGTGACCGGCAATTCAAGCGCGAACGGAATCGCGCGGAGAAGGCTGAGGCCCAACTCACCCTCGCCGAGTCCTCCCGCGCGTCCCTCGAAGCCAAATTGAAAGCGCTGGTCGGGCAGTGGCGAGCTGAAGCGACGTCTCTTGAAGTTTACGTCGCGAGTGAATTTCCAAAACGCGCACTCTTGCGGAAGTGTGCCGCAGCCCTCGAAGCGGCGCTCCCGCTGCCTCCGTCGTCCCCCTCCGCTCAGGAGACGCCATGAGAAAGCGCCCCACTGACAACCGCTCGCTGTTCGACCTCGAGCCCGAGGAACCGACCGTAACCAAGGAGGTGCCGCATGACAAACCTGTGGCGGTCGACCTCGGGCTCGAGGCCGCGTTGCGAGCCTTCGTTGCGCGCACCAGACAGGCACCCGTGGCGACGACAGTAATTCCCTCGAACCCGCCGCCGCTCGGTTTCGAGGGGGTTCCTGCTGCCATCTACTGGCGCTGGAGCGAGGGCCATCGGCAACACTTTCTCGCCGCAGT
>source=19_0131_sewage;assembly=control;id=>NODE_34024_length_1595_cov_2.370779;length=1595
GTGGTTTCTGCCTTCCCCTCGGATGGGGGGGTTGGAAAAGGAGCCGCTTTAAAATCCGGTAGCAAAGCGCTGTACGCATCTGCTGACCGTCTTGCAGATTTGCAATCGTGGATGCTGCCAAAGCATTTGTCTGTGCTTGACCCCGGCGCGCATTACGGCATGACTCCGATCACAAGTGGAGTGCTGTCTATCTCGCACGACCCGACAGTAGCTGAGTTTTGCGGATCAAGCATCAAAGTCTCAATGTCGGGCGTTGGGACGGGGCTGGCCGCCCGGCTGCCGTTGAGCAATGGCCTTGAGCCAGGGATTACGAGTCAGCCTATCAAAGTCGGCGCTGCCCTCCACGTGCGCATGAAATGCAGCGACTGGTCAGCACTTACTCGCTTTTACGTCGGACTTACTCAAGACAACGGGGTAACAAACTACTGGCTTGGTATCATTGTCAATAGTGGGCAGTCAAAACTAGGTGGGCGTGATCCTGCATACGCATCGGCATGGGACAACAAGTTCCGCACTGTTGTTTTGCTGTCTGCTACGAATTTTTCGAAAGTAGGAAGCCCAGCCCCGTGGGGTGCTGATGCACGCTACTTCAATACTGACGGAATAAACTTCAGTGTCTCTTCAACTGCTGCTGTCGATATTCACATCAACAGGATTTATTCTCCCGACTGGCCCGCGGCGGTAGTTTGTCCAATTCTGGATGGGAATTACACAAGTTCCCGTAATCTGTTTACTGCTGATTTTGCGGACCGTGGCTGGAGTTATGGGGCCTCGGGGAACTTACTAGACGGTACGGGTAGATACCCGAGTTTTGCGGAGATGAAAGCGACGGCCGACGCTGGTCATGATGTTTTTTGCCACGGCCATACTCTGACTGCGGGAACATCGCCCACCCCAATGTCGCCGTCCGTTACCGAAGCCCAATATGTCCCGATACTTGCAGCGCAACGTAGAGCTTTTACGGCTGCATGTGCAAATACGGGCCTGCGCTGGCATCAGTGGCTTACAAATGCGGGGCAGTATGCTGGATCTGATCTTGCCGGACTGCTTAAAAAATTTGGGATTGACGCGTGTCGTGCAGATACAAGTGACGCGGAGTATGGGATAAATCCCAATGCAACAACTTATACACAATCCGGAGCTCTGATCGGAGCGGGAGGATTCGCTGGGCAGCGTGGGCGATTTAATCGCGCATATACGCCGAGCTACAACGGTTTGACGACTGGTAATTACAACAATTACGATTACGACGGGACTGCAACGCTTAAAAAGACATTTGATTATGTGCGGAAAAGCGGCTTGGTAATGCACCCCTATTTTCACGAAATACTCGATGTGCCGGGCGTCTATGATGTTGGCCCTGATTTTTACAGGGCGTGGATAGCAGACACGGAAACATCTGTCGCAGCGGGAGAGTCCATCGTAATCAAGCCAACGGACTTGGAGCGGCTGACGTACTGGCGCAGCGGTGAGTTTTTTATGCGCTGGGACGGCGAGTGGGTCTATCGCCACGACCCGACCAAGATCGCTTTCTAACCCCCGTGAGTGCGCGGGGATAACCCAATCCCCGAAGGGTCGGGGCTTAAACCCCGTCC
>source=19_0131_sewage;assembly=control;id=>NODE_36527_length_1528_cov_1.530210;length=1528
ACCGTGGCCAAGGCCAAGGCCAGGGCAATCCTTGCAGCATTTGTCGGTGTCAGGAATCTCCAAATCGGTGCCAGTTCCTTTTACCTGTGGATACGACCGGCTCAGAGCGAGCCGTTCGACTTCGGGGCGGAAGAAGTCGGTATGGCCAACTTCGGGTTCAACCTCAACGCGTTCAAGGCCAACAGCTAAAGGAGACACCGCAACATGCCTCAGGGAATTTCAGCCCACGGTACGACGATCGAGATCGCCCTTCCGGGCTCCCCGTCGTCGTACATCGAGATCGCCGAGGTCGGCGACATGCAGATGCCGGGATTCACCCGGAACGAGTTCGACATCACGTCGCACAACCGCGACATCGACACCTGGATCCTCGGCGTCCAACGCCGCGACCCGGTGACGTTCCCGCTGTTCTTCAACAAGGCCATCAGCTCGCACATCACCCTGCGCGACGCGCAGCTGAACGGCGACCCGACGACCAACATGAACTACGGCTGGAGCTTCACGTGGCCGTACGGCGACATCCTGATCTTCTCGGGCGGCGTCAAGGAGTTCAAGCGCACTGCCCCGGTCGACGGGCCGCAGACCGGCAACGTCGTCATCCGTCCGACCGGGGAGTTCATCCTCAACGGTGTGCGGTACGGCACCTAGCACCTAACGCAGACAGAAGGCGGGCCAGAAATGCGTCAGTTCACGATTGTCATCTCGGCGATAGACAACAACAACGACACCGGCTGCGATGTGAGGTCGCAGCCGGGTCAGAAGCTCTACAACCGATGTGGTCGGTTGGATTGCGTAGACTGCCTGACATTTGACTATGTCCAGTCACTGCGCATGCGGGGCTACAAGCTTGGCGAGGCGACATTTACCAATGCGCCGGGCACCGCCCGGCAGGTGGTGGATGACCTCGTCGGCAACCGACGGGTGTCAGGTACGTTTCTCAGGTCAGCAGAAGTTATGCCAGTAACGGCAGAAGGAGCGCAGACAAATGGCGGACGTGATTAAGTTTCTCTCGGCAGCAGAGATCGTTGCAATCAACGATCGGTCAATCGTTCCGATTTTCGTCCCCGAGTGGGGCGGCACCATCGGCGCCAAGCCCATGGACGCGTTCAAGGCCAAGCAGTGGCGCGAGCAAAGCAAGGTCGAGGGCGCGGAGTCCTACCTCACGCTCTTCATCAATTGCACGTGCGACGAGAAGGGCAACGGCCTGTTCACGCCGGACGAGATCGAGGAGCTGCGCAAGAAGAACATCGGCGTCTTCATGCGTGTGCAGAAGAAGCTGATGCAGATGAACGGCTTCACGCAGCCGGACCGCACCTGGGCGACCGTCAAGGGGCTCCTCGAGAAGCACGAGGCTTCTCCCGAGCTCATCAAGAAGATGAAGGCCGACTGGGAGCAGCTCGACGAGCTGGGTGACGCGGTAAAAAACTCCTAAGGCGGGGGTCTGAGGCCCGCCTAGAGATGCAAGTGGCCGAGAGGCTCCACTATGCCAACCCAGACGAGATGCTGAGGAGCATGACGACCATCCAGT
>source=19_0131_sewage;assembly=control;id=>NODE_36602_length_1526_cov_1.610469;length=1526
AAGGGCCACAGCCCGATGCCCGCACCGGACACTCTCGAGCTCCGCAAGGAGCCACGCCTGAGACGCTGCCTGGATTCTGGGCTGCCACGTCGCCTGCGCCGCTGCGCTCGTCCAGCTGACGCGGACCTGATCGACCGAGAGGTTAGCTGTCGCCATGGGGCTGATCTCCATGCGCTTCCGTCATTCCGGCGTCCCCGTGCACTTCCCACGGGCCGTCGCTGTGATGCGTGCCGTCGGGCGCATCCCAGTGGTCGCCGTGCTCCCGGTTGCCGATGTCCGCCGGCAGCAATTCGCCCTTGCAGATGGCGAGCGACTGCTGGATGGTGAAGTTCTTTCCCGTTCGCCAGCCGCCGATCATGGCAATCTCAACGGCCTTCAGCATCGGCGACCGGGAGATGGGCACGACGCCCTTCTCGGCCAGCCGGCGTTCCATGTGGTCGAAGAGCGACATCCAGGTGCCGCACTGCTCGGTTCGATTGCGCCAGTCGCCGCCGATGGCCGTGCCGGGGCACTGTCCCTTGCAGGCGACAAAGAATCGGCAGCCCTGGCAGCCGCCCTCGGCCTGCGGCGTGGCGTAGAGCACGAGGGGCCGCTCAAACCCCTCGGAATCCGCCTTGCCCCAGTCGACGCCGTCCTTATTGGTTCGGCCGCAGTTGCTGGCGTTGCCCAGCCCATCGACCCCACGCACGGCACGCGTTGTGTATGGGTCGCAGGCGTTCCAGGTGCAGGTCACGTTGCCGTCGTCGGCCGTCAGGAGCTTGGCCATGTCCTCGAAGGCGTCCAGCCGCAGCCGCGCGAACGTCGGCTGCAGGTAGAGGAGCTCCAGCATCGCGGTGGTGGTCTCGGCCTCGGTCAGCCCCATCTCAGCGCGGACCTTTTCGTCCTCGACCTCGAGCAGGTGAACACGCGCCCAGCAGATGCCCAGATCGTCCAGCCAGTGGAGCCAGTGCTTGAGGCGTTCCAGCCGGTCGCCACGGGCGTTGCCCTTGTAGAGGGTGAAGATGATGCTCGGCGCGATGCCTGCCGCGCAGAGCGCCTGGATGGCGGCCATTGACGTCGCCGTCGCCTCGCGCGTCTTCTCGAGGGTGCCCATCCAGCGGCTATCGTTCAGCTCGTCGGGGCCGTCGACGCTGATGCCGACGCCCACCTTGTACTGCTTGAAGATCCTGATATGCTCCTGGGTGATCAGCGTACCGTTGGTCTGGATGCCGTTTGAGCCGAACTTCTCAAGCCCCCAGCGGAACATCTCCTCGAGGTCCTTGATCGGCATCAGCAGCGGCTCGCCGCCGAAGATTGAGAAGCGGTAGTTTTCGCGCTCCAGGCCGCGCTTCATCGCCGCCATGTCGTAGCCAGGCGAGAAGTTGCCGGCGTCGCGCATTGGTTCTTCATAGCAAAGTGATGGTCCCCCTCGCTCAATGCGAGAGGGACCACCCGCAATAGGGACAGGACATGTTGCACTTGACACCGACGGGATTCAGTTCGATTGACATTTTGCTGCTCTCCTGCGTTTCCACGCTTCTGTAAGT
>source=19_0131_sewage;assembly=control;id=>NODE_37381_length_1507_cov_1.231405;length=1507
ATCTATGTATACTTGAACTTGTAGTTTTCTTGAAGCTTTTATAAAATTAATTAACTTTAATTTCATTCTTGATAAATAATACAAAACTATTAAATACTTTTATACATTTATTTTTTCTTTAAGGATTATCGACAATCTTCTCTAATGTTTATTTCAAATATCGATCTAAATATGGACTAGTTTTAAGTATTTATCGAGCTTATTAATTTTTAATTATAGAAGAAAGATCTTTTTTTTTGTAAGAATCTTTTTTATTTTATTTTTTTGTTAAAGGATTGATTTTTTTAAGACTTGAAAGGATGAGTATTAATCCTTAAGAAAATTGACACTTGCATGTTTTTTATTACTGTTCGAAGGTTTGAAGAATTACTCGGCATAGTTTTTTACATGCTTCAGCACTATAACAAGGATTGCCTTTTTTTTTCTTTTTTTCAATTTTCTAGGGTAGTGTGTATCTCTTCAGGCAATTTTTTGAATTTTCCTTACTTTGAGAAAGAGTTCTTTTGTTCTTTTTTTCAAATAATTATTTAATTTAAATCGACTGCTGCGATTTCAGCTATGTTTAATTGGTCAATGTGGATATAGAACTTTTTAATAACTATTACCCAATCTTTTCCTTTTGATCTTCTCCTCCAAGCTGATCAGATTAGGATTTCATTCAAATTCAAGCACTAATCTACAAATAAAACAAAGATTTACGTCAAAGTTAAATGCAAAATTGATTATATCGCGTATTGAAATCTAATTTTATTTACAATAATTGCCTAGATTATATGAAGAATTATAAACAAAAATAAAAAAATGTTCCGTAATAAAGCTTTAAACTAAAATTTAATCAAATCAACTGATTTTAACAATTAAATTATGGACGAATATAAATTAAATTTTTAATTGAATCTATAAAATGATAATAATGATTAATGATTATAAAGATCATATAAATAATGAATGAATGAATTATTATATAAATTTGAAATATATTGATTAATATATGAAATGAAATGATTGTTTTATTATTTTTTGAATGTTTTATATTTTTTAAATTTTGTATTTTTAGTAGAGTGTATATACAAAATTTTAAGTGAGTAAAATAATAAAAAAAGAAAATTTGAAAAAATAATGAAATAGTGCGATAGGATAGTACAGTTGGAAGAGGATCTTTTGGTAGTGTTGAGTTGGAATAGATATTATTTGAATGTTGTAGAAAGGGAGGAGAGTAATTTTAGGATTAATAGTTAGGAGAAGATTGGCTATTTTGAGATCGTAAATTTGGAAAGAGTGATGAGTGGAGTAAGTAATAGTTAGGGGAAGAAAAATGGTATTTCAGGAGTGAAATCAGCTGGGAAAAACAATAATCATTTTTTAATTGTGTTTAACCAGTTTTTGGAATGGAATATTTTTTGCATTACAAAAAATAAAGCACCAGTTAAAGTACTTTATGGAAGTATTTCTGACTTCGATGTGCATAAAAATAACTACTTCGTGTAAAAAAAGTCCAACAGCACTT
>source=19_0131_sewage;assembly=control;id=>NODE_38186_length_1487_cov_2.409218;length=1487
TGAAACACAAAACCCCAAAACCCCAAAACCCCAAAACCCCAAAACCCCAAAACCCCATTAAGCTGAATTAATATAACGAAGGTGTTCATTTCATATTTGAAGTTCATTGAGTAAAATTTGAATAGAGTCAACTAAATCTTTTTCTGACATATCGGCTGTATCAATTTAAAGTGCGCGGGACAAATTATCATCGATATTTGAGTCATCGAACATGGCTTCAGAGACCTTTCCTATCATAGAGCCTTTATGAAATCTTCCTTCGTTTGGATCAGCTTGAAAAATGTAGTATTATTAACAAAAGTTAAATGTTTGATTCGCCTCAAGAAAATTTGTTGTGTTATTGGGGCAAATAGGTGTAACTTTCAATCGTTTTTGTCAGACTTTATGAAAAACGCTGTGTCAAACATGCTTCAGATTCTTAACTCTCACCTTTCACATGTCTTCCCAGAAAATTAATTATGATTAAGATTAAAAATTTGGATAAGATTCTTCTCAAAATCCTAATCTTAAAATTAGTTAAGACCAGAGAAAGTAATTATTTTTTGGGTTTCTTCAAAAGTTAGATAATGTCCATTGTCCAATATAAATTTGATCATGTTTATTGCTCTTTGCTCCTCAAAAGAAGTAAGTTTGTCTCTCTACTTGATCCAATTCAGAAAAAGTCAAAATTTAATCTTTTGGTCTTAATTTTTGTGATCTTTTGACTTTTTGTATCTTTAAAGATGTCACTAAACTTAATCTTAAAGATTCAAGCTGGATTTATGTTTATTGTCCCAAATTATTTGAATTTTCTCTCAAAGATTAAATGATTGTTGTAATTAGCTCTCTTTTAACTATTCAGTTAATTTTTAATCAATTTTGAAGTTAGATTGAATCAAAGAATTTTTGAAATTTGGAAGTCAAATTTTTCAACTTAAATTTCATTTAAGTTTGGGAGAATGATTTTATCTGTTTGAAACAACTTGATCACTTTTTAAATCCTGATTAGCTTCAGATCAGAAAGAAAATCCGTTATTTTGAAATTCATTTGTTAATCAATATGATTAGTTTTCAGAATCAAAATTTTCAACTCAAATTTTTGATTGCTTCCTTCTTAAATCCCCATAGACTTTTCTTTCAATTTACTTTATTATTGTTTTCAAATTTTCTTTAAAGTTAATTTTGGGTTGCTTCTTAAACCTGTTTCAAAATTCATTTTACTCTTCATTTCCTTTAAAATAAGGAATTTGACCTTTGTAAAAATTTTAAGAATTTTGTTCGATTGGGGAATAACACGCTTATCCAACTCACAAACATTTAATTTTCTCGTTTGAAGATCAAATTTCTTGCCTGAAAGAATTTAAAGTTCGTCAGTTTTGTTCACTTACTTTCTATTTATCAACTTAATTTCTTTTGTGTTTGGGTACGTAATATCTATTGACTTCAATCTTCTATTAATTTTGATCAAATGCTTTTGGAGTTGACACAACTTTTGATTTATAAGGATT
>source=19_0131_sewage;assembly=control;id=>NODE_39140_length_1465_cov_1.365248;length=1465
CAGCACCTGTGCCGGAAGGCTCGCCGGTTTCGCCTGCCACTTCTAAACCTCATTCTACTTCTGCTTTGTCTTCGTCGTCGTCTGCTACTACTACGTCTTCTTCTTCTTCTTCTTCTTCTTCTTCTTCTTCTTCTTCTTCTTCTTCGCCTCCGGCCCTACCCAACTTTAAACCGACAGCTATCGGTGCTTTCGCTAATCGATTGGCCTTTGAAGGATGGACCGGCCTAGATCTTCAAGAATATGGTTTGCAATCTTTTACGCGCAAATCGCTGCAGCGTGGTCAACGATATATACATATTGATGTTTACGAATTTGCCAACAATGATGGTGCTTTTGCCGCTTATGCTTTCTTGCGTCGCGGGGCAACTACCGTTGTGCTGCGTGGTGACGCCACTTCAGAAGACGATGACAGCATTTCATTTGTTCAGGGTAAGACTTTTATATCTATATATGGAACGTCTGGGGATGATGACGAAAGCAAGGATGTCATTAGGCGCGTCGCCACTAAGGTAGCAAAGGCGATTGTTGAAACTGGCGCACCGCCTTACATTCTCTCAACAATGCCGCAGCTGGAATTTCTCCATGGCAGCGAGAAAATAGTAATGGGTCCAGTCTCAGCGCGACGTTTTTGCCCGGCCCCCTATCTCAATTCGCTAGACTTTAAGCAGTCTAGATTGGCCTGTGTAGCCGATTATCAGATGCGGGAGCCAGTGAAAGAGCGCGTTAAGTTGTTGCTTGTGGATTATGGTGGCAATGCCAAAGCTGCAGCAGCAAGCTATCAATCGTATATCTCAGCACTCTGTCAAAGTCGTGATGAGAACCCCGACTTGCGCCTGGCCCAGGATAGTAACCAGTTTCGCAACGGTGCGACTTTTACTGAGATTCAACTGCATGGCTCTCGTATTTTTATGGTCACCGGGGCACGTAAAAAGTACAGCGCCGAACTTTTGCTGCGTCAGATTCGCTAAGTAGATTCAGAATGGTGCCTTTTTTCTTGGTAGTCAAGAGCTAGGCTGCTTCTGGGTTTAGTCTCAAGACGCTGAACTCGTCCGATTCTATTTGTTTGGTGCCGATCAAGTGTTGCGAGGCGTAACAAGCGTTCCCACGGTTTGAGATGTGGCGTTTTTCTCATGATTGTACTAACCGATTCTTGAAAGAGGCCCCAGCTGCTAATCTCGCTCATAAGAAAGTGTTAGGCAATTGTGTATATTTCTGGATGCTTTTGTAAGAAGCCTATGGATAGTCACTTTTGTATTGTTTGACACGTCCTATTTAGCTTGGTATGATTTCTCTCGTCGTCTGAATCACATTCGCCTCTGAGCGGATCACTCCGACGCCAACTTGAACCCTGATAACTGAATAGCCTTATGTACAAGGCGCCTGTCAAGAATTTTGAGTAGGCAAACTAAATCGTTTTAAACGCACTTGGCTAACGCTGAGTGACAACGGAGAGTTTGATCCTGGT
>source=19_0131_sewage;assembly=control;id=>NODE_39226_length_1462_cov_8.688699;length=1462
TCCTTTAACTTTACAAGTTTTAAGCTAGAGGTGTCAGAAAAGTTACCACAGGGATTAACACTACAATTTCATCAGTCCCTGGCAGCGATCCTCATCGTTGCCAAGTTAGGCAGTACCGAAACGTCTGTGGAATTAGGTACTGTAACTCTCTGCTGCACGTGGTCGCAGCAAGAGGAGAGTGCACTAGCGACACACCTGGATGCTGGGAAGTCCTTAGAGCCCCGAACGCCAAGCGAAGAGATAACGCCTCTTCGTGCAGTACTTTGAGGAGTACGGGAGACAGTTCAGGGGATTGGATGATCAGCAGCCGACTCGGGTAAAGCCGTAAAGGCACTGAGCGGTTCAACGCATGGTAAGGTGTGGGTCTTTACAAGGCCTAAGGTACATGCTACTCCCACTAGAAATAGTGACCAACGGTAGGAGGAACACAGAAACTCCGAGCGGTGGTGAGGTTAGTGCTGTAGGAAATGACAGCATCAAACTCCTCGGTATCAAGGAACTGGCTTGTGGCAGCCAAGCGCCCATAGCGACGTTGCTTTTTGATCCTTCGATGTCGGCTCTTCCTATCATTGTGAAGCAGAATTCACCAAGTGTTGGATTGTTCACCCACTAATAGGGAACGTGAGCTGGGTTTAGACCGTCGTGAGACAGGTTAGTTTTACCCTACTGATGAATCGATGTTGCGACAGTAATCATACTTAGTACGAGAGGAACCGTTTGATCAGATAATTGGTTAATACGGTTAGCTGAAAAGCTAATGCCGTGAAGCTACCATCTGCTGGATTATGACTGAAAGCCTCTAAGTCAGAAACCATGCTGAAAAGCAACGTTCAATCAATAATAAAAGAAAAACAGTAAGGGAAACCTTAAGTTCAGAGGGGTGGCGTTGAAGTCCGAAAGGACGTAGGCAAAGCTCTAATCAATTTCAATTATTATTGTAACAGATCTTCTGTAGACGACTTAACATGGAAGGGGTATTGTACGCGTTAGAGTAGGTTACCCTACGATATGCTGAGATTCATCCCCAAATCCTTAGATCTGTAATTCACCCTCTCCGACTTTTACTTCCGGGTTGCAATTTTGAGATATCGAAAAAGCGCTAAGTTACTATTACTTCCGGGTTGCAACTTATAAAAGCTGGAGCAAAGGAGGTGGAGTGAAGGAGAACTCCAAGGAAAGTGATGTATATTGATACTATTATGTGTATTCTTGAAGGATTGGCAATGATTGTTTGTTATAGATGATGATGCTCCAGGTTTATTTTTTTATCATTGTTTTTGTCTAAGTTACTTTACTTCCGGGTTGCAATTTTTCATATCTGAAGGAAGGGGAAGCGAAGGTGCAGAAGCGCTGCTGATGGTGTATAAGTAATTATTATAGGTTATTCATCTATTATCATCATCTTCACTGCATGATTGTTACACTTCTTCTTGGGGTTGGGGTTGGGGTTGGGGTTGGGGTT
>source=19_0131_sewage;assembly=control;id=>NODE_41255_length_1418_cov_1.180484;length=1418
CGCGCTAACCTTAACCGCTGACCTATCGGCATGACGGGGAGAAGGAGACTTACATGAACGCATTAACGGTAGCATTTCAGAGGCTCAACGAACACATCGACAACACAGTAAACGCCGTGCAGAAACCCGAGGAGCTCAAGGCCGAGCTCATGAAACTCAAGAAGGAAGAGCTCGTTGAGCGGCTGATGGCCAGTATGAAGGTGGCGGCCATCAAGATTGAGGACATCGTAAAACCGATACTGGAGGACGAGGACTGCAAGTACCTGACCTACGAGCAGATCGCAACGGCGGTGTGTAAGAAGGTTCCCGGTGCGAAGACTTCATCCAAGAGCATCGCATCGTACGCCTCGAAGTATCCCGTCGAGAAAGGCTGGGCAGTAGTAAAGCGGGCGAAGCAGGCCGACCTCATCACGCAGCTCATGAAGGCTGCCATCGAGAAAGGAGAGTAGCATGGAAGACAGAGAGAAGTTCGTGGCAAAGTTGGTCGAGCACGGCATAGACGCCGACATCGCGGCGTCTATGTATGACCGGACTGTGAAAAAGGACAAGGAAAAGAAGGCCAGGAAGGTACCGCCAGGGGTCACCGCGAGAGGTAAGAAGCGGGTTGGCAGGCTCGAGGTCACCGAAATCTGCCACACCTGTGGAAACCGGTTCACACACAACATCATAACTACGCTGGACCCCAACAAGCCTCAGAACACAGAGGTCCCGGTGAGTGTGTGCAGATGCTGCGTGGCCTTCTACAGGACACTGTCACAGGATCAGCTGATCAACCTTATCATCCTGAAGGATCACCAGGACATGGGCTTCAGAACCCTGAGCAACAAACAGCAGATCAAGATCGCGTTGCGCAGCGACCCTTACGAGCTGCTTAACGCCCGGTCTGAGGTTGAGCCGGCCCAGGACAGCAGATACCTGAAGCCCCAACACTAACATCAACCGCCCGGCTCCGAGGCGTCGTATCGGGCAGAAAGGAGCGATGTATGAGCAACGTATTGGTGCAGGCCGTGTGTAAGGCCCAGGAACACCTTGACCGGATCGCCAACAACGGATCCAAGGCTGCCCGTCAGAAGCTCAAGGAAGAACTCGAGGCTCTGACTAAGGAAGAGGTGATCCAGCGGTTACTGGACACGGTGTATCCTCCGACCGCTGCTAACAAAGGCCTCATCGAGAAGGCCGCCTATGCGATCCTGGAAGATGAGGACTGCAGGATCCTCGACTACGAGGTGATCAGCCAGCTGATCAAGAAGGCCTACCCGTGGGCCAAGACCACGGCTAACGGCATCGGCTGGTATGCCTCAGAGGGCCTCAACAAGGGGCGCAGCGTAAGGCCTCGCCTCAGTAAGGAAGCTGTCAGAGAGATCCTGATGGGCTAACCCCAACCGCCCGGCTCCGAGGCATCGTATCGGGCAAAAAGG
>source=19_0131_sewage;assembly=control;id=>NODE_41919_length_1404_cov_1.079318;length=1404
GAATGAAGCCTATGAAGAATCTTTCTTATATGAAAATTCAGAAAGATTAAAACTAATGGAAGAGCTTCCACTAGACATAGCATTGCAAGTAGGTTTTTTTTTGACCAGTTCAATTCATATGTTAGCGAACACTTTCCAGTATTCTTTGAGTCAAGAGTTAAAAATGCTGGAATCCACACCACAGAACACTTTAAAACTTGGGGATGGTTAAATTTTTTGAAAACTATTGCAGCAACTAAAATATTCGATGAGAAAGGACTAAATTCAATAGAATGTGTTCGCAAAGCTCCTTGTTTTGATGTCTTGATGTTTGCAAGCGAAGATAAAGAAAAAAACGAAGCAGAAATGCTTGATTGGGAAGATAAAACTAAGAAATAATGAATTTATACGAAGACTTGATGAATCAGTTTGAGATCATCAGAAAATTATTATTGGTAATGGTATTGTTTATGGCATTGACATTTACCGGACTTTTGTATTTTTATTTTCAATTCAAAAAACAAACGCGTAAGATCATGACAGATTTTTCACAACTCGAAAACGAAGTAGCAGAAAACAATGATGTAGTTGCATCAGCTGTAGTTCTGTTAAACTCTCTCAAAGAACAACTGGATGCAGCAGGAACTGATCCTGTTAAGCTGAAGGAATTGAGCGATGCTCTGAGCAATCAGACAGATGCGCTTGCCGCTGCTGTTGCTGCCAACACTCCTGCAGCACCAGAAGTGTAATTTGTAGGGACGGTAGAAGTGAGTTACAAGCCTTCTGCCGTCCTATTTTAGTTTCGTACAACATACTCCATAAATATAAACCAGGCAGCCTATTTTGACCGGCAGGCACCTTTAAATGCGAATGAGCATGAATCCACTTGAACAAAAATTTAACGACGAACTACAAAGGACTCTTAAAGAAAACATAGTACCATTCATTGTGCCACCGTATTGGCTTAAAGAGGTATTATCAGCCTTAAAATTTACCGGGCCTATTGGTTTAGGTATCACAGGTGAAGAATTAGCATTAATCAGAAAAAACCGCAAAGAAAACAAACCTGTTTCTTTGTGGGAATTTGCGGTGCTAAACAATAACCTCGAAAATCGTTCTCAAAATGATCTTCAACTCAGTGATGAAAACTATGATCAACTCATGATTTCAGTTAGTAAATTAGCTGAATTATGGAATGATCACACAAAAAACATTCGTAACGAGGTATTGAAAAAATTAAGCGAAGAGAAAGCAAAAGCAAAGAAAAATTGATCGGGTACAATTACATAGAAAACTTATTCCGAGAGATACTTAAGTTATCTTCTTCTATTCAAGGCAGATTCCATGTCCTTCACCAATATGGATTGCAGGAAATAAATGCCGATAGACTTGGACAAGTTCTCAAAGATGAAAATATACCTGATA
>source=19_0131_sewage;assembly=control;id=>NODE_43264_length_1376_cov_2.445874;length=1376
ACCCCAAAACCCCAAAACCCCAAAACCCCAAAACCCCGATTAATTGAATATGGACATCATTGAAAACTCAATCAGAAAATTTTTGAGTGATTAGGAAAGAACCTTTTGGGGATTTGGACCTAAACCAAAAGAAGCGAGAGCCGTGAATCAAGTGATTGAAGAAATTCAAAAAGAGGACCTCAAGATTCAAACAATATCAATTGAAAAAGAAGAGGCGATGTATTTCATGACCCAGCATGGATATATCTTTGATTAGAATGGAAATTACGTCTTTACTTCAAAAGAAAAGCATGATACTTTAATCAATGATTATCAAAAGAAAGCAGAAACTTCTTTAAAGTAAACCTAAGCTGAGTTTTATGAGACTTAAAATGAGCTGAAATAGAGGGAAAGAGAATTATTACAAAAGTTGCAAACTTTATGAGAGAAAAATAGTCAAGCTGTCAATTGAAGATTAGAGCTTTAATGAGAATTGTACTAGAAATAGCAAACTTCATCAACTGAAAAACCTAATCCAATCTTTGATAAGCTTGATGGAGAGTATTAGAAACAGCTTTTAGGTCAAGCAAAGATATAAAAATTAGCTACTTAAAGAATTAAGTGTGGAAATTGCTCATTCTTTTAAAAGACACTCGGTATGAGAGAAACTGAGGTTCAAAAACAAGCAAAATTCTTAGAAACGCTCAAAGAGGAAGTTGAACAAAATTATAAAACTAATACCGATCTTTTCGATTAGATAGAGAGCACTGAAAATGTTCAAACTCAGAAACGCGAATAAATTCAAGTTGTGAAATCCTAAATTGACACCATTAATAATGAAAATCCTTCAATCAGTCAAAAGGCTGATTGTTCATTTATTGCTGGAACTATTAATGCATGGATTAAGATCTAAGATGAAGGAAACTGACTTATTTGCTAACCTACTGAAGCGGGTCTTGCCAGCACCGATAAAGAGATACCTAAAGATCCTCAGGTCTTTTAGTTCCTGATCAAAATTGTCAAACCTGTCAGCTTCTTTACGATTGGTGTCTCTGACAAAATTCAGGAAAGTTTTCTAAAGTCTGACGATAAGAGAATTCTTTTCATACCAGAACTTGGTATGGTCCAATTTGGGAATGACCCCCCAAAACCCCATTTCTAGCCAGTTCAAATTGCTCAAGACACCAAGGTTGGATTCATCGTGAACAGAATTGACAAAAAGTTAAGCTTTGTCTACAACCAAGAAATCATAGGGGATCCTATCCCGATTGAAGAAGACCAAGTGCTTCGGCCCTTCGTGGGCATGACAGCTGGAGAGGTCGTCATCACCGACTTCCAATAATTATTGAAATGGGGTTTTGGGGTTTTGGGGTTTTGGGGTTTTGGGGTTTTGGGGT
>source=19_0131_sewage;assembly=control;id=>NODE_44633_length_1349_cov_7.823802;length=1349
GCGGTAAGCCTTTTCGCGTTTAATGGCATCAATGAGGATAGCAGGGGTTACTGCGTTCATTTCCCGGCTGCCTGTGCTAGACCGCCCTTTTTAAACCCGAGCAGCTCAGGGTTAGTCCTAAGAATACGCTTTGTCTCGTTGTCCAAATTTAGAACATTAAACCCGTTGTCTGCCTTAAATTGTAGCCCAGCTTGCGACAGCGGGCCATAAAACTGCTTTCCGAGTTGCTGCTCGTACACGTCACGCAGAAATGATGGTGAAGCATCACGTGCCTCAGTCATTCTCAGATAATCTGGAATAATAAGGCCCTTAGTGGGTGAGTCTACTGCGCGCTCCAGTACGCCCTTAGCAAGCTGGCCATAAATTCCCTGAAGCTCAGGCGCTTTTGGCGCAAACCGCAGCGGATCACTTTGCAGCTCCTCAATCAACACGCGCTCGTCTGGAAGTACAGAGCCTCTGACATGCCCATACATGGCGTCATTATAGAAATGCCCATAGTCAGGATCCCAATTACTTACCACTTTGCTCTCGGGACCCCGGAGTACTGAACTAAAGATCTGTGCTTGCTCAACACCGGGGAACGACTGCCTCTGCACGTCCGCGTAGTTCTGCTCAAGAGGCAGCTCAGGCATCTTTTTTGCGTAGTACGGCGTACGAGCAAGCAGGTCATCAACAACACTGTTAGACAAGCTACCAAACAAGTTGTCAAACGTGTTCTGCTGTAGATCCGGGGCTCTGCCGCTTTGTGTAGCCTTGGCCGTGAATTGCTGCAAATTTTGAAGCACGCTGTCTACGTTTTTGCCTTTAAGAATACTCTGCACTTCAGGGTCTGACAGCAGATTAGCCTCACTAAGTGCTTCCGTATAGACGCCGAGCATATCTTGCTTAATACTCTTTGGCAGAGCTGTTGGGCGCTGAAGAAGCTGGGCTACAGACTCCTCCAGAAGCACGGTATCCTCTGCAATAGTAGGATTCTTGCCTCTCTCCAAATACCGCTTTTCCGGAACCAGTACTTTACCAAAAGCTCTAGGGTCCATGCGCTCAGCGCGACGGGCCTCTGGCACCATCTGCAGTACACGCGCAGGACTTAGTCCGCCTTTAGTGGCTGCTTGGCGCGCCAGAATCTCGGCCTCTCGTGGTGAACCGGTAAGCCTGGCTGCAGCTTCTTGAGCGGCTTGTAGCGTAGGACTAGGCGCTCGGAGTAAAGTCCTACGCGCCGGGCTCACTGCGTTGTAAATAGCCTCAATTGTTTTTGTCAGCCCACCAATATTTGCCATTCTCAATAATCCTTCGCCTGCTGCGCTTTGTCCAGCAGCTCAAGCAGCGTGTCAAGTTCTGAGCAGCTCAGC
>source=19_0131_sewage;assembly=control;id=>NODE_47406_length_1300_cov_1.632129;length=1300
AAAGTGTCCTCCACCCGCCCGGCCAGACAACGGTCTTTACTCCAGCGTTCCTCAGCAGTCCATCGCATCCTTGACAGGGATCCCGGGTCACATGCACAGTGGCCCCCTCGAGAGATACGCCATGTCGGGCAGCAGACGCGACGCAGTTGCTCTCAGCATGTACAGCCGGGCAGACACTGAAGTCCTTCACGCCTGTCTCGTCGAACTTCTTCCGTAACCAACAGACTGGGCACGGATTCATGCCGGCCGGTGGTGAACCATAGCCAGTCGCAAGCACGCGTCCATTGCGTTCAGCAATTGCACCGTGCCGAGCACCTTCTGGGCACGTCGACCGTCGGGCCATGGACGTCGCCATCTCGAGGAAGACTTCGCCCAATTCGGGGCGCTCAGTGCCGTCGGTGCGCTTGGACATCACCACCTCGTGAGTAGCGTGCCGCCGAACAGCGGATCGCCTGACTTATGAGCCTCGATCAGCTTGGTCGTCATCCGATCGCCATACGCCGTCAGGACACACGGCGTCCACCGTCCTTCTGACAATCGACCGTCGGGGTACAGGAACAGCGGTCGGTAGTCGAGCATGAGAAACAGGTCGCCATGTTTGAGCATCGATCGACCCCATTTGGTCTCCCAGGACTTGGCCGGTGTTAGGAAGATCGAATCCATGTGGCGAGCGTGTTTCTCTGCCCAAATTTCGATGTCCGACCACGGCGGGTTGTTGAAAACTGCGCCTTTCCACAACATCGTCAGCCCATCGCCGTGCTCGCACAGTGTCACGCCGGCGGCGTTCGGCCGCGGCTCATGAATAGAAATCATCTTCCGCGCCGTGCGGTGCTGCATTGCGGGATGACACGCCGGGTCGAGGTCGAACGGCCCGAGGCGCTCGATGACTCGTGGATCTGTCAACCAGTCGTCGGTCGAGTGCCGACCTTCCGGGCGCATGCGAAAGTCAGTCACCAGCCACCGTCCAGCTTCCGATACTCGATCAGCTTGTTATAGGATTCTGCAAGATCTATCGCCAGGCGCATGCCGCGGCTGATGCCTTTGTTTTCGTACACGACTACGGCCTCGCAATCGTGAATCCACGCAAAATGGGCGTTGATTCCTAGCTCGCGTTCGCGCGGCTCATCGTCGTCCAGTACTCTGGTATACAGCAGATGCCCAGCCATCGGCGCTTCGCCGCGCTCCAGACAATCGCGCAGACATGCGAGGGCGTACCTCGTGTTGTCTTCGACGTCACCGGCGAACGGCGACTCCATGACCACAGTGCGCATGCTAGACCTTCTCGTGCAGAGAAAGCACG
>source=19_0131_sewage;assembly=control;id=>NODE_48178_length_1287_cov_3.603084;length=1287
GGGCTAAGTTGAAATAGAAAGGGAAGATGTTCTTTCATGTATTGTTTTTTTCTGTTTTGTTTTTTCAAGTGAAGCAGTCTATACTAATAAATAAGAAGACTGTAAGTGTGATAATAGTAGACAATGATGGGTATACACCAGGCTGAGTTGCAATAACAAGGGCTAAGTTGAAATAGAAAGGGAAGATGTTCTTTCATGTATTGTTTTTGATTGTTTTGTTTTTTCAAGTGAAGCAGTCTATGCTAATAAATAAGAAGACTGTAAGCATAAGAAAGGTAAATAATAATCAATATATATATAATAAACATACTTATAAATACAAAAGGCTAACATACATCATTTTTTTTATTGTTTGTTTGTGTGAATGAAAGATACTTTTTACTTTGAAAGGTAATGTGAAAGAACTAGATTGAATATAAGCTTAGAAAGCATATATAAAAATTTAATAGATATATATAGAGAACATAGAAAAGATTGGAAGTGATTTGATAATGTTTATATATTTATTTTTAATTTTAAAGTGAATTTTGATAATGACATTCTAGTTTTTTGGTTATAAAAAAAGATTTATAATTAGGGTATGTATATATTATGTAATATATCTTGGTAGATACACAAGTAGCCAAGGTCTAGCTTGACAGAATGTTTATATCTTATGTAGTTATTGCAAAAAGTCTAACCCGGTCTAAAATCCACCCGCGAAAACAACTTGTAATATCTCATCAAAAATCCATATATACCAACGTAGTTTCGATTGTTTATTGTTACAACATATGTAAATCAATACTACCTAATTTTATATCAATATTGTACCATGATTTGGTTCCTTAATATAAAATTTTCAATCGAAAAATTCTCATCCATATATCTTGTTATATAGGTTACATACATACAAACCGAGCTAGATCCCTCATATACACGTATATGTGAGTTAATATACAAATTTTTGTGCATATACCATGTGTTTTTATATCAAAAGTTGGTATCGGCAAAAAAGGGTGAAATTTTGATCCAATCCTGAGCGACAACCATACTATATACATGCAATATCTCTCTTCGCGCATCCTCCCATGATCATGTACGAACGAATCGTCAAGATCCGGTGGTCGTAGCACGTCTGGAACGAAACCCGGATTGGGATCCGGGTTATGGGTAGATACCCTAACCCTAACCCTAACCCTAACCCTAACCCTAATCCTAAACCCTAGCCCTAACCCATCACCTAATTTTAACCCTAACCCTATGTACGAAATAATAACCCTATGTACCAAATTTAACCCTAACACT
>source=19_0131_sewage;assembly=control;id=>NODE_51212_length_1240_cov_1.405907;length=1240
AGTTTCCAGAACAGTCCACGCTGTCTGTTACCTTAGAGTAGTCGCCGTAGCGGATGCACTGGAGCGTCTCGGCGTCGCTCGGATCCAGTATGTCCATGCAAACTCTGTCGTCTATGTCGCTGACGACTACGAACTGGTCTTCGAACATCTTCGTTACGAAGCCGGAATGATTGTACCACCAGCCATCTGGCAGACCGTCGGTGCGTTCTTCTGGTGAGGCGTTCGCGTAGCCGTTGAGTATGGGCCTGTGAGCATACCTGACGGCGTTTCGTTTGTCCCAGAAGCGGTCGAGTCCGAACACGTCGTGGCCGTTTTCTACCGCGGGCTTGTAGATCTTGTAGAGCTTGTCTGCAAGAGCCTCTATCTCGGGACCCAGGATGGTGAGGTTCTCGCCCGATTTGCTCAAGTCATCTGCCGTATGGTTGCAGACGACGGCCAGGAGCCCTAGTTTTGCGACCGTCCGCTCGAGCCAGTGAGCGTTCTTCATATTGTAGAAACCGCTGCCTGGTACGTATAGTTCGTTACAACGTGTGATTTCGAGTCTTTCCTTTTTCATTTTGTGTCTCCTTGAGTGTATTTTGCCCGATATTGTGAAGCCGTCGGGTCCGCGGCGGCACGCTACTTGATGCGAGTTACGCTGTGTACCCCACACTCGTAGAAGGTCACGGATTCTCCTAACCGGAGGTCTGCTATCTTCTTGAAGTCGTCAGCCTTGTATCCGGCGTCAGGGGTGAAGTACGTGATGTGCTCGGTACGGGTCTCAGCCTGCCTCTCGCGCGAATAGCCCTCACCCCAGGCGCAGTGGTAGAGCCTCTCGACGTGGTTGTATACGGCCTCGGCGATCGTCTTCACACCGAAAGCCGCCTCCTCGTCGCTGTAGAGGCCTTCGTTGTAGTTGTAGAAGTATTCCTCGATCCGTTTCTGGGCTTCTGCCATCAGTTCGTAGTTCTTCATTTAGTCCTCCTTGAGGTCTTCCATGTGCTGGTTGAGGTGGGCGAGCGCGGACGCGAGCTCGTCGGCCGCGCATTCGTCAGGTTTCGGGGCATCGTTCAGCACGTCCAGGGCACGCTCTACGTATTCACGGGCCTCGTACAGGCGCAACCACTGCTCTAACTTCTCCGAGTCCTCCGTACTGAAGAGATCATGGGCTTCCTCCAGGACCGTGTAATCGTCCTCCCCGTGACGTATCAGGCCCGATACGTTGAACTTCTTCCACTCTCCGCTGGCCAGGTACTCGTTC
>source=19_0131_sewage;assembly=control;id=>NODE_51403_length_1237_cov_1.496616;length=1237
CCCGAGGAACCTCGACGAGGAACAGGTGAGGCGCTGGGCGAGGGAACAGCTCAGGAATCGCCGCATTGACAATGCGAATACCAAGTTTGAGCTCCACATGGGCCGTTCCTGGGGTGTCGATCTGGACGAGGCCGGGTGTACGTTCGGCGATGTGCAGCATTATGCGGCATTGCTTGACGATCATCGCAAAACGGTTAACCTCGATGATCTAGTTCGCACAGAGCTGGGCGAGCAGCCGATGGCCCGCCTGGACGAGAGCCGCATGGCCGAATGGCGGTCGCAGGATGCTGCCCCGCGCGCCATGTACGGCGTCGAGGCTGTCGAGCGGATTCTGAAAACCTTTCGACCGCGCCTTGCGGCTGAAGAACTGGAACAAGTCGCGGCGCTGGAGGACGCTGTCATCCCCGCAGTCGTCGAGATGGAGCACAACGGTGCACCGCTAGATGTCGCCAAGTGTGAGCGCTGGCAGAGGGAGGCCCGCGCTGAACGTGATGACATCCGCCGTGAGGTGGCCAAAGCGGTTGGGCGCAAACTGCAGGAGTCATTGTTTGACGGCGGTCGGGACGACAGCGGCTTCGTAAACAAGCGGTCGTCCAAAGAGATGGCCAAGCTGTACGAGTCGTTCGGGTTGACGCCCGAGCGGAATGCGCCGACTAAGAAGAATGACCAAGGCTCGCTTAGATTCGATGCCGAAGCGCTGTCTATCTACGCGGATCATCCAGTCATAGCGTTACTAATACGACAAGGTAAGCTCGAGGATCTGGACACAAAATACTTCGTCCCATATCTGAAGCATGTCAATGGCAACGGCATCTTGCCAGTTAACTTGCACCAGACGCGCGGCGACGAGAACGGCACGCGCCGCGGCAGATTCTCGGCGACGGCCCCAAACATCCAAGCGGTGCTCAAACCGAAGAAGCAGAAGCAGACCTACGGCCCGGGGTACGTCATACGCGAGCTGTTCCTGCCTGCGCGCGGGCGGATGTTCGTCTCGTCGGACGCCGCCCAAATCGAATACCGCATTTTCGCGCATCTGGCGCGCAATGCGGCCGTGCTAGCGGCGTACGCTGCTGAGAACCCGCATGATCCCTTGACGTGGCTAGACTTCCACGAGCAAGCACGGATTATGATCGCAGCGTTCCTAGACGTCGACCGCGACAAAGCCAAAACGCTAAATTTCCTGTGCATGGAAGAGTCGACGCCAATACTGAAGGCAGATTTGTCATGGGCGCCGGCT
>source=19_0131_sewage;assembly=control;id=>NODE_52705_length_1217_cov_1.306368;length=1217
AAAAAAAATTTTTTATAAAAAAAAAATTTTAAAAATTAAAATAAAAAATTTTAAAATTTTAAAATTTTAAAATTTACTTAATAATAAGGTATATGCAGGAATATAAGAATTGACTAAACAATGTTCGCTCCCATGAGTATTAGAGTGTTACTTTTTTAAATTTAATGGTCAATAGCTAGGCTATTGATAAAGAAATCTAGGGGATTTAAAGCTTTTTTACTAATTTTATGATACAAAAATTGAATAATTCTGTCAAATCATAATGTATAAACGAATAAGAAGCCAGCAAGTAAGTAAACATGATAGATAACAAAAAAATGAGTATAAAAGTAAAATAAAATTTCATTTAATTTTTTCTTACTTACCTTACTAAAAAAATATTCTAAATTACTATACTTTATATTATATCCACTAATTAATTATTTTAATAAATTAAAAATTAATTATTTTTATACAAAAAAAATAATAATAACAAAGAAAATATTATTTTGTTTAATTATATGTTGAATCATGATTTTAATTAATTTTTTCTTAGGAGATCTCTTTAATAAATGATACTGTATAACTAAGATATTTTCAATATTTTTTATAAGAGATTTTAATTAAAATAATATTTATTTACTTTATATATTCTTTTTTATGAATTCTTAATAATTATAAGAGTAAAATCTATTTTATGACTTACATTTTTATAATCATTAAACTACAATTTTATTTTTATTTTTATTTATTATCATATTTTCATATCTTATCATCCTATAATCTCTAGTTAGTCTACATGTTTATCCCCTTTGGTACTTCATGTATGTCATCCTAATTTGTAGATCTACCATTCTATATTTATATCTAGTCTTTTAATTATGTGCTCTTACTTATATTACCGCTACTCTTTATTTTCGATGATGTCTTTCTTGCTTTCTTACTCTTCTTCTATTTACCGTCTGATTTCTATTAAATAAATTAAACATTTTGTTATTTATTCTTCTTTTTTGAAGCTTTACTACATTATTATGTTAATGCACTTTATGTGCTCTATATCTTTATGAAGTCTTGTCTATTTTTTATACAATTTGGAATACATGATTCTAATTTTTTGTAAAATCCTAATGGAAATTTTATAAAGTGACGTCCTAAAATCCCAAATTGTAAATATGCGATAAAAATAGCAAGAAATATTGCGATAAATTGATCAAAAGCAAATATAAAACATATTATAG
>source=19_0131_sewage;assembly=control;id=>NODE_52709_length_1217_cov_1.278830;length=1217
ATTGAAACCGCAATAACAGAAGCCGCCTATGGCAAACAACATAGACATGAAGTTGCGGTAGTTTTGCAAAATAGACATGAGTATGCACTAAAACTTCTACGCATGTTCGAAGAAGAGACCATCACATTTACTCCGTATTTTGAATTTAATTGTTATGACCCACATAGTAAGAAAACACGTGAAGTACGGCGTCCAGCCTTTTATCCCGATCAAGTTATTCACTGGTGTATGGTGCTTGTACTTAAACCAGTTCTTATGCGGGGCATGTATCGGTATTGTAGCGGCTCTATTCCTGGAAGGGGTGCTGCGTATGGGTGTAAAGCTGTACGCCGCTGGATTAACCAAGATCCAAGTAACACCGCCTATGTAGCGCAGTTAGACATTCGAAAATTTTATGATACTATTAACCATGACATGTTGATGCGAATGTGGCGAAAAAAGATTAAGGACACGCGCATGCTCACCCTGATCGAAAAATTATTACAAACCGCCCCGGGTGTTCCGATTGGCAATTACACAAGTCAGTGGATGGCTAATTTCTTTTTACAGGAATTAGATCACTTTATTAAAGAGACATTGCGCATCAAATACTACATCCGCTATATCGACGACCTGGTTCTTTTTGCACCAACCTCTGAAAAATTGCATACAGCTGTTCGTGAAATAATTAAATTTCTTCGGCCTTTAGGATTAACATTAAAGGCTAATTGGCAAGTATACCCCCTCGCGAAACGCGGGCTGGACTTTCTAGGTTTTGTATTTAAGCCAGATCATACTTTGATTCGCGCGCGCAACTTTTTAGCCTTTACACGACAGGCTCGACTACTTAGAAAACGCCTTGATGCAGATTATCCAGTATCTTTTTATGAGGCTGCCAGCATGTTAAGTCGTGTGTCGTTAGTACGCCGCGGTAACCACATTTGTATTTTACAAAAATACTTACCCTTTGCCTATCAAAAACAATTACGACAAATTGTAGGTAAAGGAATGCGTAAGCGAAATCAAAAAAGAAAAGAACAAGGAGGTAACATTGATGCAATATGTAGTTCTCAATACACTGGGACAAGCGCAAGAAATTCTGTTACAGAAAAATCCGCTCTTCCCCGACGTTCCTCTCGAGGCGCGATACTCTATGGAGTTTCTGAACCAGTGCCTTCAGGTTCCGGACTCTGTCGACATTATCCTCGGAAATGTGTGGGATTCCGAAAACGTCAAGT
>source=19_0131_sewage;assembly=control;id=>NODE_53437_length_1205_cov_3.156522;length=1205
TCATTGTGTAGACTCCTTTGCCCCGCCTTTTCCAGACAAGTGTGAGTTCTATGCGTGTGAATCCTGTCTGGCAACCTTCTTCTGCAGCCAGATCACCCTCAGAGTCATCAACGGACTTGATAGGATCAAGTGCTATAACTACTCCTGTTATCACTACGGGTATGATCTTGATGAAATATTAGATGTCATCAAGACACGGGAGAACAAGGAGTGAATTCTGGACAAGATGTTTTAAGTTTTTGTGACACACTCTCCTGACATAAAGAAATGTCCAAAGCAAGGCTGTCCTTTCATGGGCGTATACGAGCGTTGCAAGGAGCCCGTCGAATGCGAGGTCTGCTCGACGAAATGGAAGGAGGTAGACCAGTCGGATCCAAACAACTCTCTGAACCGCTACCTGTGCTACTTAAGAGACATCATCAAGAGTCAGACTTGCCCCAACTGTGGGATCACAATTTACAAGGCTGGGGGTTGCATGCATATGCTCTGTCAGAAATGTAACTTTGAGTTTTGCTGGATGTGCCTGGGGCCATACCCCAACTACGTGCATACGGAGTGGACGGCCTGTCCTTTGAAATTCCTGGTCACTTTGTTCATGATATTTGGGATGATATTTATACTGGATATGAAGCTATCGTATATCTTTGAAAAACTGAGTTAGGCCCAGTATTGGATCATTTACTACGTTCCTTTATTTTTCATCATGAACTTATATATTTACCAGATATTCGCCTTGTTTATTCTGACAGTGACTTAGTTCCAGCACCGGCGCCCCTCAAAATACATATTCTTACTTGCCTATATCCTCATCAATGGCTTCACTATCTATCTCTTCAAAACCACTGACTACTTCTACTGTGGTCTTTGGATCCTCATCTACGAATTCATAGTTGTCATCTCTCTCATTTGTCTTGGAGCTACATTTTGGTTGCTTTATCAAGGACTAAAGTTTATCTATGAAAAACTTGTGCTCCTAACAAAGACTGTTCTTTGATTATTAAAGAATAACTGGGCGACTTGAAAACTTCTGAAAGGATATGAATCAATAAAATGATGCCTGAATTGTTGCAAACGATCGAAGTCAAATTATCGCAAGCCGTGACACCCGAGCAAACAACCTCAAAAGGAAAAGAGGAAGAGAAAGTAAATTCAACAATTTGGGGTTTTGGGGTTTTGGGGTTTTGGGGTTTTGGGGTTTTGGGGTT
>source=19_0131_sewage;assembly=control;id=>NODE_53646_length_1203_cov_1.361498;length=1203
GTAGCCGTAGTCCGCATAGTACTGTGGCAGGCCAGTGCTACTAGCGTTGGGCGCAAATGACCGGCAAAACGTGTAGCTCCTGGACTTCAAAAAAGTAGCCGAGGACTCCGCGTCACGTACCATAAACGTGCCAGTTTCACGCCATCTAGCGGGCTTAGCTACGACATCCTGGCCTGGCTCAAAGGCACCAGTGACAATCTTTAGAAGGCCCAGACCCCTAGTTTGACTTGCAATGCGGTTCTCAGCAAGCATCACAAACCGGGGCACCTGGTCAATGAAAGGGCGATCGTTGCGCTCTGCATACATTGCCACATCGGCAAGCAGCGAGCTGTAGGTCATACTTTCTGCCATAGCTTACCTCGTGTAGCAGCCAATGTTAGGTGCAAAGTAGGTTGGCGCTGAGTCGGTTTCGCCGCCCTCCACCTCGAGAGTCATGCTCTGCGCCATACTTTGAACAAGAGTAACACGCTCTGCCTTAACCTCAGGCAGCTCAAATGCCAGTCGTAGAGCCAGATGCCAAGTGATGGCCTCAAGCCACCGTGACGGTATGTCTAGCTCGTCCCCTATCTCACCAACGTCTTGAATAGCCCTGTAGCGGTAAACTACCAAGTGCTTTGAGGCATCGCTCGGCACTGGCCAGAGCGTTATTTGAGGCTCTCGGAGCTTCTCAAAATAGTAGTTAATAGGTACTGCAGACTGTACAGCTTTGTTAGGCAGACTGGCGTAGTCGTCGCGGTTTAGCGGCGTAACAGGCAGGTCTCTGAAGCTGCCGTCGCCCACAGGCGTGGCCAGATTTAGGTTTAGCACGTCTGTGGTACCCGACGGCAGAACGTAGACAGCCTGTCCTGCTATAAGCGGCACTGTCTGGCTGTCAATGCACCAAAGATTTAGGCCTCTATTGGACATGCTCATCAGCAGCATGTACAAGTCTTCCTTTGCCGTCTCAATAGTCTCGGCCGTAGCACTGGCCGGGCTAAGGCCACACCTACGCAAAGCCTTCTCAATGAGCTTGACAGTGCTTATAATTGTGTTGCCAACAGTACCAGAGGTTGCCATATGCTAAGCACCTAGATTTACCAATAGCATAATTATAAGTCGCTTGCGTGCGGAGGGCGTCGCTAATAAACCTGCGACGCTGACAGTTAACCGAGTGCTTAACGACAGTTCATTCGACTTCACGGCTACTTTTGTTTAGCCGGCTAC
>source=19_0131_sewage;assembly=control;id=>NODE_54176_length_1195_cov_2.136842;length=1195
CCCCAAAACCCCAAAACCCCAAAACCCCAAAACCCCAAAACCCCTATTTGTTGAATTAGCATACAAGTCTACATTCAAACCCGAATGTGTCCTTTAAAAACTCTTTGATCTATCGAGTTAGTCTCTTGAACTCTAATGGTTTCAAGTATTTTTGATGAGTCTTTAAGACACTGTTAAATCTTTGCTCATTTAGGATTTATTCACTTTCAACCATTTCTTCAAGAATTTGCGCAAAAAGCTCCTCTTTTTGAATTCATTTCAAATTTCTTCACTCATATATGTAAAGTGATATTAGATCGCTGAGACTTTTGTTTGAAACTTTGATCCTATTCTGAATTTCACAGAGATCCTTTGAAAAGTTTTCTTTTTCGTCATATGATGTAAGCTTCTAATTTGCTAGAGTTTCTAAAAACGAGTTTGAAATTTAGAGTGAATCAACTGTTTGAGAAAGAGCCTATTTTTGAAGTTTTACAAAGTTGATGTTGAAAGTGTATTTCAAAATGCTTCAAAGAACACTTGCTCTCATGGTCTCACTTGATTGCTTTCAAACGTCAATGATCGAATAAGTCTCGATCAAATCTTTAAGGTCTGAAATTTGAAAGTCATTTTTCGCTAAAGTTAGGAACTCGTCAATGAACTCAAGACAGTCTTTTATCTTCATCATCACTGGTCCTCTTTTAACTTTATAAAAGGAATAGGCATTGATTGCAGTCTGAGAAACAGCATAGCCCTTCATAAATACAGCCTTTCAAATATCTCAAAATTGTTCTTTTTGAGTTTGATCAAATGTAAGAATTTACTCAAATAAAGCTTTGTTGACTAAATCAAGTCTTGGAATTATCAACTTTAAAGTTTCTTTGTGAGGTTTGAGAATGATTATGTCACTTTGAGGATCAAATGAGTCAATCGACTCAGCCTTTATCTTTTCTTTGTTTTGAATCTCGAGTTTGACCTCTTTTGAGTCATCTGTGGAGCATCTTGTTGAGCACTCGTGAATCTCAATCTTAGTTGAAGGTTGATGCAAGAATTCATCTTACAAGCTTCTCAAACTGTGCTTCAGCTTCAAGTGCTCAAGATACAAATCTGACAGCTTGAGTTCAGATTAACATAAAAGACACTGCATTTTTAAAAATTTGATTTCAATCCGTTGGGGTTTTGGGGTTTTGGGGTTTTGGGGTTTTGGGGTTTTGGGTTT
>source=19_0131_sewage;assembly=control;id=>NODE_55489_length_1178_cov_1.219056;length=1178
TTATATATATATAAATATATATATATATATATATATATATATATCACGCGTAATTATATATCTAGAGTTTATTAATCTGCACAGAAATTTATTATAAATTATATATTACTGCTAAGGCAAATATTAATAGATTCGACTTAGATAAAAGTGTTTGAATGTATATGTAATTTCTACCTCTTAAATCTTTAAAACAGCTTATATCAGTTTTACTTCGCCTTTCGAGATTAAACTCATTCACGCTATTTAAATGTTTAATTATATTACTACAATTATATTTAATTACTTTATATCTCATAAATTTATTATCAAGTTTTATGTTTATTTAAGTTTCAGTTTTTAAATAATAAATAGTTTTGAAAGTCCGTGATCTGAATATTTTATTTACGTAAGCGTTATTCTAAAATCAATTGGGTTTTTATTAAATTTCTAACTTCATAATTTAATTCTTTATTCCAAAATGTTTTAAGTCGGATATACGGCTAATGGAAATTTTTCACCTCGTTGTCGAAGTGCGATACTTTATTTATATGGCCAGTTATGCCAAAATTTCGCACGTTGTTTGGGTTTACGCAGATAAAAATCATGTGGGATATTTAATATTTCTTATATATCATTATATAAATCGTACGTAAGGAATAATGCTGATTTAATTATGAATATTGTCGACTTCTAATATATTTATTACTTTGATATATCTAAAAACTAGAGTTACAAACTGTAATCAAAGTATAAATGTAATTATATTAAATCGCTTAATTTAATTATAAATAGATAAATATAATTTAATTTTAAAGTTTGAATTTTAAGAGTATATTTTAATATAAAAGATGTAAATCACATAAATATTTAATTTTGATCACATAAACATATTTGGACACTAGAAAATTGTATTTAAAATTAATTAATATACTTAATTAATTTTTAAGTGCATTTTTAACTACTAACACACCTAATTTAAACATACTCCCACTCGAATTAAATATTTTAAAATATTAAAAGCTATATTCTTTATATGCAAAAATATTGGTCAAATTAAATATTTTAAATAAAGTTAGTTAAAGATCTTGTTTAAAAATATAATATTGCTTTAATATATTGGGTTTATATTATGTATTATATTTTAGTTAAGTAATTTAAAAATAGTTGTTATGTGTTTAATATTGTACATAAAGCTATTA
>source=19_0131_sewage;assembly=control;id=>NODE_56254_length_1168_cov_1.342318;length=1168
CGCCAGGCAGCACGATCATGTCCTTCGGCTTGACGACGATGGCGGGATCGGTGAACGTGAGCGTCGTGGAGCTCGCCACCTGCTGGCCGTCGGAGCCGCGCACGAGTCGCGCCTTGGCCTGCACGACGGCGTTGACATTCTTGGCCGACGCGTAGGCCGGCGCCCCCTCGCCCCCGTCGCCGGTATAGGAATAGAGGGTTACGCGCTTGGCTCCCTGCGCCTGCATGCCCAAGTCCAGCGTCACGTCGTTGACGATGGCTACGACCTCGCTCATCAGGCTCATACGGTCTGGATCTCCCCGTTCCGGACGAATCCGTGCCAACTGCACGTCGTATGCGTGCGGAGGATCGAGGGGGTGAGATCGAGCGTCTCGAACGTGTCACCCGCCCGCCGCCAGCCGCGCCCGGTCGGGCGCCAATCGCCGTCTTCCCAGACAGGTTTACCATCAAGCGGATTGGAGAAAATAATATGAACTCTATGGTCCTCGTCCTTGTTGCCGCATGGGCAATCGAACGAAACTCCAATACCCTCGCGCGGGGTGGCTGGTCGGTACTCTCGCCCAGTACCGTGGCAAACGTCGCACTTGGATCCGCCGCACGTTTTGCAGGGATCGTCGCTGGGCTCCTGGATGCCGTAACCGCCAGAACGCAGCCACTTTGGGTTGAGATCGGTGAGTTTCATGATGCCTTCCGCCCCTTCTTCAGGCACTCATCGCACACACCAAACTTGACGTCCCTCTCAGGCGAAGGGCATCGGCATTGCGCCATGGTGGCGTCGCAATACCTACACTTCATGATGAAATGCCCACTCATGACCCGATCACCTCGAACTCGAAGCCGCTCATAGCGCTCTCGATGTACTCCTCGGTATACCAGGAGGGGACGAGCATGAACATGACCGAGTCGGGAATCATCTTCGTGATGGCGATCTTGCTGCCGTCGGCGAAGCTGACGCTGACCGATCCCGCCTTCGCCGACGTAATGCCCTGGAGCGCATTCTTGTTGTCGGCCGTCAGGTCGCGCGTGGCTAGCGCGCCAGCGAGCTCAGCGACGGCGTCCTTGAGCTCCTGAGGAATACCGGTGCTCGGAATGGCAAACCCGTTGCGGTTCAGCATCCCCGTGCGCGGCCACGCCAGCCGCTGCACGGCGTCCGTCGGCGCGCCCGTCCT
>source=19_0131_sewage;assembly=control;id=>NODE_57624_length_1150_cov_3.621005;length=1150
ACCCCAAAACCCCAAAACCCCAAAACCCCAAAACCCCAAAACCCCTTTTCAATTTAATAAATTCTGAGAGTTAATGAAGAGGCCAGTGATAAGCAGTAGCTCATCAAGTTCATCCTCCATCAGTAAATACATGCCCAAAAAGAAAGAAAACTAAAATGGGAAAATCTCATCAGTTTCGTCTTCTTCTTTGACTTCTTCAAGTTCATCAATTCTCGCAAACAATTAAAAAGCAACAGAAGGTACAAAAAAACCTCTTAATTACTATGATTTGTCTTCTGACTCTTCCGATAGTAGTGACAGCTCCTCTGACAAATCTCCTTGAGAGAAAGTTTACTAAAAACGGAGATACAAAGACTACAAAGAATACAAAGAGACTAAATTTTATTTGAGTTAGAAATAAGATAATTGAGACAAAAAGAAGAGTGACTTTTTCCCTCCAAAAGATATAACTCTAGATCCTTACATGGATGAAATGTACGATAGTTTGTTATTTTATGGAAAAGACTACCATGAAAATCCAAAATCTTTAAGTTTGCCCAAATCTTTGCCCGAATGCTCAATTCCAGAATATGACGAAAGTCTTGCTTTAAATCCTCTATGCGACAAACTTTCAAAGTATTTTGCTTTTGAAAAGATGAGGTTATCTGAGTCTCCAGTTGCGAGTGGATAATAAGAAGAAACAAAATAGGAAGAAAATTAAAGTCCTAAAAAGAAATAAGAACTTCCTTCAAATGTAAAATGAAAAATTGAGCAAAAGGAAATCAAAAAGGAAGTTAAAAAGGAGAAGAAGAAAAGGGTCATATCCTCATCATCCTCAAGTAGTGAGGTATAGAAAAAGAAGAAGAAAAAGGAGGAAGTCAAGTAAGAGAAATAATGAAAGAAGAAGTCGAAAAGTGATAGAAGTGTTGAAGAAGTTGATTATAAAGAAAAATCAAAACCCAATAAAAAGAAAAAGAAAAAGGTTACTTCGAGTAGTGACAGCAGTGATAGTAGTGATACCCCTCCTCCAAAACGTAAAAAGAAGGTGCAATAAGACAATGCAAAAGATAAGAAAATGAAAAAGAAAATAGTGTTATCCAGCTCTTCAAGTAGCTCTTCGTAATTCAATTAACAGGGGTTTTGGGGTTTTGGGGTTTTGGGGTTTTGGGGT
>source=19_0131_sewage;assembly=control;id=>NODE_58346_length_1141_cov_3.454880;length=1141
ACCCCAAAACCCCAAAACCCCAAAACCCCAATTCAATTCAGATATTAGTCTGTCTCCATTTTAGACTCTTCTTCATGGCCACAGCCGCATCCGAAGATTCGTCCCTTGAACATTTCATTCACGAGCTGCTGAGTGGAGATCAAAGCTGATTTAGTGCTTTCTTTGACAATGTCAGTGACTTCTGAAGTCTTTTTAGACACTCCTCCTCCTCTTTCTGAGTCAATTGCAGTCTTTTCATGTTTGAACAGCTTTGGGTTTTAGTAAAACTTTTTCATCTTTAGGTTTGTGTCTACAATCATTTTAGTCGTTTCTCCTCTGTTGATTCTGTTTTAAGACAAAGTTTGAGCCCAGTAAGAGCTGAAGAGACTCTCAAATAAAGCGTTGTCGAGAGATGATTTGAATATCGAGTGAGGAATTTTATAGTATTCATGCGCATGGTTTCCGAAATCGGCGACTTTATCCGCAGGAATACCTTGAGGACCCAGCATATCTTCGTTAATGACTCCATCGGGCATTGTTCTGAAACATCCGAGATCCACCTTTCCTGTCGAAATAGTTCTGAATGGATCCACAACAATTGCCAACCAAGGTTCCATGATTTTCTAACTCATTCTCTAAGTATCGCAATCAGTGCCACTGAGGTAAGGTCCATAGCCTGGATGAGAGTGATACCATCCGCAGCAACCCTCCATTCTTCCAATCTCTGGGCACTGCATGACCAACTATTATATCCACTCGCCAGTTTCTGCAGTGGCAATGACTCTTGTTTCTGTTCCCACGATTGGGAGAGCGAATGAATCAAGGACATAAAATGTGTCTTTGATCACTTTTCCTTGCATGAGTCCCATGACTTCCAGGTCTCCTCCAGACTTGACATGATTGATCATTTTGATAAGAGCAGTGACGGAGATCTTAACATGTTTGAAATACTTGGGTCTAATGTTACCAGACTTACTCTTTCCTCCAAGGCTTAACTCCAAAAACTTCCTTTTGATATCAATCCTCATCAAAGTAGAGCACCTCCTCCTCTTTAACCTCATTTTCCAACTCAAATCTTTTGCGAGCAATCGTTTCTTAATCCATAATGAATTGAATTGGGGTTTTGGGGTTTTGGGGTTTTGGGGTTTTGGGGTTTTGGGGT
>source=19_0131_sewage;assembly=control;id=>NODE_59375_length_1128_cov_465.719478;length=1128
TCATTCTGCTTTCTCCTTAAGTCTCTTTCTCAAAGCTACCTTAATGTCTTCAGCCATACGTCTTGCGGCACGGCACTCGTCTAACGACTTGAACCTACCAACAGAGCACCGATTCAGCAGCGGAGTGACTGCTAGCATTATCTCCGCTTCACTTAGCACTTGGTCCCCGGGCATTGTGGCAAAGACTTTTGCCTTGTCAGCGATGGAAGCCCTGCTCACTGGCCGAATGTATTTCCGCAGCTTAAGACTCAGCTCTGCTACAAACATTGGATTCTGGCTGCGTTCTAAAGCCAGCTGATGCAACTCAGCTACTAGCTCATCAAACACGTGGTTGGGCAGCGCCCAGTGCTCGGCACTCATACGTTGCCCTCACGTATCTGTCTTGCTGCCGACGCCGCAGTCGGGTCCGTGGACCTGAACTGGTCACAGATCCGTGCTGCGCGCTCAGTGGAGCTCTGCCAAGTCAGCCACTGCAGCTGTATGTACGGGCTACAGTACGCTCCGCTCTCGGCTCGGGCGCAGCTCAGAGGGCTTACCAGCCTTTCAAAGTCTTCACGGCTGCCCATCGCTTAGCTCCTTTTGCTCTGCAAGAGCATCGCCGTCTAGGTAGACAGCACGCTCTTTAAAATCAATCGATACGTGGTCAGTTTTGATGAAAGTTCCAGGCGCGCGGTTTAGACTAGGGACGTAAACAATATAGTCATCTGGAAAATCGCTAAGAAGACGCTTAAGGTCTCCAATAGTATACGGCTCAAGGCTACTTAGCTTATAGCCTAGCTTATAGCTTGCGCTACTCATTACTCAGCTCCTTTTCAAGTTCAGAGATACAAAACTCCAACAAGTCCCAACGTGCTTGTCCGTACTTAGTACGTCGGTCCCACATGTTCTGCGTAGAATTGTACGCAATGCCCGCAGGCTCCGTGGGATGCGGAACCGGAAAGTCTGCACTGCCTGAAAACTGCGGCCACCTGCGAAACAAGCCTTGGAGCTTGCTGCGCCAATAGCTAGCATTCTCATCGCTGCAGCTCTGCGCATCGAGCTGGTAGCAAATACCAATCCTCGGGTTAGGCTGCTCTCGAATCTGCTTTAAGGCCTCTAACATCTTAGCTTTCATTGTGACTCTCCTAT
>source=19_0131_sewage;assembly=control;id=>NODE_59790_length_1123_cov_1.657303;length=1123
ACCCCAAAACCCCAAAACCCCAAAACCCCAAAACCCCAAAACCCCGCTAATTGAATAATAATGAAGCGCAGGTGGGTCATTCTAGCTGCAATTTTGATGTGGGTCTACATCAATTGGAAAAAGTCAAGACACTGAATATACTCTTCAAAACATTAGTTTTAAGTGAGAAATTTCTGACCCAGTTGGCTTCTACCATTTGGATTTTTACAAACACTTTGGTCTGCCTTCTTTTTCGAGAAAAAGCTTCGAATGTTCTTTCAAGGATGAGAAATTAACTTTGAGTGAAAAATTTTAAGACTTCAAGATGAAGGTTAAATTACACTTCAAATTATCAATTTAAACTGACCAAAGATGGTTTTAATAGTCTTGGGACTGGCTGGAAGCGGAGATGATCTCTACCCTATTAACACATCTCAAGCAGCTATTGACAATGGGTATGACGTGTGTGTAGTTAATCATCGAGGAGGGGCTGATACGGAAGTAACATCACCAAAGTTCTATTGTGCAGGCTCATCATGGGACTTCAAAGAAGCTCTTGAACATCTCTCTGAAATTTATCCTGAAAAGAAATTTTACGGAATAGGATATTCTTTAGGAGCTAACATACTTGGAAAGTATCAAACTGAGGAAGGCTCAAGGTCTTAATTAAAAGCAGCCGTGTGTATCCATGGTCCAATTATTCCTTCTGAAGCTAGTAAAAATCTTGAATCTGCATGGTTTGGACTTTGTTCAAAGGTTCTTGCCTCAAATTTTAAATAAAGATTCCTTGAACATGAAGACTGTCTTTAAATGATCAAGGAAATACATGATATTGACGTCAGACAAGAACTCATGAAAAGCAAAACTTTAAGAGACTTAGACCATCATGTTACCTCTCGTCTTTTCGGATACGCTTCAGTCGACGACTACTATGAGAAAGTGGGCTGTGGTCAGAACATCCATCTCATTAAATCTCCCACCCTCTTCATCCAGAGCCTCGATGACACAATCGTCGGTCCACATTGCTTTCCTCACCCGTCCGCATTCCTCCAAAACGAGCACACCCTTCTTATGATTACCGAGGGTGGCGGCCACCTTGGCTACTATGAGTCCATATTCAGCAAGCGCTAGTGGTTCACCCTCC
>source=19_0131_sewage;assembly=control;id=>NODE_60515_length_1114_cov_2.402266;length=1114
AATGGAACAATATTTAATGGTACCGAATGGAATGGAATGCAATGGAACGGAATGGAATGGAACAGAATGGAATGGAACTGAATGGAATGGAATGGAATGGAATGGAGTGGACTCAAATGGAATGAAACCGAGTGGAATGGAATCAAATGGAATGGAATTGAATGGAAATGAAAGTAATAGAATGGAATGGAGTGTAATGGAATAATATGGAATGGAGTGGAATGGAATGCAGTGGACACAAATGGAATGGACTGGAATGGAATGGACACGAATGGAATGGACTGGAGTGGAATGGACACGAATGGAATGGAAGCGAATGGAATGGAATGGAATGAAATGGAATGGAATGGAATGAAATGGAATGGAATGGAATAGAATGGAATGGAATCAGTTGGAGTAGAATGGAATGGAATGGAGATTAATGGAATTGAATGGAGACTAATGGAATAGAATCAAATGGAATGGCATCGAATGGAATGGACTCGAATGGAATGTGCTCGAATGGAATGGAATCGAATGGATTGATATCAAATGGAATGGAATGGAAGGGAATGGAATGGAATGGAATTGAACCAAATGTAATGGACTTGAATGGAATGGAATCATATAGAATGGACTCAAAAGCAATGGTCTCGAATTGAATTTATAGATATAGAATGGAATCCAATGGAATGCAACTGTATGGAATGGAATAGAATGGAATGGAATCAAATGGAATGGACCAGAATGCAGTGGACTGGAATAAAACGGACTCAATAGTAATGGATTGCAATGTAATTGATTCGATTTCGAATGGAATCGCATGGAATGTAATCGAATGGAATGGAATGGAAGGCAATAGAGTTGAATAGAATGGAATGCAATGAAATGGAACGAAGTGGAATCGAGTGGAATGGAATCGAATGGAGTGAAATGGAATGGAATGGACGCGACAGGAATGGACGGGAACAAAATGAAATCGAACGGTAGGAATCGTACAGAACGGAAAGAAATGGAACGGAATGGAATGCACTCGAATGGAAAGGAGTCCAATGGAAGGGAATCGAATGGAATGAAATAGAATGGAATGGAATCGAAAGGAATAGAATGGAATGGATCGTTATGGAAAGACATC
>source=19_0131_sewage;assembly=control;id=>NODE_61548_length_1103_cov_2.122137;length=1103
AATAGAATTAAATATAGATTAAAATGAACGAAAATAATATGAAAAGTTCTTTCGTTATGATTATTATTTAAAATCAACGATAACCATATGTTGAATGAATATTTTCTATATCTAAATGAATTATGGCTCCTAATAAAACGTGTAATACATCGATCTATCCGTCTTATTCAAATACTATTTAATGTAGTAATAATTTTTAATCATGTTTTCTATTCGATTTGTTTGCTTTAATTATTTTTTTTTCTTTCCATTATTTAAACTGATTTTTTTTTACTATTTAGACTATTAAGACTATTATTTATAACTAATGACTGAATATAAAGTTTATATGTCTATATATGTAATAACTTTATAGGCTAAATGTATTAAACCTTATTATTTAAAAAGAGTTTCAAAGCAATCGATTGAATTTAACATTCGATAAAAACAATTATAAATTGAAAATAACAAACAATAAAAAAATTCTTTTACCTATTTTTATTTTAAAAACTATTTTATTCATTTCCATTCATCTTATTTTATTTATATTCTTTATTACTTAAAAATATTTTCTTTATGTTTGGATTTATTTTCCTTATCTAATTTTTTTACTCTTTAAATTATTATCATCAAATTTTATTTATCTAAATCTATCTAATATTTTTACTTACTTTTTTTTTTTAAAAAAAAATAAAAATATCAAAAATTAATTAATAAACATAGAGTTTAACTATAATATGTAAATTAAAATTAAGTTAAAGAAATATTTTCTTTGTATTGATTAAGTAATATTTAGTTGAAATATAGATAAGATAGATGAAAAGAAAATTTTAAAGAAAAATTAGTTACTTATTTATCCATCTACAAGAATTTATTTTAGTGAATTATTATGTTTTTATTCAGTTTTTAAAACTAGAAAGCAATTTAAAATCAGCCAATTTATAAAAATCACACATTTTCTAATCTTTGTTAAATTTTTTAGTCTTTCCAGGTCAATAAAACCAAAATCAATATTTTTTGTTAATTAAAAGACTTCTGAAAAGGATTTACTTTATTTAAAATATTTATACAAAAAATAAATATTCAATTTTATAAAATTTATATATCTCTTCTTTTTAATTATT
>source=19_0131_sewage;assembly=control;id=>NODE_62541_length_1093_cov_1.412331;length=1093
ATGAATCTCCCAGGATTCGAAGAGTACTTTTATCAATATCTACAGAACCAATTAGTTAATGCAAATAAACTGTTTCGGATTCAAAGTTGATTATCCAGCCTTTGCATCTCCTGCTATTGAAACTGTTGAAAATACAGGCGTTTTCTTGAAAAATATCCAAAATTAACGGTGCATCAACTACTTTAGGTAAAAAATAAATGATCAACAGACCATCTCCATAAATACAAGGAAGGAAAACTCAAGGCTCTCGTACGTAAAAATAAAGATATCTGTAAATCATTCAACCTCTTTGATTTTTTGATTGAAACTGACTAAGCTGTAAATCTATAATGGTGCGAATGTAAGAAGTTAGAACATTGATCAATTTTTTGACTATTTTGATCAGATAAGTTATTTACTTAATTTTGTATTTAACTTTATAGGTATAATTTCTGTCACCATGTTTAAATAAAATTTCAGAAAAAAATAGAAAATGTTAACCTGAAAAATGTAAACAAGAAAAAAATTTAATTAAAACATCGATAAAAGCTTTACTTGAACTTCCTTATACCTCGCCGAACTGACCCTTGCTGATTTTATTTTCATCATGAATTAAGATGCATGGATGCTAGAGGATCTAAGAAAAAGTTATTACGATATAACAAATAATTATAAAGCACCTACAATATCCTCTCGAATGCTGAGATATTAGCCGTAAATCTTCGAATTTCTTTTCACGCTAGAATAGCTTATTCTCTATCTTTACCATCAAAACAATCAGAAAATAATCACCAACATGCAGTTTAAGACAAAAATAATAGATATTAACGAAGAAGCAATCTGAAATTCATAGATATAAATCGAAAAATGTACTTCAGTAGGCAGGAAAAAGTTTACATTTTTTGCTATCATAGCCAAGTGCAAAAAAAAAGTAAGCATAATAATATTAAGGATATATTCTTCTTGAAATAATGAGCTATGCTTGAGAAGAGCACTCTAACTCCTTGAAATACTATAATTAAACGAATGAATGATTGTTTTTAGATATTCTTATTCTATAGACCTGAAATTATGTAAATGGTTTGGGTATGGGTTGGGGTTGGGGTTGGGGTTT
>source=19_0131_sewage;assembly=control;id=>NODE_62704_length_1091_cov_1.421815;length=1091
AAATCATTTTGACGACATGTTTGTCGCACAGCATTTGAGCGGCGACAACAGGGTTACGGTCAACAGCAAAGATATTCATATTGAGCTCCTGTACAGAAAATATATTATACCAAGACCGCAACACCAATGCTCACTTTGTTTTCTGTTTGGCAAGCAGCTCAATATCAGCCTCGCTCAGCCCGGCCTTAAGTGCCTTGCGCTTAATTACGTCAATTTGGCGCTCGGCATCTTCCGCTCTTGCGTCCTGCGGAGTGGGCTGCGTGATAGAGCCTGGTACAAACCAAGTGTTGCCAACCAAAAAAGCGCTCTCTTCGGTAACCTGGCCATTGCTGCCTTGTACGTCCGCCCCGCGGGCAAGCCGTACTGCAGTGCTCCTTATTACGCAAACTGCCTTAATTACTTGACGACCTCTGCCCTCAGTCAAGTCTGAGTTTACCCTCACCACGTAGACACTGATATGCTTCTCAACTGCAAGATTTGTACTCATGATGTGTTTTCCCTAAGAACTTTGCGGATTAGATTTCTAAGCTCGAAAGCCTTGTAGTGCGCTCGTGGAGACCTAGGCAGGTTTTCATCAAAAAAGCCGTAAAAGTCTTTTCGCTCTATGGCTTTAATCTCAGGCCACAGCCCGCGGTAAAGGCTAACTTCAAAAGACTGCGTGCTGGCATAACCAAGCGCCCTGGCAACTTCAGAACGAGAAAGGCGTACGTGGCCCGGCAACGCTTTAAGCCAAGCGGGCATGCAGGTCAACTCAGTTCGCTTGGCTATACGCGGCATGCTTAGTCCTTAGCGATGAGTGGCAGCGGCAACTGGTATTCAAGCGCAGCTGCAGGGTAAATCTGCACCGAACCTTTGTGGGTGGAGGACTCTACCGCGTAGCCCTCCGGAGTCAGCTCCGTGCTATAGGTGCCGACAATATAGCCCTCCCACTCCGAGCCCTTAGACTTCTGTACGTAGTCACCGATTTCAAACTTTGGCATGCTGCTCTCCTAGCTGTTTCTAAATTGAACTTCAATTGTTATCTGTACTTAGCTCCAGGCTCAAGATTACGGAACTTGGCGGCAGACGGCTTGCGAAGGTGACTGGTCAGT
>source=19_0131_sewage;assembly=control;id=>NODE_63350_length_1084_cov_1.238095;length=1084
ACTCGGACTGCTCACGCCACTTGTCGACCGTCGAGCGAGACACACCGGCCGCGCGGCAACCCTCGAGGACAATGCCGCGAGTGGCGAAGGCCCGCAGAAAGAGACGCCGGCGCTCAATGCTGAGGCGCTCCGATGCAGAGAGGCCATCGAGCTCCCACTCTACCAGTTCCAGCTCCGAGACTGGACCCCGTTCGTGCAGGTAGTCGCGCTGCTCCGTTGTCATGTTCTTGGTGGACATCACGTCCTCCTTTCGTTCGTTGGCTTACATGGTGCGATGGTAGCGTTCCAGGTCGGGAGCGTAAGCCAGCGACGATGGTGGAGGCTTCCCCTCATTCCCTCGTGCGCAAGGGTCACCGCCCTCATTCCGCCGGACTTTTTGACGCGAAGGGCCTCGCCCAGCTGGGTCCTCGGCAGCGCCCTGGTTCGGCCACGGTCGGGCCGGATGAGGGGAATTGCCGTCACTGCGTGCCCTCCGAACTGCCCAGGGCGGCCGTGTCGACCGTGTTCCCTCAGTTGCCCTAGATTGCAAACTTTCACTGGAAAGCCGTTTTGTAGGATCAGATAAATCTAAACCTTTATATCTTAGGCCTAGATAAGAAAGTATAATAAAATCATGTACTTAGCTCAGAATCTAAGGCATCTAAGCCATCTGAGCATGACTGCTACGGTCCGGCACTGTCGGAGTAGGTCATTTTCCTGGTGCAATATCGAGGCCAAGGCTCGTACGGTCCGTTCGAGCTCAGATTCGCACATAAGTCCTTGATCCGTAAGCCTTATCAGGTCTAGACAGTAGTCTAAGCCTGGCTTTTAATAGGTCCGTTAGGCCCAGACACCCCGTCGCCTCGTCCCCGCAAAGTGAGAGGGGAGACCGCCTCGCAGCGACCTCCCCTCATCGTCGGGACCGTGGCCGACCGCGGCGTCAGTCGAGGGCATCCTTGGGCCAGTCGACGCGGCTGCCGAACTTGGCCTCGAGCATGCCACGGCACTCCGCGAGCGAGGGCACCTTGGTCGCGGACGCGCGGCCCATGCGATCGACCTTGACCGCGTAGTCCGTGTCGTCCGGCTTGACCTGGGTATTCTCGAG
>source=19_0131_sewage;assembly=control;id=>NODE_63655_length_1080_cov_1.765854;length=1080
ACTGCCCTGTGTTCTGTGGTAAGGGGGACGCCCTTTTTACCCGCGCTAATTGCGGCTCCACGTTTCTCTCGTTCGCCGGGTTGCGCCCAAGCCTCACGTGTTTTATCTCTAGCCTCTGGTGAAGAGGCTCTTTCACGCTGCTTAGCGCGGCGCTCATCAGCGCCAACCCAAGAGGCGGCAACCTTTGCGCGGTGCTCATCAGACAGTTTTCGGCCTGTTGCACTAGCTCTGTGCTTTTCTCGAACTTCTGGATCGGCCCAAGCTGTCCGGAGTTTTTCTCGGATGTCTTCTTTGACCGCAGGCTTAGCCCAAGCTGCTTTAATCCCAGCAATCCGACGCAAACGGCGTTCGGGGGACCAGGTGGTCTTGGCAGTCTCTGAGGACATGCCGCCCTCGCCACCATCAGTCGCGTTGGTCAGACGCCAATCGCGCTTTAGTCCGAGGGAAATCCAATACCGCTCTGCATCGTGGAGGGCTTCGATTGAAGCTATGGCGTCTTGTAGGACGACTAAAACAGGCTCAAGCCCTGCATTCAGAAGTGACCGAATCCAGTTTTCACGATGGTTATTACCTGTTCTACTTCCCTTAAGGTGTCCGCGAAGCCGATGAAGAGGGTCAACGCGTGTCTGCCCAACGTAACGGTGTTCGCCGGTATGCGGGTCGCATAACGCATAAATAATACCGTTGCACTGCACGCCGATTGGGTTGGGTTCGATGCTCATAGGCTGGCTAGTTTGTGTCACCGTGAGTTACGTCCCCATGCGTATCGAGGTGGGTCACGTCGCTATGCGCTGTGTCAACGTGCGCGACGTCACCATGGGCAGCGTCGGAATGCGCGACATCTGAGTGGCTGCTGCCGTCGTTATGCGCAACGTCCAGAAAGGCAACGTCGCTATGCGCGGTATCTGAGTGCGCAACGTTCGTGTGCTCGTCCTCGTGCGTTTCATCGACGAACGCGCTATCAGAGTGGCTGTCGGCGTGCGCGAAGTCCCAGTGACTGTCGTCGTGCGCCACATCTGAATGAGGGGTATCGAAGTGCGAATCCTCATGATCGAAGCTGTCGTCGTGGTCGTAATGTGT
>source=19_0131_sewage;assembly=control;id=>NODE_64711_length_1068_cov_1039.268509;length=1068
AGCCAGATGCTAACATAGGCAGAGCCTACCCACTCAGAGCTTGGCTCTATGTCGCTGACCAGCTATATTCTAATATCTTAGTACTCTGATATACCAACTAAATAATCAGAACGACTGTTCAAAATATTTAAAAAGAATATCTTGTTGTCATGCCGCATTATGGTATGACGCTTCATGATGCGAAGTGACCAGAACTGGCCGTGTCGCGTTTAAATTTCAGCAGAGTATGAACATAAAGGCCAGTGCTCAAAACGCAGCACGAGCTCATTAAACTCGTTCTGTGACGTTCTTCGTACTGAGCAACTTTGTTTCGTACTGCTCATCATTGTCTTTTTTAATCAAAATTGAATTAAGTATGCTTTACTTCTTTGATGAAAAGACTATAATGAACACATGAACTGAACAACAAGTTAGTCAGTTCACTGGTCGACAGATCGTCGGCTGTTCAAGATCTTTTACAATTCAATCAGTGAGATTAACATGCCAATTGAATTCTATATTCAAGCTTTGCACAACTGGGTACTTTCTGATGCCTTCAACGAAGCTTCTTATGAAGCTTCAGAGAGAGTGTTAGACGTTGAGCTTGACATACTCGATTACGAGTATGCTCATGGCCTAGTTGCTCGGTGCGACGTATCGCCAGACTACGTAGCACCGAGCGAAGTGCTGACTGAAGACGAGCTCAAGACTAGAATCATTCTAGTCTTGAGCAACGTCGGCATCAAACTCTGAATCTAAGAACCGAGAACTAAGTTCTCGGTTCTTTTTTACGCAGTATTGAGAACAATTATCGTTACGCATCATTGTCTTTTCTAATCAAAATTGACTTAAGCATGCTTTACTTCTTTGATGAAAAGACTATAATGAACACATGAACTGAACGACAGCAGCAAGTCAGACAGTTCACTGGTCGACAGATCGTCGGCTGTTCAAGATCTTTTACAATTCAATCAGTGAGGTAAGTTATCATGGCACGTACTAAGAAGCTGTCTGTTGTCGAGCCGGTCGTTGAAGTTGTCGAGCCGGTCGTTGAAGTTGTCGAGCCGGTCGTTGAAGTTGTCGAGCCGG
>source=19_0131_sewage;assembly=control;id=>NODE_65116_length_1064_cov_2.103072;length=1064
ACCCCAAAACCCCAAAACCCCAAAACCCCAAAACCCCAAAACCCCTTAATTAAATTCTTTCTTTTGAAAACGCTGCAAGCAGCTTCTTGATCATTGTCTTTCCCTTTTTCTGGATCACATTAGCATTTCTTCTCTTGGCCGTATCAGAATCTGCATTTGATACCTTACTTGTTCATCTCTTTGATCCTCGTCAGCTACCCTTAATTGACGAAAAACTGTTCATTCTTGACAAATCATGCTGAATTTCACGCATCTTTACAATTGTTGTAAAATCAAGAGGCTTGATACGGTTCTTAAGTCGCTTCTAAATCTTTTTCATGTCTTTGGACATTGTGGTAATTTTCACCCCGATTAGATCCTCAAACCTGTATTTCTATGAATCTTTTCATGGAATTTTACTTGGCCGTTTTTGGGGTATGGATTCCTTGGATATTGTCTAAGTTCAGTTTTAGTCAGGCGTGATGTCTCTAGTAAGTGAGGTATTTTAGGACTTAAATTTTTAAAAGAGTGTCTAATTTAATGTCTCTTTTGATTTCAAAGCCTCGATCATGTTTTGAAGATCAGACATTTTTCGCTTCTTCAACTTTTCTTTTTGCATGATGTCGGCAATCACATCCTTGGTGGTGGCCAGTTGTCATCATGCTCAAAGGGATCTGAGATGTGGCCCCTCTTTAATTCACTCCATCATTTCGTTAAAACTAACAAGCATCTATGGTGTGAAAAAGCCAATCTTCAAATTTTAGACTGTCGTCATGCCAGTAGATTCAAATTCTCACCTGCAGTCCTTCACGAATTGTCAAAAAAGCGCCTCATTGTGCAATATTATCGGTTTTTAGTCTTCCGGGACGAGTTGAAATTTGATTTTAAGAAATTTTTCTTCTTTCATTTTCTACAAAATCTCGTTTTTTGGATCCTTAATCGTTTCAAAAAGCATGCAAGAAAGAGGTTTTTCATCGAACATCATTGACTCGAACGATGAGTTACTATCATTTCACTAATTCCCAAAATTCGAACGTTTTATTTCCTATCGTGCTTTTTCTCTAATATTCGAAGGGGAAAAGGTT
>source=19_0131_sewage;assembly=control;id=>NODE_65387_length_1062_cov_1.058590;length=1062
AATAATAAAAAATAAATATTCTGATAAATTCCTCTCTAAATTATATTAGAGGTAATATATTATATAATATATACTAGTAGATACTTTATAATTATTTGTAGTGTGGCCTCCTTAGGGTATTGTATTAACCACATGGTCTATATTTAAAATAAACGCTTGACAAAATTAAATATATGTGCTATACTGTAAGAGTAAAGTTTCATGAGAACATTGAAAACTAAATTTACAAGAATTGACATTTGATTCAGATACACTTCTAGGAAGCTTATAGATTTGTATTATTAACCTATTAACAAAGCTAACTAGCTATTAACTTTAGTAATAGGTATAAGTGTAAAATAAGAAACGCTGAAATTTCATAGTTCTGCTAAATTTGCTATTTAACAGACAGACTATCTACATTAGCTAAGTAGATTTAAAATGTTCAGCACCTGCTATTCATAGCATGAAGTTAGAATAGCAGTTTTTCTTTTTAGATATATTAACCATTCGCGGTAGCTAGTATATCTTATAAGGTGGCTGCACCTATAAGGAGAAGTAAAACGATAGAATATACATTCCTAATACTTCACTTGTACTTATAAAGTAGTACAATAACGTACTACATAAAGAATATCTCTTTATACAGAATAGGTAAAGAATACTGGTAGGTTTAAATTGTATTAAACATACAATAATTTACTAAGTTCAGGTGAGCCTATAAACGAACACCATAAGTGTTTAAAAGCACTTAGAAGCATTCAGTTGTGAAACTGTCTAAAACATAACATCGACATTATGGCATATAGGCATCCCTTCAAGTAATATCCGAAAAGTACCTTTTAATTATTTACTAGGTATAGGGTATCAGCACAATACCCTTTAGAGGTAACTCTATAAACTCACCTTTGAATTTTCTTAGGTGGTCACGACGCGATAGTGGTCTTATATTCAGGCCATGCAGGTATTATTTTTAGGACTAGTATTGCCGCCCCCTGATTTAAAAACACATATAAAATAAATAAAATTAATAAATAAATAAATAAATAAATAAATAAATAAATAAATAAAATAAATAAAATA
>source=19_0131_sewage;assembly=control;id=>NODE_67778_length_1038_cov_1.199390;length=1038
CAAAATAGATAGAATTAAAGAAATCATAAAAATTCAAATATAGATAATGATTAATAAATATAAAAGAATTAAGTAAATAAATAAAATTAATTGAATCAAGTACTAGTAAAATAATAATAATAATATCAATATAATGAATTAAATCATTAAGTAGTACTATAATAATATTAAGAACAATTATAATAATCTCAAGAACAATTTGATACAAATATCTAATAGCAACAATAATCAAAGAGTAAGAACTAGAACTAGGACTAGGACTAAGAGTAAGTTAATGATAATGATAATGAAAATGATAATAATGATGATAAAGATGAAGATGATAAATAAGTTAATTAAGTTAATTAAGCAAATTAATAATAAAAAGATATATATAATAAATAATAATAACAAATAGATAATTAATCCATTTAATTTTAATATTAAACTCATCATCAAACTACTAATAATAAAAATTAACATAATTAAAATAACTAATAATAATAAACAATCTAATAATAAACACATTAACATCAAAATAAAAATCAATAAAATCAAAACAATCTCAATAATCATCTATAACCATTATAATAACATCAATATCAAGATTCTATCCATAATAATCAACAATAAAATCAAAAATAATAAAAGTTATAGTAATAATAATAATAATAATAATAAAAGGAAAAGGAATAAATAAAATAGTAAAATTAATAGTAATAATAATAATAAAATTATGATTAACAATAACCTAAACAAGAAAAGGAATAAATAATAATAAGTAGTTAATAACAACAAGAACAATAAATAGTATAACATATCAATAAATAAAAAAATTTGGATAATAATTAAATATTAACAACTTTGAGTTAGAGTGATAATAATCATCATCATAATGATAATAATGCTGATAATCATAATTAAAGTAAATTACCTCAATAAATATTACAATAACAAAACAATTAATTACCTAAAACTAACAATTAATAATAACAAATCATTAACAACAACTCATAAACATCCACTTAATAAAACACCACCGGCATCTTACTACCCCTT
>source=19_0131_sewage;assembly=control;id=>NODE_69482_length_1022_cov_1.075491;length=1022
AACATCATGTGCGGTCAGGTAGAGCAGGAGTCAAGCTGGAGGCCTAAGGCAGAGCTGAAGACTTCCAGAGAGTACGGCTTCGGTCTCGGTCAAATTACCATAACTTCCAGGTTTAACAATTTTGAGACAGCTAAACAACTGGAGCCGCTTAAAAATTGGGCTTGGGAGGAGAGGTTTGATCCAGAGAATCAGTTAATATTTTTGGTCTTTACGGACCAGGCTAACTACAATAGGCTAAGCTGTCTGTTTGACCAGCCTAGAGATATTTGGGCGGCCTCCCTGGTGTCATACAACGCGGGCCTAGGCACTGTGCTGCAGAGACGCAGGGCGGCTCCAGAGAGTCTTAAGCGTCGTTGGTTCGGTGGTCTAGAGCTCGTAATGTTGAAATCGGAAACCGGTGAGCTGTATGGCAGAAACCTGTGGAAAGTAAGAAATGAGTACCCGCAGAAAGTGTTCAATAAATCTGAGAAGTATAAGGGGCTGATGAGATATAGAAGCTTGAGATAGATTCCTTAATATATGCGGCCGATATAATTCGGTTTACTCCAGATTTCTTACGGTTTATAATGTATAAAATACTGCATCAGGGAGAGTCTGGTGACCCAAATAAATGATCTAGGTTATGGTTATTGTCCGTTCTGCGGTGAGTATAAGATCCTGTCTCACTTCGATCCAAAAACAAAGAAGCTAAAAAGGAAAGACAGGAAACGTTGCTGCGCTAAATGCGCAGAAAAGATTAAGGAGCAGATTGAGCCCTTTTATCGGATAAATAAATCAATATCTAACCACAAGGTTCTTGCTAAGGAAGGTGACTACAACTTTACTGAGTGTATGCGGCTACACACGCTCCAGGGCGGTCTATGCGCGTACTGCAGAACGCCCATTCCATATGGCTTTACACTAGAGCACATAGTACCTAGAAAGTTCGGCGGCAGAAATCTGTTTTTTAACATACTGTTGATCTGCCCAAAGTGTAATTCAAAAAAGCAGCATTTTGAACTGGTCTATTGGCTCAAGAAAAT
>source=19_0131_sewage;assembly=control;id=>NODE_69957_length_1018_cov_1.012461;length=1018
AACAAAGAAAATGAATCTTAACGAAGTTAGGACTTATATTACTAGACTTGATAAGAAACTGAGGACGTTACAGAAGCATCGTCGTGATATTGCTAAGGTTAGCATTGTCACTGGAGAAAATTATAATGATTATATTGATATGACCGTACAGGAATGCACATGCCAAATCAATAATTATTGTGATGTACTTACATATCTTCATACTATTATGGTAGAAACGAATGTTAAGACGTCAATAGTAATCAATGGACAGCCAACCAATATTACCGCAGCATTATACTCTATTAAGAATTCTCGTAAAGAACTAAAAGCATTTGAAGTAAAGCCTGGTGACATAATTATCAGTTGTTCTGGTATCTATCTTGGAAAATTAGCAATAATACCAAAAAATGCTAAAAAAGGAATTATCAATCAGGCATTGCTTAAAATATCTCTTGATAATAAAATTATAAGCAATCATTTTTTTGTTCAATTATTTACAAAAGAAAGCTTTAGAGAAAAGTTTTTTGGTGAAACGAGGGGAAGCGGAATTCCAAATTTTCCTCCAATGGAAGAATTTAGAGAATTCAAATTCATTTATCCACCTAAAGAACTTCAAAATAAATTCGATTTATTATATCAAAACATACAACAGCAAAAAGAACAGGCAAAGAAACAGCTGCAACAATCGAAGGATTTGTTTCAGAGTTTGCTGCAGCGGGCATGTAATGGAGAGTTGGTAAAAGAATAAAATATTCCAGATCATTTATTCAGATTTGCTGGTTTTATACTTAAGAAGTAGGTGCGCTCAAATCGGAGCTATATTCTCCTGATCATTGATACATACAATGAAAAATATAATAGGCCGATAATATGTTTTGTATTTTAATATTTATATTAAACGCTCTCATATGCCATTAAATCAACAGACTGCATTAATTAAATTACATAAATCGTTGCAAAATTTACAGGAGCGAAAAGGACAGTTAACCATAAACATGGTTGCAGCGGAGGTAATAAATCTGGCCTGTCTTGAAGT
>source=19_0131_sewage;assembly=enzyme;id=>NODE_2_length_117348_cov_8.308126;length=117348
GATTATCTTAGAAATTTAACAGGATGGGTAAATAATTCTTATGCTGATCTATATGTTAGAAAACGTGGAAGAGATGAATTAGATTTTCTTTGGCAACACTTTACACCGTTTGATCACTTAATTGATCCATCTGTTTCAAATATTATTGACATATATGTGTTAACACGCGGATATTATATTTCAATGTTAAATTATATAAAGGGAATTACAAATATTGTTCCTTATCCACCAACATCTTTAGATTTAAGAAATACTTATCGTGATTTGTTAACAAATAAAATGATTTCTGATTCTGTTGTAATGCACTCTGGAAAATTGAAATTATTATTTGGAAATCTTGCAGCACCGGAATTACGTGCTACATTTAAAATAATAAAACGAAAAGATTCTAAGATTACTGATGATCAATTAAGAATTAGAGTTTTAAATATCATTGATGAATATTTTAGAATTGAAAATTGGGATTTTGCAAAAACTTTTTATGTCACAGAATTAATAGCTGTTATTCATAAAACCCTACCATTAGATATAGAAACAGTTGTTATTGTTCCAACATTCCCAGTTAATTATTTTGGTAATCTTTTTGTAATTGAAGCCGGCGAGGATGAAATTTTACATTCTGCAGCGAATATTTCAGATATTCAAATTGTTGAAACATTAGATAAAACAACAATTAAACAAAAACCATGAAAATTTATAAAATAATTCTATTATGTTTAACTTTATTTTTTTACAATATTTCACTTGCTTTAGATATTCCTGAAATGCCAGATATAGATGTTCTTTTAGAAGAAAAAAAGGTAACAATGACAAAAAGTAATTTTTTAAAATTTTTAGATTATGTCAGAACATTATCTGAAATGAATGCTGAACAAAAAAAGGAATGTATAGAAAAAAAAGATGTTTATTATAATAAAATGAATTCTAAAAATTCTGAAAAAAATATGTCAACGCAAAAAGAAGAACAAAAAGAAGAATTTATAATTATTCCAAGGGAACAGTTTTCTGAAATGATTATATATCTTCAATTTTTAATAAAACAACTTGAACCAAAAAAGGTTGTATGTCATAATATTTAGAAATAATGAAATTAAATAATATTCTTTTAAACAATTATTTGTAAATTGAAGTAATTATCTTATAATTTTCTATGTGATTTTTAAAAATTTATTTTTTAAATAAATATATTATCAAATAGGATTTTATAAAGAATGACAAAAGAATATATCAAAAAATCTACAGATTTATCTCATTTATTACCGGTAAGAGTTAGAGATAAAACACTTTCGAATACTATTAAAAATCTTTTTAATAGATTTCTCACAAAAAATGAATCTACGACTATTTTTGGATATGTTGGTTCTCTTGATCCGGTAAATGATGTAAATGATGTTTATCTTTCTGAACCAAATCTAGAACGTACAATCAATACATTAATTCCAGCAGTATATACTAAACACGCAACTACAGAACATGTATTAACTTGGAATGATGTTATTCAAAAATTACAATTATTAGGTGTAAATGTTCATGATATTGATAATTGGGGTTCTGTAAAACCTTTTAATTTTGTTCCACCTATAAATTTAGACAAATTTTGTAATTATAAAGAATATTTTTGGTTAGGTCCGTGGGTTAAAAAGGCATTAGAAAACATAGCCAATGATTGGGGTATTATTTCTCCAACGACAGCTAGAATTGAAAAAAATATTTTGTCATTTGAAGTAATAGATACAGACTTTGTTGATGCAAGTGTTGATGAACTGTGGACGGTATATATTTTAAATGATAATAATGTTTTAGTAGAAGGATCAACAGTTGGGTTTGATTCTTTAACTCCATTTGATCCTGATCATGACACTATTCTAAGTGGTGATAGAGTAAAAATTATTTTAAAGAAAGATGAATATTTACCCGGCGATGTTATCACAATTCGTCATACAAAACTTAATAATCAATTTGTTAGTTTATTCTATGATCTTTTGAAAATTGATAATATTCTCAAAATTAAAACGCTATTCAAAAATATAAATTCAGATTTTCTTCCAGATTATTATGTAATGTCGAAACCAAATACTGACTATTATTCATGGACAGATTGGTCAAAAACAAATTTATGGGTTCATAAAGAAGATGTTCTAGAATTTTTATTAGACAATACATATATTGATCTTTCAATTGATGATATTTCAACATCGATTAGACCAATCATTGAATATGATTCAGAAATTCAAATGAGTTCAAAAATAGCAGAATCTGGTCCTGTTGATGCTATGGATGTTGTTGGTGAAAGCTATACTCAAATTAAAAAACATCGTAATCAAGTCCCCCTCTTCGATTTATTTTTATCTAATGGAAAACACGCAAAAAAAGTTTCTCCAATTTTTTATTATGCTGAGGGAAATAATTTTGAAATTGATCCAGAATTAGGAAGAAGATTAGAAATTAATGATAAAGCAGATTTTATATTTGAACACAGTCTTTATGATAAGACAAAAAATGAATTATTATTTTATAAGATAACATCTGGAGCATTAAAAACAATTTGGATTCCAGGAAATAATATTTCTCCAGAATATTTAAAAACTGATATTACTGGAACAATAATTAATGTAGATAAATTTCAAAATTATTCCAATTATTATTGGGTAGGACATCTACTTGATCCTTCTGTTTTTCCATTTTATTACGATGAAATGGCGGGACAGCCTGAATATACTTGTATACAAAAAACTGGAGATGTTTCAGACAATGATTGGCAAAAACATAATTATTGGTATCATGTAGATCAATTAGATAAAAATAAATTAAAAAATTATATTCCAGCTATAAAACCAATTATTGAATTTAATGCACGATTAGTTCCATCTTTAGTTAATCCTGTTAAATCATTATTTGATCAAAAACCATTATTTAAGTTGTATGAATTTGATGATACTATTGATGAATATGTTTTATTAGAAAATGGATTAGAAAATAAATTTAAAGAAGATATAATAGCAAAAAATTATTTGTTAATAGCAAATGATGAATTACCTACTACACAAAAAATCGGTAATAAACAAATTTATGAAATATATTCTCATTCAATGTTTAAATTTGAAGATAAAGAATATGTTCAATCATTAAAAAACTTTTATTTTAACCAAGAATTATATGAAGGTTTAACGTATAAGTATTATGGTGTTGCCGTTGGTGCAGAAATAACTGCAGAATTATTGAGTCCTCAAGGACAACAAACATGGACATTACGATATAATGTTAATGAATCAATTTCTGCGGGCCACGCAGTATTCGAAGTAATAGGTTCAACAACCGGATTAGAAGCAGCGTTTGCACATGAGGGAATAACTTATTCTAATGGACAAATTGAATTTTATATTGAGCCCGCTGCTTATAGTATTTCCGATTCATTTACTTTTAAATTTAATATTTCTCCAAAATTTAAACAAAAAAATTATGTTAAATTAAAAGTTAATTTAGACATTATCACTGGTTCACCTGAAGATGCAAATAATTATGTTTATAAATCTGTAGAAAATGCTATTGATATTATTAATCCTGAAGTTAGACAAAATCTCGTCCCAGCAAATAAAGACTTGAAAGATGGTGAATTTAAGACACCTCAAGCTTTTGAATTTAATCTTAATAATGAAAATAGAAATAAAATTGATCAAGGAGATTTAGTATTTCATTTTGCTTCTATTATTGAATCACAACCCGATTTCGAAGGTCAAGCATTATCTTCAAATAATTATCGTTTAAATACACCAGATTTAGGTCTTGGCGGTTTAATTAAACAGTTTAATAGTGGATATAATTTATTTTTAGGTTTAATGAATCAACAAAATATTACACCTTTAAGTTTAATAGAATTTGCAAAAAATCAATATTTGAATTTACAAAATCAAGCTACTGATTATGCAATTAATTGGGTCATTGATAGAATAGCAGACGGAACTCTCAATACTCTTTCTCCAACATGGGAAGATGATTTATTTGAATTATTTAAATCAGATTATCTATTAAAACAGAACACAGTTGTTTTAGAATCTTCTTCAACAGTTGATGACACATTAGCACAATTATTTTATGATAGTACATCTCCACTACCAAATACAATTATTACATTACCACAATTAGGTTTATGTTCCCGCGTCCAGCCAACAATTGGTTTAGATGAAGAACTTGGTATTATGATGTTAACACATCATGATGGTCATAAATCTAAGTTGTATAATTACAGTGTGGATTTAATTAAAAAATATGTGACTAAAAATTATTTACGTTCAAACGGCCAAACAACACCTGGTTTAATTTCTGCTAAAATACCACCATCAAGACCATTTAAGAACCAATTCTGGTTTGATACCGCAACCAATTCCTTATATTATTTTAACGTTGTTTCAGATACTATTGAATTGCCAGAAGGACAAGAAATTGGAACTTTTAGTTACGATAGATATAACAATGTATTGTACATGTTTGATGGTGCTGATTGGGTAGTAAATGGTGCTTTGAATGCTCCATGGACAATTATTCCTAATATAGTTGATGATCTATTATTAAGAATAGAACAAGAATTATTTGAAAGAATTCCACCAACATCTGATAGATTAGATTTTGTAGCATTAGAATCAAATATAAATTTTGATTCTGTTATGGAACAACAATTTAATGATTTTGGAACAAAATATAAAATTTATGATTTATATGATACAAGTTATAATCCAGAAAATCCATTTACCTGGAATTATTCATCAGTTTTACCATCAGCAACATGGCAAGATAATTATCTTTCGCTTTATGGAACAACTCGACCAGATTTATATCCATGGTTAATTGTTGGAGAAGATGAAGCAACATTTATTTCAAATATTGGTGGTGTAGGAAATTTATTTACTGCAACTATGTGGTCTTATGTAAAAGGAATTTATACAGATCCAATTTCTGTAAATACAACAACTAATACTTTACTTCCACCATATGTTAATCCGGGAAATCCAGCATCTGTAGAAGCATTAATGACAACAGTCCCTTCAGGAATTACAGATAAATTTGTTTTTGGTGATAATGGATTAATAGAACGTGTTTGGAAAAAATCAATAGAATATAATTATGATAAAGTAAAAGCCTATTTTAAAATTGATCCAGTAAATTTTGTAAATGATACATGGGGTTACTACAATATTTCTATTAATGAACATGTTATTGATAGAAATAAATGTAGAAAATTATCTCAAGTCGACTTTGCATTACACAATGAAAAGAAATCTATAACAGATTTAAATGGAGAAATTTTAATAACTTTAAATTCTGTTTATAGTGATGATGTTTATATTGTTGATGTTGTAAATAGATTGGATTCTTATTATAGAGTAACTAGACAATCTGATGGACAAGAATTTTTTCATTTATTTGATTCAGAATTTTCTGATTCAAACATTTTAAGTTTAAATGTTACTGATGAAAATTATTATAAAGGTTTATCACAGGGTGATAAGTGGATTGTTACATTAATTCAAGATGAAGATCCAACAGTAACCTTTGTCGCAAATCCTAATTATAGTTTTACAGGATTTAATCAGATCTACGTTCAACAATTAAGACAATTATCAACATCATTAGATACTGCAGTAAATGTTTCTTTACTACGAGAATATGATGTAAAAATGGGTTATAGAGTATCTGGTTTTCTAGATAATAGTTTAACAACTATAAAATCAGATACGTTTAATCTTGATAATACTGATTGGTCAACATTAATTAAAGAAAATAAATTTTTACAAGATGTTTGGGTTCATGCGCTCCGCGTTCAAGTGGTTCAAAAAGGTTCAACTTCAATTCGTGATAATAAACAAATTCCAGCAACCGCTCCTGGAGAACCAAGTTATTTAGCTGGAAAAGATTGGATATTTAGAGTTGAAACATTTAATAAAAATAAAGCGCGTCTTGATTTTTATGAATATAATTTAAATGGCGAATATGAAAACTTTGAAGCGTTAAATGGAAAAAATTCTTTGGAATCATGGAGAAGATATAAAGAAATTGTAGGCACTAGAACAGAATTTGCACCGTTTCTTGTTCAAGGAATTCAAAATCTAATTACATTTTTAATTGGATATAGTGATAAATTAAAAGACGCTGGTTGGACATTTTATGATACGAATGATCCTGTTGTTGATCCTGATACTGGTCGTGTTTTAGATTGGCAATTAGATATAGAATATCTAATTAATTTCTTATTTGGTGGAAACATAACAGCAGGTTTAGGATATATTTTAAATCCATTTAAAAATTCTTTATGGATTAATACACCAAGAGGACAAGTTGCAAATATAATTGATAAGAATATTTTTGATTTTGAAATAGGTCAATCGGTTATTAATGTAATTGGTAATGAAATTAAACCTTCTAATATTAGAGTATTTAGAGACAATGAAAAAACTGAAGTTGTAAGTGATGAACCAATGTATGGTCTTCATTTAACAGTTTCTGAATATGAACATATTATTTTATTTAATAATTATGCTTCAAATATTAATCTATTATTTGATCCATTCTTAGGACAACGTGTTTATAGATTACACTTCATTGGCCAAAAACAGGTAAATTTTTTAGGTAGACCATCATTTGGTGGCCGTTATCTTTTACAAAATTCCATGCAACAAAATATTGAATCAAGTGTTGAAGGGATTTTAAATTATTACGATTCAAATAAACAAATTACAAATGCTAAACAAACTGATTATGCAAGAAGTCTTTTAGGATATGAGGAAAAAGATTATTTCTTAGATATTGGGTTAACTGACCATTCAGCCTTTAGATTTTGGCAAGGAATGATTCCAAACAAAGGATCAAATTTTTCTATCAATGCATTTTCTAATCAATTAAATTATCAAAATGTTTCATTAGATGAGTGTTGGGCATTCAAATTGGCAGAATATGGAGATATTGGTCAAATTAATACTCCAGAAATAAAATTATATCTTGAAGATATTTCAAACGACTTTGCTCATTTTAAATTTATCGAAATTGATGAAAAAGATTATGATTATGGTTTTGATATTTTTGAATATAATGTTGGAAGTTTTGGTGGCGATATTATATTATCAGAACAGGATGATTATTTTGCATATACCAAGGTTCATGCTCTTGATGAAAAGTATTGGTTTACAATCGATGATTTAGGCTCACATCAATATTTTGAGGCCGAATTATTAAATGAAGTTTATATTTTACCGACGACATTAGATGCAATTTATACAATAGCAGATAATACTGGAAAAATGGTTCATGCAGATTTCTTTGAAATCGTAACTCCATATGAAGCTGGTGATCCACCTGTTGAAGAAAAAACATATAGAGAACTTGGTGAATATGACATTTCTAATGAAGATCTTACAACCCCTTCATTTACTCGCGTTAATTCTTCTACGATAAAAATAAAGAATTCAGAATTATTGAACAAATTATTAAAAGTAAAATGTTATGGGCGTCCAAATAAAGCATATGGACCAATGAAGGTTATTGATTATAAAAATAACGTGATCGTTAGAGATGATTTAATTCTTTGGGATCCATTGCGCGGAATTCATAATTATAGAGCTATTGAAAATATTGACATTCAAACTACTATAGATCCGGCACGATATAATAACGCTCTTCAAACTACTGAAAACTTACAATATGAACCACTTAGACCTTGGGAAGAAAATAAAGTAGGAAAAATTTGGTGGGATAAATCTTTAGTTGATTGGAAACCATATCATGATACGAAAATTTATGGTGGAATTTTAGATAGAATTTATCAGTGGGGTGTATTGGCTGATTATTCTAAGATAAAGGTTTATCAATGGGTTGAATCTCCTGTCCCTCCTTCAGAATATGAAAAATATGTTGATTCTCAAAGCCAAGAAGTTACTGGTGATTTTTCATCATATAGACCATCTGGTAAACCATTAAAGAAAGAATATCAAAGAACTAGATACTGGCAACATAGAACAGTAGCTTGGAAATATTCTGAAAATGTATGTAATGAAAAAAGAAAATTTATTACTGGAACAGATGAACGTATTATACTAGCTTCTGTTGATGTTGGAACAACTACCGGTTACTTAACAACCGGAAGATTGTTTTCACTTGGATTATCTGAAAAATCTTGTTTCTGTAATGCAATCTGGAATGAAGCTACGAAGACTAGTCCAACAGCAGATGTAATTAAGGTTTTTGGAAAATCAACAATTATTGGAAAACCAGGATTCATAGTGGGTTCTGCATATGTTATGAATGATGGTGGTATTTTTGCGTCTTCATCATATTTTTCAGATATAAAAATTGTTGTTGATTCTTCAACCCTCACAAATTATTTAACTGATGTTGATGGACAAATAATTTTAGATAAAGAATATGATGCAGAAGAAGGTTTTTATTACTTAAAAGCAACACTTGTTAAAAATAATAGAAGTCAGCGTATTTTAATTACAGATACTCCAGTAAGAGAAAATACAACATTTAATTATAAGTTTGATGACTTGGGATTTACTTTGTATGCTACTACAATTCAAGCACACGGTGGAACAGGATACCTAACATCGCAAGATAGAATTAACAAAGTAGCAAATGATCTTGGAAATACAAATCACATTGTTTATATTCGTCAATCATTCCCAATTAAAAATACAATTCCTTATGAATATTATTATACAAACACGTCTACAGATGAAGTTGAATTTGTTCAGACACAAGAATTATATTCAATGATAGACAATGTTGAATTATCATGGGTTGCATGGGAAGAACCAACAGATATAGATTCTGATGATATTGTTCCTATGAATAAGTGGGAACCAGTTTTTGGAGATTATCTTGAAATTGGAACAGATCTTCAGTCACTTACAAATGATATTAAAGAAGAATTAATTGCTATTGAAGAAACACCAAGACTCGGTTCTTATAATAGTTACAAATATATTTGGAATGACTGGACAGAACTCAAAAATCAATTAATAGAAGGTGTTAAGTTTTATTTACCAGGTGATATGACACAAGATGAATTTTGTGAAACATATTTAACAGTTTCAAATGGTCAAGGGGAAGAAATTGATTTACTTTCTATAAGTAATAAAACAAAAACAATGTCAGTTTTTATTAACAAGAAAAAGGTAGACACAAATCGTTGGTATTATGTTCCTCATTCAACACTTCCTAAAACAGTAGTAGTAAAATTTAATTCTTCTGTTTTGATTAAAGACGGTGATTTAATTGAAATTATGGTAAATGCTTATAAACCAAATCAAGAAGAATTAGAATTTGATCCAGATAAAAATCCATCAAAGGATGATCCGATGAAATTGTACCAGTTTAAATCTGATTATCCACATACTAGACGTGATCAATATACAAATTATGGTTATAAGGGAACTCCAAAATATTATTTCTGGGTTACTGATGTAAAATCAAAAACTATTGGAAAGAAACTTTCTACTAGTAATATCACTAACTTATTAACAAATAATACTGATCCATACTCAATTATCCAAGGATTAAAATACTTTAATCCATTAAATGAAAAACCTAATCGTTATTCATTATTAACTGTTAAAAACTTAAATCAAATTGTGGGAACATCAGATACATATAAACTAAGATTTACTACAGATTTTTCTTTACGAGAAAAAAATACATCTTTAGATTTAAAGAATGTTCATACTGAATGGATAAAATTAAGAGAGCGACAAAGTGCTAAAATTCCTAGAGTTTTATGGGATGCTGTCATAAATTCTATGTGTGGTGAAAACGCACTTTCTGAACAGTTACCATCTTATCGTAGAGAGTTGTATGATAGAATTCATGGAACTGCTTATCGCTATGGTTTTTCACCAGATCAGGCATTAGGTGAAAGTGGAATAATCATCGATACCGTTCAATACACAATTTTAAATACTCAACTTCATAAATATATTGATAGCGTGAATTATATTCCCGATACTATTAATTTTAGTAGTTTTGGAAATGATAGTAATGGTGAATTATATGATATTAGTAATTTAGATTTTTACCTATCATCTTCGTCAGAAATAAGAAAATTAATGGAAAATATTTGGACACACGCAACGTCAAAACAAATTAATGAAATATTTTTTGCAGTTTTGAATGACGCGTTAACATATAATAAAGACATGAAAGATATTTTTAAAACCTCAATTGTTTCAATGCAATTAACTAGAGTTGTTAAAACGGATCAGGAAACAGGTCAATTTGTTTCCGTAACTGGATAAAAAATGTCATATATCAAAGAAAATGATCTTTTAAAATCATTTAAATCCTATCTCATAGATAATAAACCATATCATACCAAACTTGATAGAATTTTTGCTGAATATCTTTTTCAAGATAGTTTTCATGTTTCTTTAATCGAGAATAAACCAGATTTACATGTTTATTTACAAAACGTATTCGATGTTAAATCATTAGGAGGTTGGAGACTTTATCATACCATTGAATCTTCGGTTAATTCTAAGAAATTTCAAATACCTCAAACAATTATTCCAAGATTTTCTATTAATTCATTTAATGAACAATTTCCAGTAGGACATGATCCAGCAACAGAAATTTCTGAACCAAGTATAAATGAAGTTCCTTGGGCACCACCAGGAACACAATTAACAAGCCAAGGGTGGTCCTATTCACATCAAGAAGGTATTACAGATGAACTTCCATATATACCGGATATTGCGCGTGTCGAAATTGAGATTACTTCAATTTCTTCAATTAGTGGTGGAAATGTTACTTATACATATACTCGTCACATTTATTATGATACTAGTAACCTGTATGGGGCTAATTTATCTACTGTTAGCGTTTATAAAGATGGAACGCCACTCATTACATCTGCCCCTGATCCTTATTATGATTTTGATACTATAAATGAAAAGATTAGTATAATTGGGTTGACAAAATCATTTGATGTAGAAATTGATGTAGATAAAATTTTGTTAACAGAAAATGTCAATGGACAAAATTTAATAACAGATTTAACATATTCACCGCTAGCAGCATCTATTATTGATGGTGGTGATATCAATGTTTCTCAAACAATAGATTTAATTACACCGCACGTAAAATTAAATCTATATAATGACTATCAAGGAATTTATTTTAACTTTACAGAATCTGGAACTTATATGGTTCCGTTTCACAATGGGTCATATATTACAGTTGAAGGTGTAGAACAGGTATTTGGTATAGATTATATTGTTTCAGGAAATAGAAACGCCATACAATTTTTAGCAGGAAAACATCCACAAAACGGTGATGATATTAGAATTAATTATTTTAATGTAGATAGATTATTCATTGCATTAATTAAACCTTATGATATTAACATAACTTATGGTTTAGATGATAATAGTTACGATAAATTTTTATATGATGAAATAACATCAAATGGCAATCTTTACAATACAGATTATTTTGAATTAGTTGTTGATAGTTCACTTCCTGGGGGCTATTCTTTAACATTTTTTAATACGGTTGATGGAACAAATAAAGCAACAATTCAAGATGTTCACATTTACCCAGGTGCTCCAGATGGAGAAAAATGGACAATGTTAGCAATTGCTCCAAATGCGTTAAGCGTGACAGGTTCAATCACTGGAAATTCGGGTAAAGCATTTTATAGAAAGCGTTATGATAACGGTAAAATCGCTTTTACAATAAAAACTACATTTTTACCATATTATATGGTGCCTGATAATCCTCAACCTCCGCTCCCGTCTCCTCCTGTTGGAGATACTGCAACATACAGTGATATTGATTTTGATTTGTTCAACGTGTTTACATTTGCTGGATCAAGGGACACACAGGATTATTTAATAAATTTAAATTTATCTTCGACTCACGGTATTTCAGATGATTTTAATAGTCAACCAATTTCATATTTTGATGATCCTGTTGATCTTACTCCATTTGGAACAATAAGTGTTGACAAAAATAAAAAATATTATTTTGAATTAACAGATACACCACCACTTGGTTCTGTTATAGAATTTAGAATTGAACAAAATACCCAATATAATACTTGGGTGCAGGTTCAAATGAAAGAAACATTAATAATAAATGATATTGAATTGTTTTCAGATATTGTTGATATTGTAAGAAATGGATATGATATTCCAGATTTTGATGCACAGGGATTAGATATTGTAAGCGAACGTGATCCAGATGGTTCACTTCACAATGAACCATTTCAAATAGCTTCTGCGGGTATTCAAGAATCTCTACAAATTTTTATTGATTATGTTGATGCAACACCTGATTCTATAATTGAAGAAGCAACAATTTGGAATTCAAAATATGTTCAATCAACAAATGTTAATGAATTAATATTACATCGAACACCATATGTAGATGGAAGCCCAGGAACTGGTCCAGAAATTTTTAGAGTTAAAAATTACACCTTTACACCAGTTAGCTCTGCTAATGGAACTTTAGAAAATCTTATTGTAGTTTCACAAGATCCAGATATAATGATTGAAGAAACATGGACAATTACTGGTTTAGATGATGTTAATTTTTCTGTTGTTGGTTCAATATCTGGTGCTCAAGCAGATGCAGAAGTAGGTGTTTTATATGATAATGGATTTATAAGTTTTACTATTACGGCTGGAACAAATGCATTTGATGTTGGTGGTGGAGATGTTTTTGACTTTGATATTTCTGGTGGATTCGTAGTCACACAACTTGATTCTGGAAGTCCAACTATTAATGTTCTAACACCCGATGAAATTTTTACATATAAAGCAGTTGATGTTTCACCTGATGTTGTTGGAACCGGTGATGGTGTTATTCAATTAACAGATATTGATCAATCATTAGCTGTTCCAGAAATATGGACTATTACTGCTACTTCTGCGACTAATTTTACTGTTACTGGTTCTGTTTCTGGAGCAGCTCCTGCTGCAACTGTTGGAACCCAATATAATGATATAATTTCATTTAAAATAACAGCTGGCGGAACCCCATTTATTGCAGGAGATGAATTTACTATTGAAATTAAAAGAGATTGGTCGATTATACATGTTAAATTTAATGTAGCTAGAACTTTTGATTTATATCTAGTCTAGAAACATTAAAAATTATAAATATTATATATTTAAAAGAGGAAAAAATGTCAAAAGAAACATTAAATACGAAGGTTATTGGTCAAGTAACTATTAGAGACAGTTTAACTAAAGAAATAATTAGGGATGTTAAAAATGCTGTCCATCCAGAAAACATGGCTTTGCTTATAGCAAGATCATTAGCTCGTGAAAGTAATGGTTTTATATATGAAATTGCTCTTGGAAATGGAGGAACATATTTAAATGCTTCAGACCAAATTGTCTATAAAACACCAAATGTAGTAGGTGCAGCGACTCTTTATAATGAAACATATTCAGAAATCATTGATGATACTGATGGTGCTGTTCCTGTTGGAAATTCTGTTACTGCAGCAAGTTCTCCCCCTCCTGCAATTACTTCATTAGTTGTTTGTACTATTGAAATTGATCCAGCCGAACCAATCGGTCAAGCATCGTCTGATGATGTTCCCGCAAATCCTGATTATGTATTTGACGAATTAGGATTAAAATCTTCTGATGGTTTACTTTTGACACACGTTGTATTTTCTCCAATCGCTAAGACAGCAAATAGAGGATTCACTATAACGTATACTTTAACAATTTCTGTTTCTTAAGGGTAAATGATGGATAAAATATTTCATACTACAGATATAGTGTTGGCAGCAACACTAAAATTAATGGGCTATCATTTAAACAGAATTGAAAAAAATGGTAATAAAGGGACTTTTTTCTTTGATGCAGTTCCTGATGATGTTATTATTGATTATGATTTAGGAAAATTATCAGTTGAGCCGATAGCTTTTAACAATAGTATTAAAGCACTTACTACAGCAACAAGAAGATAAGAGGAAATAATGCCAATCTCTCCAGGAAATAATTTAGTTTTAAATTGGACAAATGCAGGAATAAAACCAGCAATTACCGTTGCTCCCGGAACAAGTGACGTTTTATCTACATCTATTGAATTAATAGGACAGGGATATCCAGGATGGGCTATTCCACTACAAGAAAATATTCTTCATATTTTAGAAAATTTTGCTTCACCTGGTGCACCAATTAATCCTACAAAAGGACAATTATGGTGGGATACTTCTGGAACACCTGATGGAAAATTATATGTATGTTTTGATCCAACGGGAAATCCAGCATGGAGAGAAGTTATTACTTATCCAGATATTTTTATTAATGTTAATGCTCCAGACCCAGCAGAAATTGGATATATTTGGTTTGATCCTGTTAATGATGAATTAAGTTTATGTATTGAAGCTACAGTAATTTCTCCACCAACCCCTGCAGTCTGGACTAAAATTTTAACATTTAGTACTATTATTAAAAGTTCTGCTCCTGGTTTTCCAAGAGTAGATGGACAAATTTGGTATGATACTGTTTCTAGAGTGTTATATGCTTGGAATGAGACTGATAATGTTTGGCAACAATTAGGACCAACAAAAGACATTGATGTTATTGGTGGTTCTGGATGGAATGAAGTTACTCCATGGTTAAATAAGATTCTTTCAACCCCAACTAATACACTAGATAATCTTGATCCATTTACAGAAAATAATACATGGGGATTTAATCAGGTTCTTCCGTTTGGTCCATATTATTCAGATGTTCCAAGTTCAGAATGGCAAAGATTTTATGATACAATTTTTGATCTTGGAATATTATTAGGAATTTCAACATCGGGTTTAATTAAACAAGATTTTCATTTACCAGGTGCGTACTCAAATCAATATGGAATTCCATTTATGTTAGATCAATGGGAACAAATTCAGGCTCTTGTTGAAGCATTTAAAGATGGAAGAATAAATATCGATGGTCAATCTTTACAAAATAGTAATGCTATTATTTCCTTTACTGGAACAACAGGCGCAGGAACTATTTCATCCGTAACTTCACCGGATCCTAGTGGTTTTTCAGTTGCTGAAAACTGGACAGTAACGGCGACAACACCAACCAACTTTACTGTTGTTGGTTCATCTTCCGGTGCCCAGACAGATGCTACTGTTGGGGTTGCATATGATAATGGAATTATCGCATTTACAATTAGTTCTGGTGGAAATCCATTTGTTGCTGGTGATGAATTTATAATTTCTGTTTTACCAAATCTAAAATCATCATATTCAACTGCTTGGGGTGCAGGAGATACTGGAATTAGTACTACATTTACATTAGCATTTAATGACATCAATCATCAACGTGCATTCTTTAATGCCGGCGGAAGAATTAAATTCACAACAACATTTGATGATGTTACTGCCGGACATAATTTATTTTGGAATCAATTCTTAACAGAAATTGATAACGTCCAGATGGATTTAAAAACAACATACTGGGGTGATCCTATAGCAACAGAGGATCGTTCTAGATTAGGATATTACGATTTAACAACTTCATTTCAAACGATTCTTTATTTAGATGCAAGAATTTTAGCTTCAAGTGGAACAAGAAGTTATGGATATCAAGCACCGTTTGTGGCGGGTACAGTTACACCAGGTGTAACGAATGTTGGTAATGGAACTATCGGAGCAATTACCGTTATTGATCAAGATCCATTAACTTCAATTTCTGAATTTTGGACATTGTCAGCTGTTGATGCTACAACATTTACTGTTGAAGGATCAACATCAGGCCCAATGGCTGATTTAACAGTTGGAACTCCGTATGCTAATGCATTTGTTAGCTTTACACTTTCAGCAGGTGGAACTCCATTTGAATATGGTGATAGTTTTGTTTTTGAGGTTTCCGGCGTAAGCAATTATATGAAGATCGAAGCCAAAATTGATACAAATCCTAATGATTTAGTTTTTAAAATAACACTTAATGATACAACTACTGTTGCTACAGATAGTGTAACAACGTCTGGTGATGGTGTAGTTATTCAACTTGATATGATAAAAGCTGATGCAGAAATTTTAAATAATCCTGAAATTGCATATCCTGCGGTTTCAAATGTTGGTTGGGCACCTTAATCAATAAATACATAATAGAAATTTAATTAAAAGGAATTAAGATGGCAAACGATTATACACTAAACTGGACAAGTAACGCTCTTAAATCACCAATTACTTTAACGGGTGGTTCTCAAGATTCTACTAGCACCTCTCTTGTTCTTACTGGTAAAGGTTCAATTAATTGGGGTGAACCAATTCAAGAAGATTTATTACATCTTCTCGAAAATTTTGCAAACACAACAGAACCTCCACATCCAACCGCTGGACAACTTTGGTTTGAACCAACAACACAAACTTTATTTTTATGTTATTCTGTTGATGGTTTTGGAGTAGCATCTTGGACTCAAATTTATTCTATTAGTAATGTTACATTAACATCAGCACCAAATAATCCAACCGTTGGTCAATTATGGTTTGATACTAATACAGTAACATTAAAACACTGGTCTGGTTCTGCGTGGACACCAATCTATTCATCTTCAAGTTTAACTGATGAAGCTCAACCTGTTTCTCCTAACACAGGACAATTATGGTATAAAAGCAGCACCAGAAAACTTTCTATTTTTAACGGAACTGAATGGGTTTATCTTTTTTCAGGAAATTCAATAACTTCTGCAACAGCTCCTTCTAATCCAGTAACAGGCGCGTTATGGTTTGATAGTACGAGTAATACATTAAAAGTATATGATAATACAAATGTTTTCGTTCCTGTAAGTAATTCAGCAAATATTGTTTTCGATGGAACATATTATTTACTAAATGCTCCATTAAAAGTTACTGGGGTTGTTATTGCAGATGGTTTCCAATTTACAAATGAAACCGAATTTACTTTTGGCGCTACACATACAGTAGATTTTAAGATTAAAAATTTATATGCCGGAACATTAGCATCAAATTCTGTCGTAACATTATCAGCAGATAGACCAGGACACTATCAATTAAGAGTTATTCAAGATGGTGTTGGTGGTAGAACAATTACATGGCAGAACGTAGCAGGATGGTTGGGTTCAGCAACAACACCGACTCTTAATTCAACTGCTGGAACTATGACATTTATTAACTTTTTTAGATCACAAACTGGTCTTTGGTATGGTCAAGTAATTAAAGTTGGTGCATAAAAATGAGAAAAGAAACAGCTAAGCATTATGCAACTAGTGTAATTCAATATGAACGTTATTCTGGTGGAAGACAATGGAATAATATTCAAAATGTTTTACCGATAAATGGTCATACTGGCTGTGATATTACAGATGTAGCTTATCTTAACGATATCCGCGCACCGTTTGGAGAATGTTCTCCAGGTTTACCTGGAGTAGAGACCAGTAATCTACCATTATATTGGTGGTATCCATCTGATACTGATTATAAAACAGATTCTCCATATACTTATGATTATTTAAACCCACAATTAAAAACTGAATTAACTGCTGCCGGAAAAAATACAACAGGTTCTCCTACTGATGTGCCAGTCGTTGGTGATCAAACAAATAAAGTAAATAAATTTCCAAATGTTTTGCGTTTTTCAGGATTTAATTTTGATGATCCGGGGTTAGATGGTGATTCTAAAGTAACAAATTTATTTGTTTATGTTGAATATAGTGATGAATCTATTTTACCAAATAAAACTTCTATTATTCATGGAAAAAGAAGCTATGGAAATTGGTTATTGAGAATCGGTCCACCCGGTATGGCTCAGGGTGGTAGACTTATAATGAAAAGATTTGATAGTTTAGGAACACAAACTGGAAGTCGAATTACCAAAAAAATTAAAATTCCATTAATGAGGGATCAAAGTTGGGCAACAGATACCTACGGTGCCGGCAAAGTAAGAAATCAATGTAAATTTGGTTTAAGATTTAGACCGATTGCTGGTGGTTGGAACACTTCACCAACAGATTATGGTGAACACTTTGAAAATGAATATTTTGACTATTGTATAACAGATATGCGTGAAGCACCGGTCAAGATATCAGATTTAAATAATGATAATTTTTATATTGATATTTTTTATTCAAAATTTTTAAGAATTTCTGGTCCTGTTAAAATTTATTCGGTTGCTATTTCAGCAGAATATGTTAAACAAACAACATGTAATTCGATCTTAATAGCCGGACAACAAACCGTTTGGCCCTCAGCACCGCCTGATGATAGTGTAAATTATTCTGTTAAAAGTTTAAGCTTTAATACTTCAAGCAGAACATGGTCAGATGCTTGGAAATGTAATATCCCGTCAGCACCTGTCGATGCTAACTCAATTGATCTTGTTGGTAATTATGATGCTAGTATTGATATTTTTGATCAAGTTGTTATTGATTCAAATACAGGAAGCGTAAATGATAGATTAAGACCCTATGAAACAGATGTCTTATTAGGACAATTACCTGCCTTAGATATTGATGATACACAACCAAGCGTTCATGATTTAATAGTTAGAGCCAGAATAAATGGTTATGTTAATAACATTTATTTGTATAATACTCCGCGTTTTCGTTGGAATTTTTTCTTAATGGATGGACAAAATGCAGCAGATGCATCAACATTAGGATTCCCAGTCTGGAAACACAAGATGCACATGTATGAACCTGGTATTCGTACAAGCTATAAACAACCAGGACAAGATTGGTTACGTCATACTGGTGGTTATAATTTTCATGATTGTGATTATCATGGAACAACAGAAAATTGGTACTGGAGACACTGTCCAGTAAAACGGTTTGATATAAATTATGTAACAGAATCTGTTAACAATGTTACATATCCTGGTCTTGTTAGAGATCCACTCTGGATAGAAAAAGCTCTTAAAGCAGGAAAATTATTTTTAGGTGCAATGGTATCAATTAATCCTGGTACTGCATATTATTTTACAGTTTACCCTCGACCAAAATGGTTTTTAAGAGTTAATACTCTAGCATTACATGTTTGGTATGATTGTCCTTCAGGCGGCAGCGGTGAACAAAATCCTTCTTCAAGTGGTCTATTGATTAGACAAACACCATAATGAGAAAAGATTCTACCGTTCATTATGCAACCGCTGTCACTCAATATGAACGTATAACAAATGGACAGGCATGGGCAAATCCAGAATATGCACTTGCAGCATATGGAAATACTGGTTGTTCTATTGCTAATGTTTATCATGTTGAAGAAACAACCATATCTCAATTAAATCCATATGCCTATCCATTTGGGCAATATACACCGACAACATATGATGGTATACCAATAAATGATTATAAGTGGCAAGCAAATCCTGAAGGTGGAATGCCCCAAATAAAATTTGATATTCATGATCATAAAAGACAACCACATAGTTTACGTTTTTCAGGTTTTACTATTGATGATGTTGGTATTACAGATTCGTGTATAGTAACAAACTTATATGTTCACGTAGAATATACAGATAATACAATTCAACATAATTTTCAAACTCTACAATTAAATAAAGTAAATGGAAGTAATTGGTTAATTACAGTATATAAGGCTAATAAGTCAAGAATTGGTAGAAAACGTTTTGATGGAATTTCTACAACATCTCCTTATGTTTCTATTGAACGTATTCCAATGATGAGAGATCAAAGTTGGGCAACTAATACATGGGGATATGATTTAGCTGGAAATTTTCAATTTCAAAAACAAAAATCTGGAGTTAGAGAACAGGCTTGGTATGTTGATAGAGATGATGATGAAATCAGAAATTATAGACAAGAATATTTTGAAGATAATAGTAAGATTCCACCAATTCAAACCCCGGTTACTATAGCTGACATAAATGATCCTGGATTTTTTATAGATATTTGGTATGGAAAATTTTATAATATTTCTGGGGTTATTAAGATAAAATCAGTTGGAATTTCTGTAGAATATATTAAACCATTTAATACATTATCAACACTTTATCCTATAGCATCTGGTTCTCATCGACCAAAATCGATCGTCAAACCTGATAGAGCATCAATTGCTTGGGTAAATGCAGATAAAGCAATGTCTTTAGATACTACTGATCTGCAAGCTGATAATTTTGCAACTATTAATCTCTATAATAGATATTTAGGAAATAATTATACGAGACCATTCGGTGATTTTGATTCAGATTTTATTCTAGGAAGATTACCGGCATTAAGCAATATTGATGATACAACAGATTCTATTTCTGATATTATTTTAAATTTTAGAGTATGGGATTATCATTTTCCAATTTCATTTTTTTATCAATATTTGATTTATAATAGATATTTAATGTATGCTGCGGGTTTAAAATGGTCATATGTTTTATATGATGGATATCCTTTAGGAAAAGAAGGAACACCGGATTATGGAACACCAATTTGGAAAAATTGTTTACAATTGTTTGAGCCTGGAATGAAGCGTGATTTTAATTTAAGTGGCCAAGATTGGATAGATGTGGCAGGTGGTTGGAATGATACTGATAGAGATTTTTATGGTAGAGAATTTCGTTATTATAATTCAACAACGTGGAAAGATTATTATTGGTGGTATACTAGACATTATCCAATTAGACGCTATGATTCAAATTATACTAATGAAATAATGAATACAGCTTATTATCCAGGAATGGTTTACGATCCGCTCTGGATTGAAAAGGGCTTTAAAGCTGGAAATATTTTTATCGGTTTAAGTGTAGCTGCTAGATTTAAAACATCATTTCCATACTATAATTATTTTTTAAATCATTTTACTAATCTTCAATGGCCATTAAGAGTAAAGGGATTTGGAGCAAGAGTAAGATATAATAGAATAATAGAAACCCCTCCAACTGGTCCATCTGGACCTATCTCAGTAAATAGAGGTTTATTAATAAGACATACACCATAATGGCTAAATCAACTAAAATTAATAGCGAAAACAAAAAGGGCGGACAAGGTGAAGAACGTTGGATCACTAATATCTGGCGTCCTGCAATGGCATGGTCATATATGGCAATTTGTTTATTTGATTTTATCATTGCGCCAACAGGAACTTCAATATTAATTACGTTTTATAAATCAACAATTCCTGTATGGAGAAGTTTAACATTAGAAAATGGTGGTGTAATTCATATAGCGTTTGGTGCTATCTTGGGTGTAGCTGCTTGGGGAAGAACAAGAGAAGCTGTAATTAATACAGAATATAGTGGTGGATATGGTGGATATGGTGGATATGGTGGATATGGTGGATATGGTGGATACGGAAGACCAGGATATTCAAGAGATGTAATTTATACTAGGGACGATGTTTACATTAGCGATAAGAACCGTGATCGGGATCGCGATCGTGATAGAAGAACAGATAGAGACAGAAGAGAAGATCGAATAAAAGAAATTAGAAATAGAACAAATCCTAAAAATGGTTCAATGGAATTAACAGATAATATGCATGACGCTGATCACGAATAAATATAACATACAAAAAGGAAAATAACATGTTTGGATTAGGAATACTTGACGCGATTGCTGGTATTGGAAAAAAGATAGTAGAAGGTATAGTTGATGTTCTAGTTTTTCTTTTTAAACATCCAGCACTTTTGGCTACTATAATTGTTGTGATTATAGGTGGTTATTTGTACATTCGTAATGCTCAGCATATTCGTTTTCTAGAACAAGAAATTGTAAAGTATGAACAACAGCGCATTTTTTGGGTTCAATCTAAAGCAATTTATGAAAGTAATATCAGATTACTAACACAAGTTGATAAAGAAAATAATGAAACTCTTAAGAGACTTGAATCTATTAATTTAGCCGCTCTTCGTGCTAAAGAAAATTTAGAAAAAGCAAATGTGGCTGCTAAACAAAAGATAAATAACTTAGAAATTTATATTAAAACGGTTCCACCATCTGATAATGGTCAAGTAGCACCGGTTCTAAAGCGAACAGTTGAAGAAATTGATAAAATGAGAACCGAACGTAATAATCTTTGGAGAAACAAATAATGAATAATAAAATAAAAAATCTTATACTTATTAGTAGTTTAACTCTAATAACAGCCGGATGTGCTACTTCGCTTGAAAAACCAGAATTGCCAGCATCTACACTTGTTAGAAATCAATTGGTCTTAGTTACTTTGCCAGATAATTTATTTGATATTCCTGATAACATCAAACCATTAGACGTAGATAAAGCCACTCAACGAGAAGTAGCTGATTGGGTTCTTCAAAATGAAAAAAGAACTAATATTTTAGAAAATAAATTATTAGAATTAAGACGCTATTTTGTTTCTACTTATGATTTATTAATTTCTAATTCAGAAAATGTAATAGTTATTGATACAACAAAGTCTGAAGAATTTAATAAAAAGACAATCGAAGAAGCAAATAAAAAACCTGTTGTAGTTCCAGCACCCCAAAAAACTGAAGAAACAAAAGAGAGTGGATTTTTAGAAACTATAAAAGGATGGTTTGGAACAAAGACAGAAGAAAAACCTGTAGAACCTACAGTAGTTCAACCTAAATAAACTTACGCATATTCTTTAAACCATTCAACCCAGGTCCCAGGAAACTTGTCAGGTTGATACAGCCATTGATCTGCGGAGATTTGAAAACGAGCGCAGTATAATTCTCCAACTAAAATTTGAGAAATAGCTGAAATAAAATGTGGATAGGCTGGATATAAAATTAATGTTCCGCGTTGTGGATGCAAACTAAAATTATATTGTGGAAATTCTAATTTACCTCCATATACTTCTGTCTTAACATCAATAGGAACTACATTATTATAATCTTTAAACCATAAAATTCCAGTAATATCTCTATCTTTTACCTTTACCCATTTTTTTCTTAAATATTTTGAATTAGCACAGTTTGGTTCTTCTGCTAATCCCTTTGATAATGGAAAATATTGAAATAAAATTTCTTCTGTTCCGCGATATTTTAAACCGTAATAAGATTCTATTTCAGGAATTAAATCTTTAAATTTTGAAAAAATAATATTTTGAGATTCTAAATTAAATCTTTCCATCTTTGTTGCAAAACCATCATCATCTACTGTTGGTTCTTTAACTTCTATTTTTTCAAGAATTTGATCACATAATTTTGCTGAAATAAAATCTTGATAAACCAAAAATGGTGATTTAGGTTCTTTCTGAACAGCCATATATTATTTCCTTTTTAATATAATTTTATTTATTCTTCTTCTGATTTTTCGATTTTTACAGGTAATTCTGAATCTGCTAAAAGATTTTTTCCAATTAGAAAATCATATTCCAAATCTCCACGATCTGCAATTGTAATTTCTACGCCCTTATATTCCTTATCCTTAAAAACAACGTTCATCTTAATAACAGCTCGTCTAATTTTTTCGTGATCTGCTTTAACAATTCGCACGACCTTTTCAACAGGAACACGATATACTACATCATTGAACTCAAACTTAACTGTTTTCTCATCATCAGCGAATTGAATATTTTCACCATGAATTGAACAAGAGTCAGCACCGGTATCTACTTTTGCTTCGATAGGTTTTTCATCGTTAAAACGTTTAATAATAACATGTTCCGTTTCACCCACGAACTCTTCTTGATCTTTGGAATTTTCAGTTTCTTCTTTTTCTTCTTCGTCTTCTGATTTTTCTTCTTCCGGCGCTTTTCCTGGCTCAACACTATTATCAACCTCTCCTAATTGCTTAGCGATGAAAAGCATAACTGCTTCTGCTAAGTTAACATCTGGGTGATCTTCCTGAATCGCTTCTAATCCTGGAGAACCATTAACTTCTAATACTGTCATAACACCATCATCACTTAAAAGATAATCGATAGCACAGAACTGGGTACCAAGAATTTGCGCAACTAATTTGCTTACTGTTAATTCATTTTCAGAAGGTTCATATTTTTCAGTATTCTTTACAAGCTTTCCATTTTGATGCGAGTTCGATCTGAAATCTGCATCGGGAACAGAACGCTTGTTTGATGCTAGGAGTTCATCTCCCAACATTATAATGCGGTATGAAAATTTATGTTCAATATATTCTTGAACTAAGAATGGGATTTGTTTTTCTGAAAGAAGCTGTGCAACTGATTTAAGTGAGGAATAAGAATCAATCTTCATTACACCAATTCCTTGAGAACCGGTATCTGTCTTGACAATAACTGGATAAGAGAAATCATCTTCAACCAATGAAGTTGCACCAAGAACCGCTTTAGTCTTTGGCGTCTTAACACCTTCTTTGTTTAACGCGCGTTCTGTTAAAAGCTTTTCCTGACACTTTAACATACCATCAGCGGTATTAATCATCTTAACACCAACATCTTCTATAACTTGAAGCAAACTTTTCTTAAGACTGAGATTATCATCATTAAGACGTGGAATACAAAAATCATAATCTTTGACGTCAAAATTAACATCATCTTCGGGATTAAAATATCTTACCTCGCATTTACCATCACCGGAAAATACATAAGAAAAATTTTCAGTTAACGCGATTGTTACTTCCATGCCATGTTGTTTACCAGCTTTTTCTAGTTCTACTGGTACGTAATTTTCTGGCTCAGATGTAACGATTAAAATTTTCTTCATACTCTAACCCTAATTCCCGCAAGTTCCATCATGCGTTTAGTTTCTTCACTTACCTGTTTTTTACCATTAATATCAAGATGACGTCTTTCAGCTTCACGTTTTGCTGCTTGTACCTGTAGCAGTGCTGCTCCTTTTAGAGTTGCAGGATTCCAACTAGCAACCGTAACAAGATCTTTATCTGATAATTCACGTGCACGTTTTACAACATCCTTTGCAGATGTACCATACCAGAATTTAAATGATGTTAGTTTACCTTCTTTAATTTCATCCCTAGCTTCAATTGTAAGATCAACCACTGCTTTCTTATCTTTATCTGCTTCGTCATTTTCTTTTTCTTCTGGATCACCAAGATTTACAACTTCAGGACCATCTGCTTCAACAGATGGAGGAGTTTCTTGAGGAGCTTTATATTCATCAGATTCAATTTCTTCTTCATCTTCATCTTGATCACATTCAGGAGATACTAATTGTGGTGACACAACTGGATCCGGAGTTGGTACAGGTTCAGGCATTACACTCATAACAGGAGTAGATGCATTTGGTGCTGGAACAGTTCCCGCAGTAGCATCAGCCATAGAAGATTGCGCTGGGGTATTTAATGCTGAAATCTTTGATGCAATCATTGAAGATAGTGAATTAAGAATTGCTAGCTTGTTAACATTGTCTTGAACGTTTGATTCAAGAGACGAGAACACACCAAAAATAGATGTCCAGTATTGTAATGCTGCATTGGCAGAAATATCATCACCTTGGAAAAATGGTGTAGATAAATCTTCTTGAATTTGTTTTTGACTCATTTTACATTTCCTTATAGAATTTTTCTACTCTGTTCATCAGTTCATCTACAAGTTCTGGCGTGATTTTCTTCTTAAAAACTTGTGGTAAACCTTTTTCTACTGCTACAAATATTACAATATCTTCAATATCGGTACCAAACATTTCATTATGAGCAATGGCGTAAAAAGCACCCTGAAGAAAATAATCCTGAACTCTATCTAATCCCTTAATATTTGTAGATGTTTTCCAATCTGCAATAACAGGAATAAATTCATATTCTCCAATAAAATCACATCTTCCAGCAACACCTAACATATCTGAAAACAGTGTTACTTCTTGACCATATACTTTATTTATAGCTTTTAATTTTAGTTTCAACCCATTGAACATTTGAACATCAACTGGTGTAGCAAGGGGACAATTAATAGGTTCATTCTTAAGAAATTGTTCTATCATTAAATGAACTTGTGTTCCTCTATCCGCTGCTCGTTGAGTTTCCTTTTTAGCTTTATCTGCTCCGAGCCAATTTCTCCAGCCTTCAAGGGCTGCAGTTTTTTCTGGTGTAGGTGTGCTTCCTAAAACAGTGGTTATAGACGGATAAAAGGTTTCATCGTTGACTTGATAAAACCTTTTGCCTTTAACATCTACTGTTTGTAAAGCTGGATAATTATAACTCAATTATCAGATTCCAAAAGTTTGCCCCATTTTTTCTTAGTAGAAGGCCACTTAACAAACTTGTTAAACAATTTCTGAGGATCCGAATTACGTTGGGCAACTTGAATAGAAAATTTCTTTCCTAGGAAAGTACCTTGCAACGAACCATAATCGCCATGCACATCATTAGAATCTAACTCTGCTTTACCAACCTCTTTATTGGTTTTGGTATCTAAGATCGAATAAACTTTATGACTAGATTTTGCTACTCGTGGTGGTTCAGATTCCCAACTATAATCATCTTCATCTTCAACAGAATCTAATTCATGACTATCATCATGATTCCATTTTGTCATAGAAATCTTCTTAAGAGTGTACCCTTCTTCTAATTGTTTCTCACCTAATTTGTGATACCATTTCTTTTTCTTATCACGTTCTGGAACTTTAAGATGTGGAACAAATTCCTTTTTATCTAAATAAAGCTCAAACATTGCCTTAATTACTTCTTCTTTATTTTTCCTGTAATCTACTTTGTTGCCAAGAAAATTATAGACATTTTTCGCAGCTTTCAAAATGTTTGATGGTGTTTCTTTTCCATCTTGTTCATTTTGAATATAAAATGCCATCCACCAAATAATTGCCCATTTTGGATTTTTAAGTCCGCCTGGTTTTGGACCAGGTTCATAAGGACCATAACGACCCTTTTTCATATACCAGTCTTGGTTCTGTTTATATTCTTTAGTCCACCACGCAGGACCTTTACCGTCAGTGAACAGATTTTTAAGAGTATCAAATGCATAGCCCAAGGATAGAAGGAATGAACTAAAAGGCCCGATCATTCCTTCTTCTGTAATTAAAACTTCATTTAGTTTCATGATTATTTTCCTAGATAAATGTCTTCAATAGAGTTGGTATCAGCCCATGAAAGAATTAATGGTTTTTCGGCAATTGCTGCACCAGCCTTTTTAACCATATAAGTTCTTGCACGTGGTGAAAATACCCACTTGGTGCCAGAAATATCAGAGTCTGGAAGAACAGCAATTGATTTATTAGCAATAGCTTTAATCAATTTTTCAGTTGATTCATCATCAAGAGTAATTTCTAAACCGTCTGTTGTGATTTTTAGTTCACCGGTCTTCTTTACCTTTTTGATTTCCCATTCTGCTTCTTCTCCAGCTCTCTTATCCTTCTTACGACGTGGGAGCTTTACCTTTGCATCTTTGTCTGCTGGTTGATCTTCTGGATCATCAAGCATGGGTTCATCTCCCCACTTAGCTTCATTAACTAAATCTAGTTGTTCTTGAAATGTTGAACCTGTTCCAGACATTTTCTTAGAGATAGAAATTAGATTCTGACGAATAGGACTTACAACCTGGTTAACTTTAGTATTAGACGTAATAGCACGTCTTACTTGTTGCCACGCCGATGTATCTTCTAATTTAGAAACTAATTCAGCCTTATCTTCAGGAACTAATTTGTTAAGAAGATTCGTAATAAAATCTACAGTATCAGAACCAACGTTTTCATCAAGACGTTCTTCATTTTGAATTTTTTTATTTACATTTTTCTTAACTTTATATCCTGCATCTTTATTAAGTTTATCAGCAAATCGTTGAGCTGCTTTTTCATTAGAAAAACGTTGATCAGAATCTTCTACCCAACCTCCATTTGTAACCATCCATCGTCCCCATTTATCTTTTTGCGGAACATATTCTTCACTTAAACCCTCATTCGTTTTTGTTTCAAAACGATGAGTAAAAATTCTTAATGCAGAACGTTTTACTGAATCCTTTTGGAATTCCTTAGCTTTATTCTTAATAGAATTAACAATCGCATTCTTATAAGAAGATTTTACCATAAATGAATCTGGAAGTCCAAGCATCAAGATTGTTTGATAAAGTAATTTTTGAATAACAGTAACGAAACGATCATCAAGTTGACCGACCTTCATTTCTGCTGCTTCTTTCTTTTCTTTTTCAGAAACCTTTGCATCCTTTTCATCTACTTCTTTTGCTTCAACAACATCTGTAGTTTCTTTTAAGCGATTGATTAAGAAACGTAGTGCTTGACGACGAACTGGATCTTTTTGTAACTCCCTTGCCATATCACGAATTGATGTAACAATAATGTTTTTCTGTGGTGCACGAACAAGAGCTTCATCCGGAATTCCAAGATCAAGCAATGCTTGGTAAATCATGAATTGATAAATTGTTGAAAAACGAGAATCTAAACCACCAACTTTATATCTTTTTCCACCAGGCTGTTTTACAACTTCTGCTTCATCATCTGCTGGACCACCATATTTGAATTCATTGAGGTCTTCACTGATATCAACTAATTTTATATCCTTACCCTTAATTGTTTTTCCATTCTCAAGTTTATACATTTCTTGACCATTAATAGATTGAATTTTAATAATTTTTAATTTTTTACCATTTGAACCCACATATGTAACACGATCACCAACACGTATCTTACCTTCATTCATATTTTCCTTGGCAATCCATCTATGTGTTTTCTTTTCAATATATCCGGCATCAGCTAAATCATCTGGAAAACGATCTGCTATCCAATTATCTGGATCACCTGTCCTTGCCTTTGCAACACCATATGGCATTTCACCACTAAGAAAATAATAATCATATAATACATTTTGAAGTTGATTATTTTCATCACCGTTTAACCACTTCATGATTTTATCTTTACCAAATTTATCTACGATATCATCGACATTATTAAATTCAGAATGATTTTCAGTTACTTTTTTCTTTGCTCCACCGGTATTATGACCCTTAAATGGTTTAACGTCCGTGCCACCCCATTTCTTTGCCATATTATTTGCGGTCTTTTCATCGAAAGCCATGAATACTTTTTCTTTGCCCTTAACAACGGTAACAAAACGTTTTCCCTCATCTAAAAGCTTCTGCGTGAATAATTGTCCATAAGACATATTGCTCTCCTTCTTAACTAAATGTTTTGATTTTTCTTTTCCGTTTTTACCCCATGCCTTTTTATTCATGGATTCTGAACCATCATTTTCTTCATCATCCATATCAATATCATCAACGGACAATTCATCATCTTCTTCTGTTTCTTCATTATCACTGTTTTCATTATCTGGCCACTCAACATCAATAATGTCAAAATCCTTTGATAATTTATTTAAAACGTCTTCGATAACGTCTTCAACACCCAATTGTTTTGATAATGCTTCTTCAAAATCATCAGCTTCTTGTGCTTTGACATAAACTTTAATAATGCGCCCATCATCTGTTTCTAATCCAAATGTGACGGTATCTACTTCTTCCATTTTTTCAGCTCTATCAATTTTTGTATTCACCGTTTCTACAGAATTCATTCCAGCAGGTGCCCCCACATCTGGAATTCCAAATTCTTCACATAAACGTTTAGTTAATTTTGACATTTGAATAATCTCCTGAATCTATTTTCTTTAAAATGGAAGGATCTTTCCATTTTTTTACTTTCCAATTTCTTTTTCTTCTTTTAATAATTTTACCCTTATCAAATTTGTAAGGTAACGTTCCAATATCTTTTGCCGATGTTCCATCAGGAGTAGTAACATTTACTCCAGGACCAGGATTTCCTGTACCAATTTCCCCTTCTCCGCCCTCATCTTCAAACATTCTAAATACTTTATTAAGTTTTTGTCCTAGTGTGCTTATCATAGAATTTACAGTTAAGTATTTATTATCTGTTAATAATCTTAGTCGAGGTAATAAATCAGATTCATTATCAGATTGCATCAAATATGAAAAAACATTATATAACAAATCACCTTTAGACATCTCATCAAGTGAATCCCAGGAATAAATTCCGTTTGCAATATTATCAATTTTTGAATGAGATAATTCAAAACGAACCTTTAACAATTTAATTGAATAAGCAGCGTCTGTCCAATTAATTTTATTAGAAGAAGATGTCGTATAATTTTGAAGTTTTTGAATACGTGAAGTTACAATTCTACCGGCATTTTTTGCTAATTCATTAGCCGTTGTTGGAAGAATTATTTTCTTTACGCTTTTATTATCTGAATTAAAAACGATAAATCCCCAAAAATTAGGACGAGACATTGAAGAACTAAATTTTTTAAGATTAGCATGTTGTTTATCATTTAATAATTTTAAACCCTGTTTATCTTCTGCTCTTATAAGAGTCAATGCGGCAATATAATTAGCGAGATAAGCGTTCGCAATTGCCGGGGCTTTCATCATTCTAACAGAATTTAATGAAACATTTTCACTTAATTGTTGTAATACTTTATTCATCTTTTTCTTCCGAAAAAACTTCTTTAATTTGTCTGCCAAACATCGCAACAATTAAATCTGCAATATTTTTTGAATTTTTAACACTAGTTAATAATTTTTCAAGTGTTCTCTTTGTATCTGCAAAAACAAGAAGCGTTCTTTTTTTAATTTCAGGAGAATATCCTATAACTTTTCCTGATGGTAATTTCTTTTTATATTTATCAACATTATTTTTAAAATCTTGTAAAGATTCTTCAAGTTGATCAAACGTGGAAATTAAAATAGCTTCCATTTTTTTCTTTGTAGCTTGAACATTTATCTGATTAAGTGACTTAGCCATGTTAACTACACATTCTTCTGGTGTTTCACCACCAAATTTTCTAATTGTTTTCTTTACACCGGCCGCAGTTTCTAAATCAGTAATTCCAAAAAGTTTAGCTATTCTAATTTTAGCTTCACCAAAAATACCACCGCGTGAAGCGAGCGGTGCTAATGGGTCAGCAGTTTTTACAGTGCCTGAAATATTTGAACGAATTTCATGATTGAACGAATTGATGGTTGTAAATACATCCTTATCAACAATTTTAAATTGTTTTTGAGAAACAGGATCTAAGAAAACAACACCTTCAATTCCAAGGTCTTCATCCGGATGAAGATTTGTATCTTGAATATTCGGTTTAATTTTACGAACAAAGATATTAAGTAAAGTATCTTTAATTGTTAACTTATAATCTTTTTGAACTGTTTCTTTAATTCGTTCTTTTTCATCTCTTAAATCTTTTACTCTTGAAACCATAACATCATAATTTGTCTTAATATCGGGTTTATTTAATTTTGTTGCTTTTTTATTTTCAGAATTTAAGAATTTTTTAAGAGCTGATAATTCTTTTGATAAATTAACTGTTTTAAAAATATCCCCAGGAACCTTTTCTGGAGTTACAAATTTCCACTTTGAGTCTTCTTTAGAAAAAATTAAATTTTCACCATCTTCTGAATCTGTAACTTTTGATGTTATTTCAACAATCGTTTTTTCAAGAGCATTACTTAGTTTTTTAATTTTAGTTTGATCTGGTGTTTCATCTTGAGGCGTTTCTAGCATTCTAAGAAATGCTATAAAATTCAAACCATCTTTTCCATATGTAATTGCATTGGGTTGTCTTTTATAAAGAATTTCAACTTCAGCAGCAGAACCTGTTCCAAGAATTTTTGAAATTACATCTTTTTTCTTTTCTAAGACTTGGTGGGCGGTACGAAAACCATCATAAGCGATAACATCTTCTGGATAGTCTGATGCTTTATAGAATTTTTTTCCACCTTTACTTTCTCTTGAGGTATAAAATTTACCATTTTCATCAACACCGACTCTTAGATTTGAACCATCTAATTTTTGTGTTGCGATCATTTTATTAAAATTTTCAATTGCAAAGATAAAATCTTCAATAGGAAGATCTTCTATATGATCAATTCCTTCAGAAACAAATGTTTTTTGTTCGTTTAAAGCACTTGTTTTTAGAAAAGACGTAAAATTGTGTGTCATGTACATTATCCAAGCTGATTATATTATATTTATTTGAAAAATAAAATGGCTACCATTTGGTAGCCATTTCAATTTGAAAATCTAAGTTTTTAACTACAAAATTTTAACATCGGTAGCTTGTTTTCCATTATTAATATTTTGAATAATAAAACTAACCTTTTGTCCATCCCTTAATGCTTTAAACCCATGCATATTAATTTCAGAAAAATGAACAAAAAGATCTTCTTCAAAACCGTCTGGTGTAATATAACCAAATCCCTTAGCAGGATTAAACCATCTTACAGTTCCAGTATATCTTGCAATATTTTTTTCTGAATCTTCTGGGTTAACTTCTTTTTTTTCTAAACTTTTTGAAATTTCCTGTGTTAATGCTTTTAACGCGTACTGTATTTTTATATAATTTACAGCAGCATCATTTAATTCTCTATCCCAAGTATTATACATTAATACCATGTTTTGAACTTCTTTAGATAAAGAATTAAAATCATATTCTATTCCATTGAATGTTACAGATCGTTTTTGTTCATTTTCCATTTATGTTCTCCTAGACATCCATAATATCAAGCAATGATTTTCCGTGTTTTGGTTTCTTTGATTCTCTTTTATTTAATTGTAAATTTGTAACAGAATTATTCTTAGAAGAAATAATTAAACTTACTGGATCAATATCTAAATTAATGTAAGAACCTACACCACCTGATGATCGTGTTTTTAACAACTTCAACATATATTGTTTCATCGCTCGCATTTTTTCATCTTGAATAATAGCAATTAAATTATCTGCTGTATTAATCTTAGAAATACCACCAGCAATTTGTGCGTGTCCTAAATCAGATAAATCTGTTTCATGAGATGATCTATTTAATTGAGATGCTGTTATCATGACAGCGTTAAAATCGTTTCCTGCACTTCTAATTTCTTCTGCAATATATTTATCCTTTACAAACATATTTTCTGCTGAGATTGCTTGATTAGATGTCATAATATCCATATAATCAATTATAATAAAATCTGGTTCAATAGAATGAATCAAATAAAACTCCTTAAGATAACTACGAATAATATTCATATTTGTAGTTGATTCTGGCATTCTTTTGACGAACATTTTTCCAGACATCGATCCTTCTTTTTCAACTTGTCTTGCAACTTCAGACATATTCTTAAAAATATCAGCTTGACCATAACCCGAAAACATCGAGTCAAATCTTTTTGCTACAACTTCTTCAGATAATTCTAATGTAATGTAAAGACCATTAAGTCGTTGTTTTACAAAATTTCTTGCAAGATTTGACATCATTAATGATTTTCCAACACCGCTGGCCGCCGCAAAAATTGTTAACTCTTTTCGTAAAAGACCACCGTTTAATAATTCATCTAATTCAATCCATCCTGTAGAAATTGGTTTATTATTTAATTGAAGTCTTTTTAATCTTTCTTCAGGATCAACGAAGTAATCTAGTCCAACATTTTTATGTAATCCAACGGTGATTGCTTCTTTAATTCTTCTTTCAATTTCTCCATAATCACCATTAGAAATAAATGATGGTGCAGAATATACTGCAAATTCTATCGCTTTATTTTTACAAAAAGCTTCAATTTCCGCTGATGCATAATCAATTTCTGCTTTTGTTAATTCACCCTTATTCTGTATTTCAATGCTTGATTCTGCTTTAATTTGTTCTGGTGTTGGTGATGATTTATATTTTTCAAAATAATCTTTTGCAAAAATTGCTGCTTGTTTAATTTGTGGATCAAAATAATCTGCCTTTAAAATTGAATTAACTCTACCAAATAAATCATTACTTGAAATACAATATTCTAATAATAGTTTTTGTTTTTTAAGGTTCAATCTTCCTCCCTATTTTATTTTTAATTATATCATATATTTTTTTATTCTTTTATTTTAATAGATTGTAACCAGAGCATCGCGCTGAAATTTGTTTTTTTATTTTCAATAATATTATTTAACATCCAAATTTTTCCCATTTTTTGTAGAGCCTCATTTGCATCGGCCAATTCACCATCTATGAATGTAATTGTCCATCCATGTTTAACAACATTTTCTCCTAATGTTTTTCCATTCTTGTCTTTATCAATTACAAATATAATTTCTCTGTCTTTAACTCTTTTCAACATTTCAATTTTGAACGGAGATAAAGTTGATCCAACTAATGCTATTGCATTTTGTCCTATTGATATAGCATCTAACACGCCTTCTGTAATAAACAGTGGTTCTTTTGTATATCTGGATAATTCGTCAAAATTAAAAATAATGTTTCCTCTGGAAACAGAAGGATTCTTATATCGCTCATTATTTTCTGGATCCATTTCTCTAGCTTGCCAATAAATTATTTTTTCTTGAAAGAAAAATGGAATAATTAATTTGGAACGAAGATGTCTATCATTAGATAAATACCAAGTATAACTTTGTTCTGTTAAACCTCTAGATAATAAAAATGTTGAAGCAATTTCTTTCCATAACAAATCTTGTTCTTCATCAAATGAATAAGATTTTAGAGGTAAATCAATTTTTGATGGAAAAATTAAGTCAGTTTTTACATTTTCTTTTTTATTTTTTATATTAGGATTAAAAAACTTTTTAGATAAGATATTATCTATTTCATTATTATTAATATGAAATGCATTTAGAATTTCTCTAAATTCAGAAGACATCGTTTTAGCATTTTCATAATGCGATTTATCAATTGAACAATTAAAACAATGATAATGAATTTTACCATTTTCAAATTTAAAACCGGCACGCTGTTTGTAATCATTACAAACAGCGCATTTTAATTGTTCAAATCCGGTCGCAGCTCTTTTAGAAAAGGAAACATTATTCCTAATAAGCTGTTCAAATTCATTTTCAATTAACATTATTTTTTGTTTATATTTTTTACCGCTTGAGAAGAAGCATAATTTACAACCCCGCGAGTATATTCAAATTGACTATGGTTGATTATATTTTGAGCACCACCTAGCCCACGATTATACGCAGAAATTGCAAATTCTGCTGATTTGTTAACACCCATTAATAATAGATATTTGCTTGCAACACGAATATTAAAATAATCATCTAAAATTAATTTTGCCTGAAGTTCTTCAATGGTTTTTGTTTGTAAAAAATTCCACATTTCAGGATGGCGTTTTAAAACATCTAATGCAGCTGCGATTTTAATTTGACCGACACCATAATACTGATTTTCTTTTTTAATTGGATCTCCTGCTACTCGAAAATTTTGAGCACCGCCTGCGGCGGATTCCTGTAAAATCAATCCCTGTAAATATTCTGGATTTTTATGTCCATCATTTTTAGCAACTGCATATGCAAAGCTCAAAAGTTCGTGTTGTCTTGAAGATAAATTTGATGGTAAGACAATAGAAAAAGGTTGACTACCATTAATTTTATTTTTTGCAGAAATTACTACAGTTCCATTTTTTTCAAAAATTTTTGGGCCAAATGAATAAAAACCAAACGATATAAAACTTAAAATTACTACCATAACAAATACATTTAATTTCAAAGAACCACAATGATCATTTGAAAGAAAAATTAGTCTCTTTGCCATTTTCTAATCTCCTTGTTTAAGGGTTGCTTAGGATTTGCTAGCCTTCTATTTTTCTTATCTCTTATAAAGCATTCACATTATATTATATCATAAATTAAGAGAGAAGTAAATTAAAGGGGATCGAACGATCCCCTAAAATCTAAACCTGCTTATTTTTTATTTATTATTAATTTGTATTTGGATCAGGCATTTCTCCAGAACCTAGAGTTTCATCTGGATTTGTAAACTCTGACCCAACCATCTTATCACTTACCGGCGCTGCATCACGAATACTTCCACCGATGACTCTTTCTTTTCCACCCTTAACATTCTTTTTCTTAGTTAACTGATGAAAATAATCAAGAGCGTTCATTCCATTATTAATTTTAGACATTGATAATAGTTCCCATAATTCATACTTATCAGCGTGCGGGCTCATTAAAACCGCCTTTAGACGACCTCTATCAATTTGATCTAAAATTCCAGTTTCAATATAACTAAAACCACCATCATCCCAGCGCTTTACTATAGCTACTTCTTTTAAAACACCGGTTCCATCAATATCTTGATATTCAATATGATTTTGTTGTTTTGCCATTTTATTCACTCCTCAATAATTAATCTTAATTACTATTATTTAAGGTTTAAAAAATGATTTAACTTTTTTTTCAAAAACTAATAAATAAGTGTTCCTGAATTTAATAGGAAAAAAGACTATTTTTTTCTTTATTTGATTCTTCTTGTAGAATCGGTTTATTTTGATTTGGTGAAATACCTTTTGCTGTTTGTGTATTTCTTATAAAAATATCTTGAAATTTATTAATTTCTTCTGCTATTTTTTTAAGCTGAAATTGACCGAGAAATTTTAAAAAATGGAAATTTGAATATTTCCCTAAATTATTTACCTCATCTTTAATATGTTCAAACATATATTGACGAACTTCTTCCGGTTGTTTAGTTAAATCTAGCAATAATTTATTTTCTTCAAAAAGATCACCCACTCTGTACGTTATTTCTTTACCATTTACTTCTGCTGTCCATGTTTCATTCATTAATTTTAATCGTTCATATTCATCTTTAAAGGCTCTTTTAAGACGGGTTTCACGAACATTTGGTAATGCTGAAAATACGTGATCTTTTTTATCTCCACGAATGCATTTTTGAAACATAAAATAATCTAAATCATCAAAATAAATTTTGTCGCCGGGCTGGTTTCTTAATTTACCATCACGTTGATTAATTAATGTAACATTTGGATTTTTTAATAGTTGAATAAAGTCTTTATCACCGGATAAAATAATAACTTCATGATTATCATTAGCATATAATTGCGTATAACCAGCAATTAAATCATCGCCCTCTAAACCTTCAGCGGAGAGACAAATAATTGAGGTATGATGTGTGCAAGTTTCTTTAAACGCGTCAAGCATTTTAAAATAATATTCCATACTAGAATCATATACTCTATTTCCTTTGTATGGATTTTTTGATACACATTCATCAGATTTTGTGAATGCTTTTCTCCAGTTATTTCTATTTTCAAAAGCAAAAACAATGTAATCTGGATTATGTTGACGAAAAAATTTTTGTACACGAGTAAACAAAATGTGCATACAAAGACCCGCTAGTGTGGCATCATCTGTTCCAAAATTTTTATTCTTATCGTTTGGTTTATTAACAGCAGCCACTTCATAAGCTATATTTGGAATATCAAAAACAAGACTTTTCTTTTTCATGATAAATTCGGATGCTCCTCAGAATTAATTTTTGCACGAAGTGCTAGTTCTTCATCATTACTATCAAGAAGAATATCTAAATGTGATTGCGTGATAGCTTGAAACCATTTTTGAATAATTTCTTCTTCAGAATCTCCATCAAATCCATTTTTTCTAAGATCGATAATAAAAGCTTCATTCCAATCAAATTCCATTTTTAATCGTCCAATTGGGTCAATACCCTCAGAAACAATTTCAATGTATGGTTCATCTGATTCTTTCTTTTTCTTTTTAGCTTTAAAAGCTCTATAATCTGTTAACCATTTAAACATGATTTTATCCTAACGCTGGGACTATAAAAAAGTCATATCCGTTAACGATGATTGTTAAAATACCTTTTTCACCAATCATAACATTTACCGGGCTTGTTCCATTTACAGATGCAGCTTTTAAAAGTGGCAAAACTGTTTTAACTGGATAATTATATGAAAATGATTTTGACGCTGGTTCAGGTTCTTTTTCAGGAATCCAAGACGCATCTTCTGCAAACTTAGTGCTAAAAATATCATTGTTAGTATCTACGGCTTCAAAATAAATTGAACCATCTTTTTTAGCTGTAATTATAAGATTATCGGCTGCCATAGCAGAAATGGCCATTGAAACTAAACCAACAGTTTTTCCTGGAATTTCAACTAACCAATGAAGATTATCATTAATTGCCTTTGGCACACTTTTAATTGCTTCTACAGAAGCACAACGATATTGAACTGAAGTATTCGTTGATGTTAATTGAATATGTGAAACATCTTTACCATTTTTAGCTGGAACAGCTTCAATTTCATATGTTCCTGCCATTTTAACCAAATTAAGACGAGACATAAGATTGCTTAATCTATTCATACCAACGCTTAATTTTCCAAAATCTGGAACACTCTCTTTTGAGATTATAACAGTTGTTTGCTTTTCATCTATACCTCTAATTTGACCATCTGCGATAATCATCTTATCGATACCAGCAATATTGGCTGTTTGAAGTAAATTATCCAAATTTTCTATAGATTTATTATTTAATTTCATAACTAACTCCTGATTGTAAATACTGTTTAATTTTAATACTTAAAAAACAAAAACTGAATTATTAAATTGAGATTGAACCGTTGGAACTTCCCAATCCAATGCATTAAAAATATTTGATAGTTTATTATCAATTAATTTCTCTTCCATGATTTTCATATCAACCTGAAAGTGTTCATTAAACCAAGACGGAAATTTTGTAGTATCTGCTGGAAATGCCAAGCTCTTGAAATTATGATCATTCTTTTTAAGATAAACCAATCTTATTTTTGAACCTGATGTAATTGGTTGACTTTCCTTATCATTGAATAATTTTAAGCATTCATTATAATTAATAGAAGCTCTAATATGTCCTGGTAAAGAAACTTTTCCTAACCCTTTCTTTTCAAGACGTGACCAGCGTTGATAATAATCTTCTAATACTTTAGCTGAACCCTGTGTTGCAATATCCAATGGATTTAATGAATCATCTAACGACGTATCAAATCCTGTTCTAAATTTTATTATATAATCTTCGATTATTTTTTTATCTACACCATAAAGAATATCTAATGTAACCTTTTTTAGAAATTGTTTTATATACTCTGGAGTTGTAGATGTTTTAATATCACTACCCATTGTTTTGAATGATTTCTTATCTTCACGTTCTAAATCTTTTCCTTCTAAATTCACAACATACAACATATATTTTTTCTTTGCTTGAAAAATTGAAGATTCCGCAACAACTTCTCTATTAGCACGAATTAAATTATCATAACCTGAATTACACAAGAAGGCGCTCTTCATAAAATCTGGAAATCTATTATTAACTTCATTTACAATTTCATCGGCGATTTCAATAGCTTCTTCTTTTTTAGAGACTAAATCCTGTAATGATGCATAGCACGAGTCAGTATCGCCATAAATAATTTCATTCCCATCATATGTGTATTGATTTACGCCTTCACTATCTCTATGTTTTATAACATCTGTATTTTTTCCAGAAATTAAATTGCCAATCGTTTTAATCATAAATCTGGTTATTTGACGTCCAGATGCGGTTGTTGAAGCACCCAAACGTGCATCATGAAAACGACAAAATTCATTTAACGTTGCTCCATATGTTGAATTTAGAAGAACCTTACGCACACCTTGTAACATATCATAATAATCAGATTGTTTTATACATTCAATATATTTTTCATCATTTTTAGATTTACCAGAATTAAGTAATTCTTCAGCCTTTTTTGACCATTCTTTTTTCTTTTTTTGAAGTTCTTTTCTTCCTTCAAACCAATATTTTAGAACCGCTGGGATTAATCCTTCACCAGAACTTTGATCTAAAACTGTTCCATATGCAGTAACACACCATTTTTTAGTTTGTAAAATTTCTTTCCATTCTCGAGCTGTAGCTTCTAACGTTTCATCTTCATTTTCAAGTCGCAATGTAATTTCTTCTTCAGAATTTAAGAAAATAGCTTCCCAATCTAATTCATCTCTAGTAAATTGACCAATAATTTTTTCAATGGATAGATTATTAGAACGCATAACAGATGGATAAAGTGAATTTATATCACAAGAAAAAATCCATTTCCAAAAACCAATTTTTGGAGTCATAACAATTGCACCCTCAACATGTTCACCGGGTGTATGACGCTTATCCATAACAATTAATTTTTGTTTATGAGCAAAATTTGTTATCGCGGTGTCAATTAAGTTAACTGATCCAAAAACAGAGTTGAAGTTAACCGTAGCTTCATGAACCATGTTATTTGCAAGTTCAATATACTTAAACTTATTATTTAAGTTTACTAGAATTTCTGTATCACGAATATTATATTGAATATATTTTGTAAAATCACTTCTATACAAATCATAGAGAGAACCATCATATGATAATTTTGGAATATCTAATTCATCATCTGCAACAGCGGCTAAAGAAAAAGATGGTCTACCTTCTAAATTAAATTTTCTAAATAATTTTAGATAATCTAAATGAACACGCCCCTCAAGTTCTATAATTTGTTCTTTTACGCCAAATCTTTCTACTTCTTTCCACTTGGGAGGATTTTTTGAACCTTTAAAATTTAAAAGTTTGAGTGCTATAGAACCTAAAACCTTCTCAATTCTGGCAGCAAGATATGGTAAATCAAAAAATTCAGAATTCCATCCAGAAACAACATCAACATCATCTAAAATTGTTAGAAATTTATTCAATAATTCTTTTTCATTCTCACAAATGATTAGTTCAGATTGGGTAATTTCTTCTGTAAATTTACCATTCCATCCTTCTGGAGGAACAACAAATGTTGTAAATTTATTTGTTGATGTTTTAAATATGGTTAATGCAGAAATTGCAGCATATGCATTTGAGACTCTAGCAAAACCAATCTCTGGATCATAATCTACTTCAATATCTAAAAATCCAATGTTTAAAACAGGCGGAACACAATTTAAGTAATTATCCATTAATGTTCTTTCCATAATGGAAAAATCACTTTCATATCGAGCGCGTTCTGTTCGAAGACCCATTTCAAAATCATTTTTATTTTTAAATGACATTTTAGACAGTTTCGTTCCGTCTATCCCTAGATATTTTCCATTGGAATCCGGAACATAAAAATAATAAACAGGGTCAAAGATTTTTTGAATCCTTTTACCCTGTTCATTTCTTTCCCAAACGATTATTTTACCATAATCGCCCCATGCTGCGCTAATAAAACTCAAATTAAACTCCTAATGCTTCAACAAGTTGACGAAGTTCTTCTAATTCTTTTTCTGCACCTTCAATTGAAGACTGACCAGTCTTAAGACGAACTAGTTTAAGAAGTGTTTTTGGAGGAATTCCCATTGAATCTTTTGCTTCATTTTTAATGTCTTTTGCTGCTTCTTTTTCCTGATTAATTTTTTCTTGAACAAGAATAAATTCTTCAATAAAACCTTCTAATTGTTTCATTAAGGTTTCATCATTGAGAACTTTATCAATTGAAAATTCAGGTTTTACTTTTTTAGTTTTTCCTGGGCCTCGAGCCATATTTAAATCTCCTTTACGTTATAATTCTACCAAAGAATATTATAACATAAAAAGAATTAATTTAAAAATTTAGAAGGAGATTCTGCGCTTAAGAGATTATAATTTTTGGATTCTTGATTGAGAAAAAGAGTTTCAAAAGAATAGATAACATATCTAATCATAAAATTTTCTTCTTTTCTACTTTGAAAGATTGCAAATAACGCTAGTTTATTATTTTTCCAAAATGTTTTTTCTTCAATTGATAATTCATTTATTTCTTTACTTGTTTCACCAAAAATTAAATTTGGATTAGCATAGGTTTCTACAGCTAAATCATTTAGATTATATTTGTCTGTAAGAACGTTACACACTTTATCAATTTCTATAATTAACGAATCAACACAAGATTTTTCTGTTGGAAAAAAAATTGATGTAAATTCTAATTCAATTATATTGTTAAACATTGAATTAACACTGTTACCAAATTCAGCTTTCATAATTTCATTTTTCATATCGACTTCTATTGTATAAAAATAATTATACATAGCCTACGATATATTTACTAGAAATTAATGTATCACTTTGGTTAACCTGTTTTGATCCTTCATTAGGAATTACAAAATCATCAGCATATTGCAATATGTTGATGTGTTGAACTAAATCTGATAAATTACTTAACTCGGTATAAAGATTATCTTTACCAAATTCATCTTGATAATATTGAAGAATTATAGAATTATTTTGATCTATTGCTTCTTTTAAATTCAATGTCAAATCAGTTACTTTATCTACATAAGAAAATGGAGATTGACCAATCAATAAATGAATATCTGTTGGATCAGCGACAACGACAGTCCCATTAAATTTAATGATCTTAACACTTTTAACAATATATCTATTATTAGTTGTTAATTCTCCAGAAGTTTCTGTTGTTTCAAGATTTGTACATGTATATAAAAATCTATCTACTATACCCGAGGGTGACAGTTGATAATTAATTTGGATTTGGGAAACATTACCCCAGGCATTCGTTTTTCGTCTAACGTCATTATCATGTAATCCTCTAAACACCAATGTTTTAATTTTATTTGGATCAGATAAAATTGCTGGTTTTTTATAAACATAAATTTTAATTGCATTGTCTGTTTCTGTCAATGATGGAACAAATTTAATAGCGCGTTCACCAGAATCAGAAATAATAGAAAGAAAATATTTTCCAGTGGCTAAAGCCTCGGCACTGCCTATTCTTGGTACTTCAACTCCATTAACAGTAACAGTAATATTATCTTTTATGCTATCATTACGATTATCACCACCATTAAATCTTAAAACAGCTCTTTGTAAAGAATCATCTTGACCAGAAATTTGTGTTATTCCATCTTTTCTTAAATAATAATATTCAGAAAAGCTTGTTGAATCAACAGCCAGTTCATATAATTCAAGAAGTAAAACATGATCATGATATGGGTGTGTAGGTTGATTTGTTATTGCTGGATTATTAACATCATTACCATATAAAAATACAGGATCATTTGTAACGTATGCACCACCAACCCCACCATAATCTGATTCTGTTGCCCAATTATCATATGAACCTTGAAGATTCTGTATGGTGGCTTTTGATGTAGCGGCGAGTACGAGTTGACGCGCGCCGGATAAAATTGACGTAAGCGGATCACTAGTTTCAACAGGAGTTTGAGAAACTGATGTTCCGCGAGGAACATAATCTTGAAGCCCGAATACAACAGGGGGTATTAAAGATGATCGACTATTTTTTTCATCAATTTTTTTATAAATGCCCGGGCATTTATTAGTAATCGCACATCTATGTGGATATGGTCTACGTTCATCTAATTCCAACTCAATAGAACGATCACAGGTATCACATTTAAAAACAATTATTTTTTTAATCATAGTTTAACCAAATAATAGATTATTATATCTATTTATTGGTTAACAGAAAGAATTTTGGGCCTTTTCGGCCCAAAATATAACTTAAGATGCATCTTTAATCAAATGATATTTTCTTAATACAACATCTAAGTCATTACAATTATATGCGTCTCCATTCTTAAAATTTACAACTTTGATGCATTTTCCTTCAGCGTTTTTATAAACATCAGGTAAATCTATAAAATATTCTTTACCAATAATAAAAAGAATAACAATTGATGCAGAAACTATACTAATTAAGATAGAATTTACAATTAGTTGTTTCATAGAAACTGTATAAAAAGCCATTATAATTTCTCCTTATAAACAAACGGAATTATTAGTATTAGCGGAGTTAAGAACAATAAAAATAAAGTTGAGCCTATCCAAATCATTAAATCTCCAATAGATACCATATTCAAACCACCTTCTACCGGATAATTTAAATATCGAGCATAAACATGATAAACATTATTTAAAATTAAATTTTTCGGTTTCTTAATTTCTGTAAATCTTACTGGAATCCAATCAATTAAAAAATAACCTATAACTGTTTCATCAGCAATCTTATGAATTTCTCTATCACTAGAAATTTTTCTGTCTCCTTGTACAACGACCGGCATTTTATTATCATTTAATAATAATGCAGTTTGATTAAACACTATCCCCCAAAAATATAAAATTAATCCAATTAAAACAGTTACTGTTAAAACATAACCTGTTTTAGTAATCATTATACTCTTTCTCTTTCATGTTTACCACAAATTTCGCACATTCTATGCTGCCAAATTTCCTTTCGTTCCTTAACGGGTTGAATGTTTTTATCTAACATTGAAAGATACACTAATTCCATATTAATTTTTACTGGAACTGTGGTAATATATTCTTCCCACTTTGTCCATTTATGAAAACGAAAATTTGAACAAAACATTTTATCTCCTAAATTGTACAAAAAACAATACCTTCAAAAATCCATCCACTTGATTTCATTTTTTGAAAGTCAGGTTCGTTTAACACATAACGATGTGCTGGTTCTCCCCACGGTCTAAAAAAACGAAATACTGATTTTGTATTATTTACACATTCACCTTTAACTGCCGGAATAATATAAAATGCAGTTGATGTTTCAATTTTCCAATCTTGAAACCAAGACACAACTTCTAGACATTCTTTATTATTAGAACTATAAAAATGATTATCTGGAAAACGATAAAATCTACAAACCGGTCTTAGTAATTCATTAGTTTGATCCCAAACATTAAAGGTATTTCCAGTAAATTGCCATCCACTGTGTTTCCCATTTTCTAAATCATTTTGTTCATTGATATTAGAAGTTATGAAATATTGATCTGTTTCTGATCTAAAATATTCTTTAGCTTGAATTGCTGTTGCTGGATAAAATGTAGGATAAATTGATTGACAGCCTTTAACATCATCTACTGATAATTCTAATAATGATACGTAATTTGTATATGGCGGCCCGGACATTACGGTATTTTCTTTATCTGAATGATAAAGACCAATAACATGACCAATCTCATGAAGAGAAACCAAAAATAAAAGTCCTTCTGTTGTAATTAGACGATCATTATATAAAACATCAGCATCAATTATAAATTTTTCAGAAAGATCATGATTAGGTAATGTTTGCGCGACGACTCCCGGTACAGTTTCACCCCATCCAAAAATATTTTGACCATCAAGTTTCATTGGCCAATCACTAGTTAAACCCAAATAATTAAATTTTACATTACAATAAGAAGACCAAACATCCATTGAATTTTGAATTATTTGTTGGCCTTTATTTTTAAGAGACATCGGTTCACGTGAATTATTATAACTCCAATTTACATATCCATCACGAAATCCAATTGGAACGTTCCAAAGATATGTGTATTTTGGTGTTAAATCACCAGATGCAATTGCTACATTTGCAATTAACATCAATGTAATAATAATTTTTTTCATTTATATCTCTAAGTGGTTACCTGTTAAAATAGAAAAAACTCGTTGATAATTTTCAAATGTTAAACCATTCATATAATCAGTTCTAACAAAATTATTCATCTGGCTTTCAAGAAAATCACAATCATCGTCTAATATAACGTAATTTGTCACCTCTTGATGATTTGATAACCATAAAAAAATTTCATCTCCTCGACATCGTCCCTCGCTAGAAAGAACCGGTGTAGCATCTATTACGCTTTTTTCTATTCCCAATTTATTAATATAATCTACTAATGAAGGAAGATCAAGAATAGGACTTAATCTCAAATCTTTAGAACTTACATAAAACCACTTACGATGTGATGATGAAACTACTATTTCAGCATTACACCGATATACTATTTCATTTACCATTTTAACAGCGATTGGATCAATAGTTGCAATATTCCGTTCATCTACTGTTTTCCAAGGAGCTTTATTATCTCTTGGATGATTAGCGATAAATGATCTTGCTGAATTTAATACTCCATCAATATCTAAAAAAATTACTTTCATTTAAAATCCTTTTAACGTCTACCAGAAGAATAACTGGAACTTGATGACCGACTGGATGAACTAAAAGAAGATGAGGATGAAGGACGCCCTGATGAAAATGAACTTGAAGAAGATGTCGATGGACGACTGGATGAAATACTCGACGATGTGGTTGAAGACGAAGGTGGACGTCCACTTGACGTGCTAGTTGTTGTGTTAGGGGAACTACTAAAAAATGAAGACGAAGGTGGACGTCCACTTGACGTGCTAGTTGTTGTGTTAGGGGAACTGCTAAATGAAGTTTTTGGTGCAGATGAAGATGAAGGTGGGGTAAAATAGTTATTTGTTACTGCTGGTTGACTAGGATTCCCCCGCATCATTTCACCCAACCACATACCACCTAGAAAATACCATAATCCATTTGAGCTTTCAGCTTGAGTTTGAGGCGGCGTTCCAAACGATCCTGTTTTTCCATCGTTTGTCTGTGACGAACAACCGACAATAATCATTGTCGCGACAATAGCTGCTGAAATAATCTTCATCATTTTTATTTTCCTTTCTTAAGAGGCTTAATTACTTGCCGAGGTTCAGCTGCATACATATACCAATCAGGAACAACAGGTTCATTGTTTTTAGAATTGTATTTTTTGACAAACGCATCGGCCTTAGCTTTAGTTTTAAATTCTACTGTTTCATCAGTTCTTTGGCCCCAACCCCGTTCACTTTCGATAATGTCGACAGCCCAAACTACGTTCATTAGTGTCATGATTTTTACCTAAAGGAAATTAGAACTGGTGGATTTGGATCTTCTTCTTCTGTTTCTCGACCTTCTACAATACGTCCTTCAGCAACGTTGATACCCGCAATATCATAATACCAACCTTCACGATCAGCTCCTAAAAGAACAAGCTTTTCAGGGTCTTGATTTTGAAGAAGCGTAATAAGTTGTTTAACTTTCATTTTATCCTCCTAATTAATTTTATCTAATACTGAATCAATGAATGTATATCCAAAATATCTTTCACCAAATAATTTTTGAATTGTGTCTGCTTCTTCATCAGTAATAGAAATAACTTCTAAATCTTCTAAAAAATCTTTTGTATTGTCCCAATACATTCTTTGATTTGTGCCAAAGTAAATATTATCAATTTCAATATTTTGGTCAGCATTCATAAGAGACATAAAAATTTTATCCCACTTTTCATCTTTCTTTACTGAAAAACCATAAAGATCAAATTCATCTCCCCAATTACCAATGAATTTTATAAGTTTATGAGACATTTATTTTTCCTTTAATAATGATAACGAATTATTCCATCAGCCGACTTAAAATATCCAACCTCTTTAATATCAATTGATTCTAGTCTTTCAAAATAGCCTGTCCAATGAACATGACAATTTAAATTTTTTCCTTCCTCATTTTGATATTCTAATGAAAATTGATTATAACCTTTTGGGGGTTTTGTTTTCTTATCATTCCAGCGCTGTTCATTATCACAAAACTGATAATGATCTTTAATAATTCTTGCTAAATTTTCAGCTTTTTCTCTTGTTTTAAAAACATCGATAAATTTTACACAACCACTTTCTTGATGAAATGAATCCCCTGTAGAATATGTGACATACACTAGATAGTAATTTTTTCCAGAAACTACTTCAAAGGGAACAGTAATATCTGTATATGTTTCTTCTTTAGTTGGTGTTTCAATTCCAAAAATGCTTACTGAATGAGCTACATCATCATTATCCCATTCATCTTCACAGTTACGCTCTCGTGTAACTTCAGTAAATTGTTCAGAATGAACAATTAGTGGATAATATTTTGTTTGTGATTCTGTCTTTTTCATTTAATTTCTTAATTATTATGGTTTAATATAAAGAGCAACAGCTACAGCATTTTCTTTTAACGTGTGCGTTGCTTTTGATCCTCTAAACTTACCCTTTAAAGGAAGGTCAAATCTTGGTCCCCTATAAAATTTATTTAAATTTAACTTTTTTGCAATAGAATCTGATAATTGTTTCTCATAATCAGTAACATACGGTAAAATACCAAATGCATAATTTTTACGGGTTCCGCGGGTCATATAATTATGCATGAAATCAATTTCTTCTAAAGTTAGATCCTTATTTCCAGGACAATTAATAATTTTTTCAAGAAGATAAACATATTGTTCATTCATTTTATTTTCCTTTTAATATTTGGAACTATTCGGAAACCATTTTTCAATGATCTTGAAAAAACCAATTACAAGAAAAATAGGTAATAAAACAATAAAAATTGGATAAAAACCAAAGTATAAAATATACTCAAACATTTAATTCTTCCATTTGAGAATCTGAAATTTCGATGTCTTTGACGTTATGACCAAGTTCTTTTAAAATCCAACAAAAATCTACAATTGAAATTGAATGCGATTCGTGCAATACCTTTTTCCCTTGTCGAACAATAACCCAATCATGGGATTCGTTTGTAATGACTTCAATCATTTTGAGTTCTCTTTGCAAGAGATGAAGCATAAAAAGAATAGTGGATCCACTGTCTATTAGAAATCTTTACAATCTGATTCTTGCAAACAGCATCTACATAAATTTCACACCCTAACTTATCTCCATGAATTCGTCGTACATCATGAACTGATACTAAGTGTTGAAAATTAATTAGAACAGGCCACATAGGCTCGACGGAAAATTCTATATTATTTTGCATTGACATCTTATTCTCTCTCAATGTTAACCATTATTTACTTCTTCAGTTTCATAATAAACTTTATCGTAAGTTCCTTTTAGTTGTTCTGAATAATCATCTGCTGCATTTTTTCCTTTAACAGTATCTGAAAAGATTTTCATCGTATGAACTGCATGACCTTCATAATAATATCCACCCATAACAATAATTACTTTCATGTAATTTTCCTAATGTTGTTGATAATATCTTTTCACAATGATTTCAAAAACTAAAAGTAATTGTTCGTCTTGAATAATCATTTTATCAAAATCAAACTTTGATAAATCTAATTGCTTGATAAACTGTTTTCCTGTTTTTGTATATAAATCTTGTTTGAGAACATCAGCCGCAATAAATTCTTTTGCACTATTAACTACGTAAGAATCATATCGAGGACCTTGACCAATAATTTCAAGGATTCGATTAATAATTAATTTACGCATTTTAGTAAGAAACCTGTTCTGGTGTTTTATAAGAATGAAGAATATCTCCATTTTCCCAAACCCAAAGATATCCAACTGCGTCTGGAAGAATGTCCGCGTGATCAATGCATTCTCTCCAATAAACAGTTTCTTCATTTCTTGGAGAAACGTATTTCTTGAAAGAATGTTCCAACATAAACAGGAAATCCAATTTCGTCATAGAAACAATTTCTTTGTTCATTTTGTTTCCTTAAATAGATGATGGGACCTAAAGGTCCCATCAGATTTGGTAGGCGCACAGGGAATCGAACCCTGATCACAAGATTAAAAGTCTTGGGTACTAACCGTTGTACGATACGCCCGAATTAGAATTTGATTAACGACGCTCGAATGCGTTGAGGGAAGTGTCGGTGATAATTTCGTTGAGAGGCTTGTACATGCGGGGGCGCATGTAATTCTTTTCGGTAGCGAAGAGAGGAACACCCTTCTTGATGAGACAGTGAACTCGCGGGTAACCAATCGGGCCGTCATTTGCCGGATACGCAATGTACCAACCATCCGACTTCACGGTGTGAACCTTACCCGCAACTTCAACGCGGGCAACGACGTTTTCCCCGGAAACGTACGCGCGCATCGTAACGTTCTTGCGCACGTGCGGAACAGTCTTAGCAACGTTGGCAACAAGCTTACGATTCTTCGTGGTGGTCTTGGTCATATAAATTCCTATATTGAAGTGGAAGGTCGCTTGTCCAACTAACAATATAATTATATCACAGAATCTCGTAAAAGTACACAGTTATTTACGTATCCCTAAGTGTATGATTTATATAGGCTTTTTATACGTTCCCTAAGTGATTGATTCTATTAGGTATTCTCTATATGCTAAAATAGACAGAAACCTGTCTATTTTGCTTAGAAGTCTGAACCTCCACCATTCGTTGTAATCTTACCCCATACAAGAATCGAATCACATTTTGAGCACCACAGTTTACCATTATTTTTGGTTATTGATTCCAGTCTTTCAATATCAACAGGTTCTTGACATTCTGAACAATAACTAAATCCTCCGCCAGTGTCCATTACGTGGGATTCTATAGTAGCTTGTTTGGGTGTAACCGTTCTAGAATCAAAGTCAACATATTTACCACCACACGTCCCGCATTTATTTTTGGGTTCCCATGTTCGACTTTTAATGTAATCTCCATATGATGCAGAATCTACATAAAGAACAGTAGCACCACAACAATCACATTTACTTACACCACCATTCCAACCACCGCTAAAATGATTTATACCATCAGAACCATGTTCACACCTTTTCATCTTTAATCTCCAAACGTGCATGATCAAATCTAAGTATAACTTTAACCAATACCTTTGTTTTATCTAACACATCTAAATCGTTCCAATCAGCTGTTTGCACCCACGCTCCATGAATATTCCATTTTTCATCTTCATTATTCAATTCAATATCAAATTTATATGGAAAATCTGTTGATGTTGTATCACCCCTTGAAATGGCGATTTCTTGTTTCTGTAATTGTTTTTGTAATAAGACACTAATTGCTCTAATTTTATCATCTTCAAATATTAGAGTTAATGGTTCCCAATTATGGCGGCCAGCTATTTTTACTGGTTTATTTGTGTCATTAATAAATCCAGCCCATTCACCAAGTGGCGGCAATTCAATTTCTTCAAATGTTAGTGTAGGGCGCCCATCAGCTACTACTGGCCATAATACCTTGATATTTTCACCAAAATTATCAAAAAAGGCAGTATAATTTATGTTCATAAAATTTCCTTATTGATTTGTATCCCTGGAATACTGGTTATCTTAATAAAATCATTTATTGCGCTGGGGGCAACTAAGAATCTATATGTATGGCGTTTCTGATCCTTGTCTACTTTATTTGTTGTGATGCCAACATATCCTATATTCGGATTATTAAGCAATAATCCACTGGGCTCAAATATCTTTTTTATATCTTCTGAAAATCCATATTCTTTATGGTTTAAGAAACTTATTGACATAAGTTTTGGATTGTTTATATCCCTCATTTTGATTCTAAAACGCTATTCATTATAGTTCGTACCGTCTTACAAACTTCTAACGTGTATAATGCATCTTCTAATGAATTGTGATCTTGACGTGGAGGTAGTCCAATATGTTCAAAAATCATATCTGATTTTGCTAGACCAAAACAAACAATACCAATATCACACGTATTAATTCCACGATACCAAATCTTTGGCATGATACCATATGGTTCTAGAAACTGATGTAAGAATGCAATATCAAAATCTTTATTATGGCCCATGACAAGTAATTCTTCATCAGGCATAAAATGCTTTACGAGAAAATTAGCAAATGCAACTGCTGCATCTTCTCTAGATAATCCATTCTTTTCTAAATGTTCTCTTGTTAGTCCATGAATCTTTTCTGCGCCATCTGACCATTCGTATTTTGGATCAAATTGAATTTCAGTATAAAAAGTATCCAATGCTTCAAATGATTGAACATCAAATATAACAGCACCTAAGGAAATACCTTGATGTTTATCTGCATACCCAATAAAATGACCTTCCATTTCACGTGGAGGATTATATCCCGATGTTTCCCAATCAATACAAATACCTCGTGCCGGAAGTCCTGTTTTCATTTTACCCATTTTAATACCTTTTTGTTATTGTTAAGTGATGTGGCAATGTACATGTTTTACGTTGCAACCATAACCATTTATCAATCGACGCGGAAGGAACATTAAATAAATTTGAACAATTTTCACCAACTAAAATAGTAGCTGCTCTAATAGCCTTTTCAGTAGCTGAATTTTCTAAAATTAAACCATTATTTTCAATTACATTATGAATTAAATTATCATATTTCAATAGTCCAATTTGTTGCATCACTCGCGGAACCTGATAATCTGCAAAAATTGTTAATTCTGATTGATCAATGCTCGCACCTTTTTTATTTAGAAAACCAACGATAAATGATAATGCTAATTGAGCCTTTTTAAGGTAGGGGTCTTCAAAGGTTTGAAATAATTTATTTAATACAGAAGCTTGATGCATAGTAACTTTATTTAAAGAAATAATATTTTCTAATAAATCACGTGGGTCAAATTTAGAAGCAATTTCATTGACATCTTTTAAACGTTCTACACCTAATGGTAGGTGTTCTAAATTTAAAAAATGTGTGCTTTCAACAATGAAAGGATTTTTATTAACATTAACAGAAAAATTAACGTGTTTACTAATTAAATCATTTACAATTTCTGAACCAGATTTATTATCTTTTGAATATCTAATTAAACCTTTTGTTTGATGAATTTCCCAAAAACAATATTGTAATGCAGCTGCCATAACACAGGCTTTTATGCCATTTCCAACAGGGACATGTTCAGACAAACCAATATCAATTGGATTACAATCTAACTTAGACATCTCATTTTTAATGAATGAGAAATTTAATAATTCATTTACACTAATACATTTAACTAAATCGGGTCTATAATCCTGTTTAGCTTCTAACATTAAACGATTATATGCTAAATCTAAATTATATGTTTCAAAAATATTCATTTTTCTTTTATCCTCAAGTTAACTGCTTCTTCTGCTTTATTTTGAATTAATAATAATTTAACTATTTTAGTTTTAAAGTCAAATATTTCTTTTTTTGTTAAAATAATATTTTCAGATGCACATCGATTAATTTCAGAATTAACTATATAATCGACTGTATCTTGATGATACGAAATTCGTTCAGAAGATAAATCAATAGCTAATCTTGGTGGTGAATTTTCAGAATTCATTTTAATGTTTAACTACATTTTTTCCCATTTGCATTTGATAATCTAAAATTTCATTCGTCATTTTTTCAACTAATCGATAATCTTTAATGACATTAGACATTGAAATTACAGCATAATTTAATAGAAGTTCTGAAAATTCTTCTACGGTTGGACACTTATTTAGAATTAACGTTTCTTGTGTAGTATATTTTTCCATAAGATATACTACATCTCCAACAAATGCAGAAACTTCACCTAAAACGGTTAATGATGGATTTTCTAATCCTGATTTTCCTAAATCTTCAATTAATTTAAGAATTGATTTATGTGTGTTTTCTCTAAAACTATCAATGATTGATAGTTGTTCTTTAGATAATTGTGGTTTGATGTTAGTTGACATTTTCTGTCTCTCCAACACCTTTATTTTTGATAATGAGGATTAATTCGTTAATTAATAAATTAGCAGAATCTAAATGTTTTTGAACAATATAATCTGGTGCATTTTGAATTTCTGCTAAAATATAAGCAAAGTTTACTTCAAAATTATATCGTTCTGTTGGACCAATAACGTTACCTTCGTTATCAGTTAATCTTGTTACAATTCCATTTTTAACTACAAAACCACTACTATTTGATTGATCAAGATGATGAATAAGTCTCTTAAATTTATTGTTAATTTCTGTTACTTGAGATTCAATTTGAATTGATGCCATTTATTTTCCCCTATAAGGGTTTAAGAAAAAGTGGGTTATTAAAATAACCCACCACCTAGAATAATTATATCAAAAAATTAAAAATTAATAAATTTTAAATTATCTCGCGAGAGAACTTTTAAATAAAGCCGGAGTATTATCTTCATTAATTTTTCTTCTACGAGAAACTAAAGATAAATTTGTAATTTCATTTTTTAAAATTGTATTTGGAGATTCAAGATGCGTTAACATTGTTTCAATTAATGGATTTCTAACAATATCTGATTTTGAAAATTCAATAACAACAATATCTTTTGACACACCAGAAAGTTTTTCAACGGCCCATGTAAGCCCACAATCTGATTTATTTGGCAAATCGGTTTGTGTTCCATCACCATTTATTGCCATTGTAGTATTATAACCAATTCTAGTTAAGAACATTTTCATTTGTTCTTTTGTAACATTTTGTGCTTCATCTAAAATAATGAATGCATTATTTAAAGAACGCCCTCTCATAAATGCTAATGGAGAAGCTTCAATCATACCATGTTCTAATAACTCTTTAGTTTTAACAACACCAACGTGATCTTCAAATGCATCTAATAATGGAAGAAGATATGGGTGAATTTTTTCTTCTAACGTCCCTGGTAAATATCCAATATCTTCTGTAGCAACTATTGGTCTTGTTACTAAAATTCTTTCAACTTCGCCACTATATAATTTTTGTAATGCAATATTTGATGCTATGTAAGTTTTACCAGTTCCTGCAGGCCCAATACAAAAAGAAATTTTATTTTCTTGCAAGGCATTCATGTAATGTTCTTGTGCTGAATTTTTTGGATTTATTTCTTTAAGAAATGATTTTGGTTGACTATCTGAATTCATTGGGTATTTTTGCTTTCTACGTGCCATTGTTTCTCCTTCTAACTACTAAGATTGACATTGTCTTTGTTTTATTATTTTTTATAAGGGACAAAGTCTTAAAACAAAAATGGACAAGTTAACTGTCTTGTCCATTTATGATTTTTTTAAATTGTAAGACCTACATCGTGAATAATTAATTTTATGATTTACTCCTGATGGCTAAGAATAAATTTTTGCCACATTGCTAATTCTAATTGTGGGTCATAAAATTTGTTTAGTAGATCACGATCTTTAACATAAAGAAGTTCTTTAAATTTCTTTGCTAAACAAACTGCATCATGTGCTGGAAGATTTTTAACATATTCCATAATTTTAGCTGGAGTTTCAACTTCATACCAGTCTTGTAATTTTTGAAAATTGCCATATTTAAGCATTTCAATCATTCTAGCAAGTTGAACATTTTGAAGACTGTTTGTAACTTTTCCATCACGAATAATATTATCAACACTCATTAGAATGTTAATATCAACTTGTCCTTCAATTATAGATTTTTCTTTATGCATTACAACGTTTCCCGTAGCATCTGCAGGGTGAATATTTACCTTACCAACCATTTTTGCTTTTTTCATAGCCTTTTCTACATCTTGTTTTAATTTTCTAGCAGTTTCAATATCTGCAGTTGCCCAATATGAGTATTGACCATTTTTACCGGCAGAACCGCCGCCTTCACTTTCATCATATCCATATTTTTTCTTAATATATGGAATTGAACCGAAGATTTTTACTGTATCAAAATCCCCCAAAGCTCCTTTCCAGTTTGCCTGCACAACAAAAGAATCATATGTTCGTTTAGCTTCTGTAATTAACACTTCTTTTAGTTTCATAATAACCTCTTGATAAGCTTTTGATATTTTATTTATTGAAATTCTAATCCATTTTCAATTTTTTCGTTTAAAACTGGTGCGTCATCAAGTTTTTTGAAAAAGAAACCACTGTTAGTTGGAATATCATGGATAATAATATAGGTTTTACTTGAATCATTAACAATTGCTCTGTTTTGATTATCATAAGAAGCTAGGCTTTCAAATTCAAACCATTCATTGTTTTCATTTTTCATATATTTTGGAACATCAACACCCTTATAACGACAAGCAATTTCTTTTGAATTGAATGTTATTCTTACAGGTTTAGATTCTTCTGCCGGAAAATTGGATAAAGCATTATCAAGTTCATTGTTTGGCATTGATAATAATTGAGTTATTTCAGCCTGACATTTATATAATGCATCATTTAACGAATTTACTTCTTCTAAAATTTCTTTTATAGAACGAGTTCCTGCTCTATCCTGTCCAATTTTTTCAAGTTGTTTAAATCTTAAATTTTGAGAAATAATAGGATAAAATAATAAAGTTAAAACGATAAAAGCTATTGAAATTAAAAGAACTAATAAAAAATTTTCCATTATTTTGTTTTTCTTTTTGATGTTATTTTATTTTGATTAATTTTCTTAGTATCAGCAGTTTCATTATTTTTAGAAAAACTTTCTAAATTTTCCCAAGGATCTGAAACTATATCACAAAGACCATATTTTAGAGCTTCTTTTGGTTCTAACCAAGTATCTGATTCACGAAATAAAATATCTCGAACCTGTTTCTCTGTCATTTTTGTTTTTTCGACAAAAAACTTTATAAATTGATGTTCAATACGATCATGAACTTTTCTTGCTGCTACCATTTCATGAGCTTTACCTGCTATAAAAGATGAAAATTGATGAGTCATCACATAAGAATTTTTAGAAAGAATTCTTTTACCTCTATCCCCAGCTACAAAAATAGTTGCAGCCATTGATGCAATTTCTCCAATACCAACTGTTTGAATTCCAATGTGAGAAGTTTCCATAATATCAATTATTGCCCATCCATCTGAAACATTACCGCCTTGAGAATTGATAAACATTGTTACTGTATTATCTGATGGAAATAGAAGATTAGCCTTCAATAAAAAATCACACGCGGCTTTAGATGATTGTTCATTAATTTCATCAAATAACATATAAACACCCATCGACGATAATGAAATATTATCTAATGTAACAATTTGTTGCGGTTGTTCAGTTGAATCTGCTGCCATTGGATTTCTCCTTATCTTATAAATCTAATTTTATAGTTTTAAATAATTTTATTTTATTTGAATTTAAAAAAACAGTACTTTCACAATCCCAACCATACATAAAATGATTATTTAATAATGGTTTTTCCTTACAATAAACACAATCAAAATACTTTGCAATTTTATCCCATGGAAATTCTTTTAGAATTTTAATATAATTTTTTACGTCTTTAACATAAGTTTTATAATCTAATTTATCTTTTTGTTCACAAAATGCATTCCAAACATTGACAACATCTTTATCATTGTTTAATTGTAACGATACAATATTGGATGATACTTGATAAATAAATCCTTCATCACTTAACCATTCTGGCATTTCTGATTTACACCATTCTACCCACTCACTTGTCCATCCACCATTTTTAATTACAGAACTTGTCCATAATACACTATCATTTGGTTTATTTCCACCTTTTCCCGGAACAGCTTTAGATTTAAGTTTAGTTGTTTTATTTTTGGGAACAAATAATTGCAATGTATTTGCGGGTTTTAAACCAGTTGAAAAACTTATTAAAGAATTTAATTCTTCATTATCTTCCTGTAAAATTTCAAATAATTTCATCTTGTATAATCTATAAAGAAAATACGATCATAATTTTTTGTTTTACTATTTTCTTTTCCATGATCAACTCCAACCATAAAAATAGTTTTAATTATTTCTTTTGAAGTTTTATCTTTATCAAAGGTTTTGAATTGTAATTTAATTGTTGAATCATCACCCCTAACAACATAAAATAATGTCTTGTGTTTTCCAGATAAAAATTTAATTGAAAAAGCATCTTCATTTTTATGAACAACTTTTTCAAAAACATTTTGAGCATCATCTAAAAAAACACGAATTAAAGAACGTCGATCATTAATATCATATGCATGAGATATTTTTATAGAAAGAGATGATGTTTTTGGTTTAGGAAAACGATTTAAACCAACTGGTATTTCTTTAGTGCTAAACTCAATACTAGTAAACGCTTTTGGATTTTTTAATAAAATTTCTGCAGTTCGATTTTCATCTGGTTTTTCTTTTTGTCTTCTTTCAACAGACTTTTTCCAATCTTTCGAAAGATATTTAACTAAATCTTCTAAAATGTCATCGTGAAAATTATCTTGATAATCAATAAATTTAACAGCGTGAGATGATTTAATTCCTTCATCGAGAATAAAATTCTTAAGATTTAATGACATATTAATTTTACCATATAATAAATGTTTATAACATTATTTATAGAAGATTTTGGGGCAAAAAGCCCCAAAAATTATTTTTTAGAAGATGTTTTTTTCCCATAGGGGAGATAATCAAAGTAATATTTTTGAAATTTTTTATTGTTAAATTTTTCTGAACCAGATTTTCTAACAATATTTTTGATAGCCAAAAGATCATAACAAGTATCTTCATCACAAACAACTAACCCTCTTGAAATACCTTCTGATTTATTATGTAATTTTAAATTTTTAACAATTACATCAACTGTTTCAGTTTCACCTGCCGGATTTTTTCTTTCAACTGTAATTGTATCTCCTGGTTGTGGGAGATTAAATCGTCTTTTTAACATACCAAGAGAATCAAATAATTTTGGTCCACGATTAAATTCAACTTTTACATCATTAATTTCTGATATGTCATAAAAATAAACTATATTATTTTCACCCTCATTTGCATCAACATATACTGCGGGTTCTGCTTTCATGTTCGTATAGCTTGTAACTACGAACGTTCCATCATTATCAACAATTTTTAATTTATCACCAACTACAGGAACAATAAATGACATTTTTATTTTCCTTTCTTCTTATTAAGAAGCTTATTTAAATTTGCAACCTCTTTTTTCATTTCTTCATTCTTAATAATTTCTTCTTTTGATGGTTCGGTCTTTTCAATTTCAACGATTGTTTCTGTTAAAACTGGTGCTTTCTTTTGAATGAAAGTAATACTTGGCGCAATTGGTTTTGGTGTTTCTTTGTGTTCAACACGCATATTAGAAACAACCGGTTTTGCTGCTTCTTTTAGAATACATTTTCCAGAATATGGTTGAAAAAATTTATCTCCAAGAAATACAGAAAGATTACAATCTAATTCACCAGATTCTATCATAAAATTTTTAAGTGGAGGAAGAGTAACAGCATATACAGAATCTTTTTGTTCTGCTAAGAAACTCATCTTCATTCCATTTTTTAAATTCAATGAAAATTCAACTACTGGTTTTTCAGATGTATCTGCATCACCAGTAATTTGCATTTCAAATTCAAAATAATTCTCTTCATTAATTTTAAATTCTAACATTCTTAATCTCCAGATCTATTCAAACGTATATCATTATTTATTTGAAAGATCATCTATCTTGATTTTAAAGACTCTTTTTATCGGTTTTACTACAAGATTATTAACTAAAATAGATGTTTTAGTTATAAAAGTTTTTACAGATTCATTAATTTTAATTAGAACGGTAGCTTTTCCTTTAGAAATTCTATAAACTCTAGTAATTTCTTGTTGTTTTAAACGTATTTTTATTGTTAAGAACTTATCTTCTGGTGATTCATCACTAGTTCGTACAGAAGGCCAGTGAGGAACTACTGCCCCTCCGCCTCCGCCCACAGGTTCAATTATGATGGTTACATCAAATAATCCTAAATTAAAAAAACCTAAAATCATAGAAGATGGACCATTTCCTAATAATCCATTTGTAAGAATACCACCTAATTTGTCTATCACGGCTGCGGCATTCTTTCTGCAATTTCTGTAATACTTGGGGCTCCAGTGAAGTCCTTAAGATTAAAAACTTTAATAGGTGTTAATGTGTCATCATCATAAATGGTAAGTGTTTTAGCAACGTTATCAACTCTAGTTCTATTTTTAGAATATTTTAATAAAGTTTCTACTAATGATAAAATAGAAGCTTGATCTATAGCTAAATCATCAACAACAAGTTTTGTTGCATCGCCCGTCGTTTTAACATTTTTAAGAACATTTCCCGCTTGATTTCCAATATATCCACCCGCCGTCAAATCAGTCGACCAAGGATCACCGGCGCTGGCCGCTGCATTAAGTTTATCTCCGGCAGTTCCAGCACCGTGTGATGCAAAATTAACATCACTCCAAACAGCATCTCTAACCTCTTCTGGAGTTCCTATTCCAGAAACAGAAGTTGTGATTAGTGTTGCGGATGATGATGCTGCCATTACTATTTGTGTAAATGCTGTTGGAGAAATTGGACTAGAAACCGGAATTCCATCTTCATCTACTGCAACTAAGTTTCCACCTTTAATATTACATTGAATATAAGATGGACCGGATCTTGCTTCAAATGCTAATAAAGCATTTAGTAAAGTAGCTGTAATACCAACTTGAACACCTCCACCAAGTGGTTCTTTTCCAGCAGCAGCTATAAGCTGGTCATCATCCATGTTTTCCATTTGCATTTCATGGTAACGACAAGTATCAACTAAATCTTGTAAATTTAGTTCTGTTGATGGGGCAAGAACTGTAATAATACGCGGACTAGTTTCCCACTCAAAGGAAATATCTGTTCTAATTGTCATTGGACAAATTTTTAATCGATATCATCAGTTGAATTTTTTTCAACAATTATTTCAATAACCGGAGGATTATCTCGTTGATATTCTAATTCACGAATAATTCGTTTATATTCCATTTTAGTATTAAGTTCTTTTTCAATTGCTTTTTCAAATACTTTTATATTCTCATCACATTGGATAAGTGCTTTTTTCATAGCATCAATATCAAAACCACTCATATTTTTTCCTTCAAAATGTGTGTTATTACTTATTTATTGAGATAAATTAATCATTAAATTTAAAAATAAAGGTGATTCTTTTTAAAAATCACCTTAAAAATTATACCATCAATTTTTAAAAATATTATGTTTTAATAGTATCTGTTGTTCTAATTGTAGCAATAGAAGCATTTGAACCGGTTGTTGATGAATCTGTTGTAAATGGAATAATAGGTGTTGCATTTGCAGAATTACGAACAACAACTCTAAAATAAATTGGATCAACATATACAATTGATGTCGATTCTGATGATCCAGTAGCATAACGATCTAATAATGGAACATAAATGTCGTCTGCCGTATTGATAGCAATCGGAACAGCATTGATTTCAATATTATCACCTGTTGTTTGTCCAGCAATTGCTGGAGAAATTTGAAGAGTATTTGAATCGGTAACGGCTGTAACGTATGAAACACTATTACTTCTAGTAACATTTAATACTAAATCACCGCGTTTAACGCTGGCAAAAGCACCACCTGTTGTTATAACTGTATCTGTATCAGTTCCTGCTGTAGCAGATGCAACGTTGATATTCGCAAGTGTAAATGTTGAACCAGACCAGCTTGAATAACGTAGTCGATAATTTTTATTGTTATTAGATGCATCACGAATTCTTAGAACTCCGCCGGTTGTTTTACCTGGCACGTCTTGAGGAATTGTAGTATCAACAACAAGAGTAGCATCACCAATGGATTCTCCACCAGCTGCACTGAATTCAGTTTTATCAATTGAACCGCCAGAGCCTGTTAGCCGGAATACAGTAACACGATCTGAATCTGTTGCTGTTTCTGCACCACCAACCAAGTTAGAAACTGATACTGTAATAGCAATCGGTCTAACTTGTGTTCCGCCAGGAATTGGTGTTAATTGGAATTTGTTTTCATCTGAAGATAGCCAATCTGCTAACAACACACCTCTTGCTCCGAAGAATGTTCCACCAGCGAATGTTCCGATTGGAGACGTTTTCTTTGGGGAGAACGTCTGAGCTGCGACGTTGATATTTACTGTTCCAGTTGTGTCATTATCAGTTAACACATAACCAGTAGAGAATGTTCCTCTTGTATTACGAAGAAGAATAGTTTTCTTTGATGTATCATGAGAAATTACTACACCAGTTGCTAATGTTGTGGCCTGAGTGACATCGCTGCCTTGTGCGATTGTTCCTGTTACTGAACCAGAATATTCAAGATAAACTTCACCACCAATATATGATTCTCCCGGTACTCCATTTGTGTTTACAGTGGTTGTTGCACCAAATCTTGTAACATACTTTACCCATTCATAAACTTGAGTTAGTGGATTTTGATTACAATCTAGTGTAATACCATATGATTCTGTTGTTCCATTATCATCAATATCATATGTTGCGAAACCATATGATAGTGTTGGGAAAGCATTTGCAGTAAACCATGATTGTAACGCAGGTCCTTGAGCTGCTGGTGCTGATCCATTTTTTGTTCCTGTTCCGGTATCATCTGCATTATTGATAGTTTCTGCGGCCGTTTGAAAATCAGTTAATGGATCTCCAAGCAAGTAATAATGTAGTGTTTGGGTTGCTCCTGGGTTATCAATCTTAGTAATAATAGCTCTTGCACCTGATGTTCCGCCGGAAATTTCATTACCAACAAACCAGTTTCCTGAAGCAGCAGTTAAAGTAATTGATTTATATCCGGTTGTGTTATCCAAGTCGGGCGATGTTGCTAGCGGGATTGGGTTACGTCCGCCGGATGTTAACGAAGTAGATACTTCGAATGAATCATACTGTGTATTAGCTTTTCTTGCATATACAGATAAGTATCCTGAATCAATAACTGGGAATGAAGCAGTTCTAAAATCTTTTGTAAAGACGCAAATATCAATATGACCATCGCTCCACCAGTCTTGTGTATTATCTGCGATAGAATATAAACGAGTTCTTGTTGAATTTGATGCGATTGATCCTTGGTAGATGTAAACGTGAGTGTCAGATTCGATCGTACCGATTGAATATAGATTTGCCCAAATCTGTTCACCAGTTACTGCAGCCGCTGCTTGAGTTGCAGTATGAGCGTTACATGTAATCGTTCCTGAAGTTGAATCCCAGCTATTAGCAATTCCATGTGTTAAAGGTCTGATAACTAAATAATCAGTTGATCCAGCTTCGATTATATCTAACAATGTTCCAGCATCCGCTGCTGCATGAGAAATTGAAAGACCAATATCTCCAGATACAATAGTATTTGAAGTAACAGCAACAACAACAATTCCAACATTAGAATCTTGAACACGCGCCCAACCACTTGTTTTTAACGCTCCACTCTTTAAATGTTCTAATGATTCATATGAAATATACCATGGATCTAAATCTCCAGTATCAATGATACCGATAGTATATTCTACTGGAGTTTGTGCAGACATTGGCATACCATCATCCATTTGCACTAATTCATCAAAGTGATTTTGTAATGCAGAATATAATTCATTCATTGTTCTAGCTGGATTTGAACCACCCGTCCAGACTATTCTTTTTTGGCGATTTTCATCTTGATAATAAATTGTAAAATCGCCACCTAAAATAGTATCACTCATTTAAAACTCCTTAGATTAATTCTATGTTAATATTCATTATTTATTAAATTTTTTAATATTTTAAGAATTATTAATAGGATCTTCTTGTAAAACAACTTTTGTAGAAAAACCAGTTCCAGAAACAACTGTTCCAGGGCCACTAATAGCTACATATTTTGTTCCGCCTGGAGAAGATTTTCGTACCTTGTAAATAATATCTATAGGAAAAGTTGCAGAATAGTTTGTTGTAATTATTCCTGATGCATTTGTATCTCCATTTACAATTTCGTTAGTTCCATAATAGACAGCAACTTGCGCATTTTCAATTGCTATATTGTTTTTATTAACAACAGTAATTGTAATTGGAACAGTTTCTGCAGGATAAAGTGCTGTTTTATCAATAGTAGTATAAATTTCTAAACCATCAATATAACTTGTAAAGCTTGGTCCCAATGCAAATGTATTTGTTGCGACATTAGTGGCTCTATTTGTTGATACATTTTTAACAATTTCGCCCGGAATAAATGAACCAGTTATAGAAGATAATCTTAAAGTTCCTACTGTTCCAGCAGCACCATTTTCATCATCATCAACAACCGCAGTTGCATTTGAAGTTACGCCGGTAATTGTTTCCCCTACAACAAATTTTGAAGTTCTTGTTGAATATTTCATATTTGCTACTGCGGTTATTTTTATCTTTAAATAAAAACCAACATTTGCTGCTGGTAAAGTTTCTTCAACCAGATTTTTTGGGATTGCTTCTTTAAATGCTCCATATCCACTACCAGTATCAATAGCATATTCAACTTTTAACGCAAAACCTGTTGTTGCATCATTACCTATGTTAACACCATTTACCTTATATCCTAATGATCTAAATGCCGAAACACCTAATATTCTATGTGGCCATGTGTATGTAATAGTATCCCCTGCTGAATTGAAATATAATCTACCGTTATTCGCGAAGACCGGCCCTGATAAAGTATATGGTTTAATATCTTTATTTGAAGCATTAAATGTTAAGTAGAGAGAACCTTTAGTTGTATCTTGATAAAGTTCATTGAAAATAGTATCATAAATTGTTGTATACGCTAATGCAACACCATCTGTTGTAGTGCCCAATGTTGCTGTTGTTGCCGAGCCCGATAGTGGAGAAATAGAACCGCCAGAAACACCTTTAACGATAACATTCAAATAATTATTATTGAATGGTAGATCGTATGGTTTTAATCTCATATTTTGAAGAACAAGACCTGAATTATTATTTGTGGTTCCTGCTGTTCCTCCAAGTGGATAAACAGTTGCTACGGAATTTCTTACATTTAAAACGTCCCAATCATAACAATAATTATCATTACTTAAGTTAGAAAGAGCTACTAACTGTCCGGCTGCTACTTGACCATAATTAGCATCTAATGTAACATCTGAAATAGTGTTTCTAGAAGAAGTTACAAGTGTAGCAAAGTTACCTTGAATTGCGCCAATGCCGTTTTTCGTAATTGTAGAAAATGTATTATCATTACTAGTATTCAAATTTATTTGAGTTAAAACTTGTGTAATTGATGCACTTCTTGCTATTCTATTTAAAGGAGATGGAGTAAAATTAGAAGTTGTCCCCATAAAAATATCAGTGAATAAACCGGCATTTGTATAGTTTAATTGAATTCCTTGATTTCTATCAGCACCTGCAGATTCTTTTGACCAAACTAAAATACCAGATAATTCAGTTCCACCAGATGTTACTGCTGTCGTTGTTGTTGGAATTGGTGGTGAAGCAGAAGAACCAAGTTCTACCTGCGCACCAGCTGCGATAATTACCGCAGCATTTGTGGTTATAGTAATTGTTGCAGTTGTTGAAGTTCCAGTGGCTGTAAACGAAACTGAAACTCGTTGCCAGTTTTGTGTTACGGTCCAGGCTGTTGTATTTGTTCCTAAACCAATTGTTCCACTATTTAATGTTTGAGAAGATGCGTTATTAGCTATAATATAAACTGAAAATGTATAGGTTGCTCCAGTAATAGTAGTTATAGCTTGAGAAATATTACCGCCTCCGGCGGTAGCAGTTAATCTATCTGCAGTTATGGTTAATGTAGTACCAGAAACATAATATAATTCATTGGGCGCTAATAAAACATCGGCAGCAACCGTTACGTTTGATGCTGTCCAGGATGTACCTAATGTATTAGATTGTAATGCCATGTTAGTTTTTGTTACTGCCCAACCATGACAATAAGCTTCTTGTTCTGCAGATTCAGTTCCAATAGAAAAATTAAGAATACCAGAAACATCTGATTCATGTGGAACGTCAAGTGTTATTTGGGTGTCTGAATCTATAGATGAAATTTTAGCATTTTGTCCAATACCAGTTCCAAATACATACATTCCAGCAACTAGACCAAAGTTTAACGTTGTATCAGTAATTGTAGATGTTAAATTTGCAGATAAAGTAATTTGATAATACGAATCAACTGATAAAACAGTTGTTCCTGCCGTAACACCAGTTCCGGTTACTTTCATTCCCGCAACTACACCTGATGAATCAAAGTTTGCTCCTATTGCTCTAACAATAGGGCTTCCAGTAACGCCTCTACAGTTTGGAATAGCGTTAGCTGCTATGTTATTATAATTTTGGTTAGTCGTTACTGTATAGGCACCAGTTGACCCAGTATTTGTTGCCGGGTTTGCAATACGTTGATTGTATTTTCTTAAAACATAATAATGTGTATCTCCTAATCGAGGCTGAATTAATGTTCCGTTTGTTGCTGCACCAGCAATACCGATGTATCTATCCCACGCACTTCCATTTGTTGAACCCATAGTTACTAAACCGGTGTTTTCTGCCCCAACTGCTGCCCAACGAGCTGAACCACCAGCTACTGCTGCCCAACCAAAAGCATGTCTAACCTTTAATGAGGTTGCAGAAATCGCTCCATCAAATCCCGTTGTTGGAGTAATAGTAAATACGGTTGTAGCAGTGACCGCCGGAACGTCCCACGTTCCGGATGCTGTAATTCCAGCGTATGTTTGACCACCTACTGAAATTGTTACAGAACCTGTGGTTCTTCCCGTTATTGTCCAACTTATTCTATATAATGCTGTTGTTACGATTGTTGCTGAATGTGTAAGAGCGTTAGTTCCTGAAGAATGTGTAAATACGTCATCTGGAGATTCTGTCCAACCACCAGGTACCGTCCATCCTGCCGTTGTTAATAATTCTGTTCCAAGTGTTGTTTGAGATGTCCATGTTGCACCATCTGTTGATGTGCAGACCGTTCCTACAATACCATCTGTATTATGTCCTACAGCACAAAATGTTGTTCCAAATACAGCAATTGAATTCCAATCTCCATCTGTGATTGTTTGAGAAGACCATGACGCACCGTCTGTTGATCTTGTGCAGGTTGTTCCATTATCACCAACAGCAACGAAATATGTTCCGTTCCACGCAATTGATTTCCAATTTCCATTAGTAATTGTTCTTGATGTCCAAGAAATTCCATCTGTTGATGTCATTGATGTTGTTCCATTATCACCAACAGCGGCATATGTTGTTCCATTCCAAGCAATTGCTTGCCATCTACCTGGAACACAAATTCTTTGTGTCCAGGTTACGCCACTATCAGCAGATGTCATGCAATAACCATCTGTATTTCCAACAGCACAAAATTGATTTGAAGGACCTGCAGCTATTCCAGTCCAGTTACCAGTTATACATGTTCTTGTTGTCCAGTTTGCAGCACCTGTTGTTGTCATTGAAGTAGTTGCATTGTTACCTACTGCTGCAAAGTTTGTTCCATTCCAAGCAACTGCTTGCCAGTTTCCTGAAATTGCGGTTCTTGTTGTCCACGTAGAAGCACCGTCGCCAGACATCGCCACTGTTCCATTATTACCGACGGCTACGAATATTGTTCCATTGTTAGAAGCTACTGCATTGTAAACACCACCATCATTCATTGTTACTGTTGCCGCAGTACCCGTAGCAAATAATCTAGTTGACCTATCTCTTTCTGTAAAACCCTCAGATTTACTTCTATAAATTTCATAAGTTAATGTTGCTGCTGATGGTCCACGTTGTGTCCATGTTGGAACATTTAATCCAGTATTAGTATTCAATACACCAAAATTCCACGGATGAAAAATATCAGTTGCTAAATATGGTGTTGCTGAATAAACTCTGCTTTCATGATACTGCGTTAAATCTGTCCAATCTCTATACGCTCTTGTTTTAAAGTAATATTTTGTTCCATCGACTAATCTATCATTTGTTGTTGGATTAGAACCTACGCGCTGGGTTGTAACAAAACTAACTGAATTATTAAACATCGAATCTGCAAAATCTATATTTGTAAAGGTATTGTTATTTGATCTAATTAACGCAGCAACACCAACACCATACGCATATATGTTATTAAATGTACAATCTAACACTGTATCAGATAAGTAAATACCATATTGCAAGCCCTTAACTGTAGCAATCGAATAAATTTTAATATTAGAAAAACTTGCATCAATTGTAAATGATAAATTAATAGCACCAGTAATAGCCGCAGTTCCGGTTAATGCTTGTGGTTGACATACAACAACATTTAAATCGCTAATGTTAGCGTTGGATAAGTATGACCAAGACTGACCTGGAGCATATCTTGTTTGTCTTGTTGACCAAGCAGATGAAGCAAAATATCTTCTGTCAGGGTGAACAGAAATACCAACACCGGTCATTAACAAATTATATGTTTCACTAATTAATGGAAATGTTGAAAATGCACAATTAGTTAATTCAAGCGTCTGAGATTGAGTTCCAATTAAATACGATTCAGAAAATAAACATTTATCAGCAATTAAATTTCCTCCGCTACTCATAAGAAACTGTGCGCTTAATGTTCTATCAGATGTCATCAAATTTGCTGGAGTTAAATCTGTAATTAAAATATTAGGAATTCTAATTTTTGCACCGTTTACCGGAACATTTCCGTTTGTTCCATCACCAAATCTAATAGTTGAAGATAATTGATTTCTATAAGGATTATAAACAGTATAAGTATTAGGTCCTGCAGATGCAGTGGTTACTAGATTTAATTTTAGAATCGTTGAAGAAACAATTTCTTCAACGACTGAGTTAGCTGCTATACCTGTTCCAGTTATAGATGCTCCAACAACAACACCAGTAGTCGATGCAACTGATACATATCTCGTTACATCAGAAGAACCTGTAGATAATGAAATTACAGCGGGTAATGTACCAATATCTTGACTAAAAAAATTACCTCTATTTCCAGAACCTACACCACTTAAACCTTCGTATGGGTAAACAAAATTATCACCGCCTCCGCCTCGCACATTTAACCACAGTTCGTATACTCCTGTTCCGGAACCCGTTTCAACCCAGACGGCCGGAACATGTTCTCCGCTATATAATGAATCAAATGTTTGATTTGATGTTCCGTCGCTTGTGCCCAGTTGTATCCAATCGCCATCTATTTCAATTGTTCCGAGACCGTTTGATGGAACAATTGAATTTAATGTTGCACCTGTGTTTCTTCCCATTGCAAAAATAATAGGAGTAGAAGTTGAAGTATTTTGAATTAATAATTTTCCATCAGCAATAGTAATTGTTTTCCAGAATTTTGTTTGATTTGTGTTAACAGTTACAATCGAACCATTATTAATTGTTAAGGTATCACCAGAACCCCACTTAAATGGTGTATTACAGATAGCTGTGAATGATGCTGAAGCAACTGTTCTTGTTGTCCAGGAAATTCCATCCGGAGAAGTAGCACAACCAGATGTAGATGTTTGAGCAATTGTTGCAAATCTTTTTAGTCCTTCATCGTACGCAATAGCAATCCAGTTTAAAGAAGTTGGAAGAACTGAAGCATACCAAGTTATACCATCTGTTGAATATGCTGCTTTTGTTGAACCAAATGCAACTGTAACAAAAACACCATTACCATAAGTTACCGCTGACCAATTTGCTGTTGATGGTAAAGACGCAGTTGTCCATGATGCACCATTATCAGTTGAATAAGAAGCATTTGATGAGTTATATGAAACTGCAACCCAAGTTCCATTACCACCTGTATTACCCCAACAAACTGATCTCCAATCACCAGATGTTGAAAGTGTAGATGTAGTCCAGGATGTTCCATTGGAAGAATATGCGGCTTGTGTAGATGCAGAACCACAAGTTGCTACATAATATCCGTTTCCAAAGTTAACTGCTAACCAGTTAGCGGAAGCAGGTAAAGTTGATGATGACCATGTAATTCCATCTGTAGAATATGCACCCGCTGTTGAAGATGTTGTAGAAACTGCTACAAATTTACCAACTGATTCACCCCATGTTACTGCTTTCCAAACAGCGGCGGAGGGCATTGCAGAAGTTCTAGCGGTCCACGTAATGCCATCAGATGTTGTATTTACTGTTGTTGAGCTATCTGCAACTGCAACGCCGATTTTAACATTTGCTGCAACTCCATTCCATGTTAAAGAAGATGCCATGGTTCTGGCTGTCCAGGTAACACCGTCGATTGAAGAATTAGCTGTAGTTGCGCCTGTTACTACAGAAATAAATGCAGTTCCATTTAAGTTATCAACATTTGCGCTCTCATTTGCTACGATTGCGGTCATTAAAACTCCTAAAAATAAAATATAAATTATTTATTAGAATAGAAAATTATCAAAAACCGGACAAAAAAAGGAGAATCCGAAAGGATTCTCCTAATAATTATTACAATAATTTATTACTAGATTTTAACGAATATAGCGACTATAGTCTTCCCCATCGTCACCTTCGTCGTGTTCTAATTCATATAATTCTAATTCTTCTACTCTTCGTTTTAAACTAGCCTTTTTATGTCTAATTTCTTCTACCGTTTCAGTTTTTTCTGCATGATCCTTTTTATTATGCTTTTCACCACGCTGTTTTGTTAGAAAACCCTGTTCAAGGTCATCTCTTTTAACACTCATTTTAATTTTTACTCCATTAAAAGTTATTCGGTATCATCTTCATCTGATGTATCATCATCTGACATATCTGTATCATCTTCATCTGATGTATCATCATCTGACATATCTGTATCATCTTCATCTGATGTATCATCATCTTCAACATCATCATGAGGAATCATATCTGGATTTAATTTTTGCATTGTTTTCATTTTTAGAAAATCATGAAAACTTTCTTTTGACGCTTCTGGATTATCATTAATTAAATCGTCAATCATTTGACGAGCTGATTTTAAATGATTTGAATTAGGCATTATAAGTTACTCCTTTATTATTGTTATTTTTAACCACGAAATATAGAACCATCTTTCAATTGTCTATATTTTACATCAGGCTGACTACCTTTATGTACCTCAACCCCATTAACTGTTATTGAAAAACCAAAATTTTTAACATTTGGGTCTGCTAATAACGCATCAACTGATCTATATGATTTACAAAGCACTAATGCCGGATCATTTGAACAAGAAGAACCAATTGGCATTGTTGGTTTTTCAATTCGTCCAAGATATGATGCCTTATCTTCTGCAGACGCGTCCGCGTTAACAGAAGAATTAAATTTATTTTTTGCTGAATTTACCCAATTTAATGGGTTTAAATCACAGCCCGCGAGAGAAACCGCAACTAAAATTCCTGCTGTATATGCTACAGTCTTTTTAATATTCATTTCTTTTTTTCTCCAAGTGAATCATAAATTGTAAATGTAGTTAATGCTTTTAACAATTTCATCCCCTCTTCAGCAGAAGAAATTAAATTTTGAGATTTAATTTCATTTAAAACAATTGAACGATATTCTTGTTTCTGTAAATTTTTAGAATTTGAAATTAAAGAATAGAGTTCAGTTTCAGAATAATCTTCGGCTCGTTTTGGTGAAGAAACTGTATCAAAAATTTTCATTGTGTAAGATATTTATCTTTTAAAAATAATGTCGTAAAAACAAATGATTCTTATAAATATTATTTATTGTGTTCTCAGGGATACAAATAAAGATTTTTAGTCCACTTATCTGAAACTTCCTCTTCAATAATTTCTGAAACAATCTTCCAATCTCCGCCAGCTAAACCACAACCAAATAATGGAAAATTAATAGTTGTTATTCCATGTCGTTCTTGAAACGTTTTCATTGCGTCGTTAATGTAATAAAAACATGTTCTAACTGCATCATAATCAACATGAACACGTTCTGTTCCATAACCGTCTTGACCAGCTGCATTTCCAATGATTTTGGGTTTTGATGTTTCAGTTGCTGGATAATAAACGTAAGTTACAGAACCCAATTCAAGATAGCCATTTTTATAACTATCACGATATGTTTCATATACATCAGGAAAACGTTTTCTAATTTCTGCAGCAATTCCCCCTCCCATAACACCTTTACAGTTTACACAATGCACTATTAAACAATTATCGGTATCAAGAACATTACCGTGTAATGTGTTGATCATTGATTATCCTTTCGAAAATGTTTTGATTTACGAGCCCAAGAACCCTTACCTTTCTTAGACTTTACAATCCGCATCTTAAAGAGAGGTGTAAAAAGAACTTTCTTAACCGCTACCGCTTTTCGCGCTTTCATTGGAGTTACCTATATTAATTGGTTAAATTAATATTTATGTTTGTTTATAATTTTGTTTACCAGGAATAACTTCTGAACGACCGATAATTGCTAATTCTTGGGTGTAAAAATCTTCTCCACCCTTTCGCTTCTTTGTTTGAATCCAGATATTTGATTGAACTTCAGTTCGTCCCTTTGCATTCACTATAGGATTTTGGAGCTTAATAACAATTTCTGAATTAACTAAAACAGGTTTGATGAACTTAACTGTTTGATTAATGTAAATCGTGCCCTCTCCAAAATAATCTGAAAGTGTAGATGAAATATAACTTGCTACTAACATTCCATGGCAAATTGCCCGTTCAAAACCAAATGCAATGGCAGCAGATTCAACGAGATGAATCGGATTCAAATCATTTGTCAGATATGCAAATTTTAAAACATCTTCGTCTGAAATAAACGCACCAGATTCGTAAACATGCGGATCATTCCAATTCATTTGGGTTTACCCTTTTATAAGATTATTTTAAAATTGAATTTTATTCTCAACATAATTATTCCATACAGGTGAACCCTTTGGGATCAAATGATTTTGATTACCAATTCTTAACCAAATACAAGGAACTGAAATCCTTCCATTAAAAGAAACACCAACACTAGTTACGATCATTGACATATTTTCTGATGTAATTTCAACATCAAAATTATGTGATGTTCTAACACGCCATAACACATTATTGGTTCTATTAGAACGTCGAACAATACCCCTAATTATAAAACTTTCCGGAACATTATCAATGATAATAGCTAGAATTTTTGGGGCTCGTGTATAACTTTGTGTACTATAATTATAGTTTGCTCTCGGTAGTGCCCAAATATCTACAGTTTTTTGTCGCTTTTCAAAAGCTTTACCGTTTTCAAACGGTGTCATGAAACCAAGATTATATGTATCAACAACATCATAATGTTTAGAAAATTCATTCCATTCTACATCTGTTTCTTCTTTTAATCCTACGTAAAATTGCTTAAAATATTTCTTATTTACATCTGCACGATATGTTCGCATTTCAATCATTTAAATTCTCTTTTCTATAAGATTAAGAATTTTATCGGGGGCGTCAATATTTCCATCGACATAAAATGTTTCTAAATTTAAATCTAACATTAGTTGCTTAATCTTTAAGTCAAATTCTTTTGCACCTGCTTCATCTTGATATCGACCGGCTTTTACGTAAGGCTTAACTCTATTTACAAAAACGTGAAGAAAATTGTCATATGTATTAAACAAATCAATTACATATTGTCTAAAAGACGGGACAGCATAATCATCTGGTATATATGCCAGTGAAAGTACTAAAGATGAATCGCAAATTGCGTAATCAACTTTTCCTTTAAGGCGTTCAAGTTTTTTATTCTGGTGCGCTGTGATGAATGCTTGATCTTCCATTCGATCTTCCCAAGCCAAATCCTTAACATATTCTTGGATGAGTTCTACTTTGTAACCATTAATTTTCATTAAGTAGAAAAGACCTGCAGCTGTGGTACTTTTTCCACAACCAGCCCCTCCGTAAAAGTTTATAACTTTCATACGATCTCCAAATAATTGTATAATCATTATAACTTAATGCGGAGAAAAGATATATTTACTTTTCAGTAAAAAGGACCACCTCTTTTTGAATGCAAGTTAATCCCTTTGTTGAGGAAATAACTAAACCATTATCTTTAAAACAACGTTCTTGAAATGTAGTTAGTGTTTGACTTTCACCTTCAACATGTTTGTAAGTAATACCACTAAAAGTTAATATTAGAATTATTAATGACAATGAAAACCAAAAACCTGTTGACTTCACTTTATCCCCCTTGTAAATTTAACGTCATACTGAATGATGCCATCGTATTTTTTTCTAAATTGAAACCCATTTTAGGTAAAGAATTTTTCAGACGTGGATTTAAAACACATTCAACATAAATAGCTTCAATTTTACCGCGAAGTGTAGCATTATTTTCAAGAAGCGTTTTTAACTTACATACAAATTCTTTAAATTTTCCCTTGCCTCGTTCCCCATTATTTACTATATTAGCTATGTCAAAACAGACTACAATTTTGCCGTTAATACCATGAAAACCTTTACGAACATAGATACTAAAATCATCAACATCAAGCCATGCATTACGTTTTTCACTCTTTAAAAAAGATATAATTTCATTCATTTTTTTCCTTTAGTAGGAACTTCCATAGCATCATCAAATTTTAAATCAACAAATGCCAGTTTTAGAAAACGAATCGCATCAGATTCAGATGTAAAGATGCGGGAATCACCAGCCGGTAAAGCCCGATAACTCGTGTTGAACCGTACCTGGATGAATGTAGGGGAATATACAGAAACTGTTCCATCTAACACTCGTGGGGTCGAAAACGCCACTAAATAACATGGCATTTTTCCGCCCCGATAAAGCGAAACATCTCCTCCAAATGGAGAGTTGAGTTTATTTACTACAATAAATCTCGCGATTCTATTTGCGGCGGCTTCACGAGGTGACTTTTTGTTCCCCGACATGATTTCTGTTGTCTTCATTTTGCTTTTTTCTCCGTTCACATTCATATTTAAAATATTGCTCTGCCTTCATTAGGTTTGTGCGATTAACTGGAAAATAAGAATCAACGTTTACCCAGCGATCCTTGAACTGAATTTGAATATCTAAATTCGAATTGTTCTTTCTAACTCGAACGCCTAATTCTTCATTAAGGAAAAAAATGTAATTCATTAGCAATCTCCTGTAATTCTCCATTAATTTCATCATCACTTGGATTTGGATTATATGAAATATAACCAGTGGTTCCGCAATGATAACAACCGTCGTATTTTAATCCTCCATCTTCTTCAATAGGGACATAACCATGATCACAGTTTGGACACTCAAAAAATTTCTTCATGATTATCTCCAAAGAGGACAATTTCCTTCAACAGTTCTTCATTATCTTGTTCTAGAAAAGAAATTTTCATTTCTAAATTAGAAATCATCTTTTTTAGATTTTGAATCGTTTCAACATTCAATCTAATCAAATCTCGATTTTCAATATATCCTGTGTTCATTTAAATCTCCTTAACAATTCGAAAATTGTTAATTAAATTTTCATCTTGAAGCTTCTCTGCCATTTTTTGTAAAAGCGAACAACCCTCATCATCATTTCCGATGATAACCTTATCATCTGCTCCGTGAAGGACGTGAACAACAGTTTGGCCGGGATATGTATAAAGACAATAGTAAGTAGTCATTTTAAATAACATCCTCATTAGGAACATCCCAGAAATAATCTTCGTCTGTACCCCAACCACAGTTACGAAGAGTATCTGCATCTGCTTCTACATCACTCATTCCATCTTCATATTCATCATTCCATTCTTCTTCATCTTGTCCGGGAACGTATGTTGTACACCACTCACCGTCTTCATCAATCTCAGAAACCTCAACAGTAGAACAATACTGATTTTCAAATTCGGCTTGGTTAATTGCCGCTTCAGGCGATTCAGCATCCACAAAAACAAAAAACCGAACGTCATTTACATCAACCATAGTAACACGCATACGTTCCATGTTAAACCCTTTGGATTGAAGAAGCATTAGTTGGAATAAGAAAAGCGGTAAATTCTCTACCACGGCCGGATGGAAGGTTACCATCTCGAAGTTGATCGCGAAGTGCAGAAATCAATGATCTATTGTTAAACCCGATCAAAAACGCATTTTCACCGCTATACGTTACGTTGAGATTATCTACATATTGACCACTACATTTACCGCACTTACAAGTTGACTTTGACTGACCAAGAGAAATAATTGAAGAACAACTAGTACAGAGAAGAAGTTTCATTTTATCGATAGTTTCGAATTTCGTCGAGATGAACGTAACCTTTTACCTTTACATCACCATCAACACACTTGAGTTCAACATGATCACCGGGATGAAAAGCTACAACTTCAAACTTATGTCCGGCATATTCATTAAAATACGGAACATAACTCCCTTCAAAAACCTTCCGACGAAAATGAACTTTATTTCCTACAGCGATAGTATACTTATCCATTATTTTTCCTTTACATTGACCAATAAGTTTCGTTCGAAGGATCACAACAGAGCGGGGTGTTAACGGGTTGGGTAAATTTCTTCCCAGACATTAAATTCGTTCGGGTTTCTTGCTTCTCGATCTTATTGTGAAACAGATTCGTTTCAGCGATCGCCCACTTAGTCTTATCAAGACTGGCCTTTGTCATAACCATTTTCGCGGATCGTTCTGATTCGTAATGCTTATGCATCAACGATCCGCCGTAAAGAAGCGTAGTTGAAATTTCGTAAATGACGAAGGACATTTGTTTCTCCTTAAAACTGAAACACCGCAACCGGAATCGGCAGGCTCTTTTCCACAACTTGACGAGCAACTCGTCCGAACGCATTCATGCGTTCCGGCATTTGTTCCTTCACCTTCTTGAAGTTCTTCTTCGCTTCGGCCGTGTTGAACATTGGGTTAAGGAGAGTGCACTCGCGATAAAGCATCGCGCGACCTCCTTGGTAAAAAACGACACGGTCGCGAGGATCATAGAGACCCCTTTGAACGGCCGGTGCGGAGGGCTTGTACACGGCGAATTGAACGGGAACGTAAACTTTAAACATTTGAATTTTCCTATTTGGGTTGAAAGATCACTTGTCCAACTAACAATATATTATATCACAAAATCTCGAAAAAGTACACTGTTTTATATGTATCCCTAAGTATATGATTTATATAGCTTTTTATATAGTCCCAAAGTGATTGATTTATATAAGCTTATTCTAAGTAGTGAAAGGGGCTCCTTGGAGCCCCTTTCACTTAAACTAACTTTACTTTTGACCCGTCTTTAACTACGCCCGTTCGTATCTTATAATATGGCCAAGATGTTTTATTTAATGCTTCCCAAGCATATACCACTGAAAATCCATTTTCTCTTTTAAAGGTTTCAGCTTCAGCTCGTGTCTTGTTCCATTCTTTTCCATTAGCAGTGTGTTCAGTATTTACTTTTGCTAATGCATCTGCAACTCTAGGCCCGCCCTTAGATATAAATTTACGTCCCTGAGACCTCATAACTTGAAGATCAACCTGTTTAGAATTTGAATCATCCCATCGCCGGCCTGCCATGTACATTCTATCGGCGATCTCTGCACCATTTTCAGCAATTTCCTTTTTCATTTCATCTGGGTATTCATTACTAACTTTATTTTCTACAATTAATAATTCTTTAATTAGATTCATTATTTTATCTCATCTTCAACTGTGGCAACATATCGTGCATATTCGGCACCTTCTGTTCTAACAGCAAACATTCCATATTTTGTGTTGATAAAGAATGCGTCTAATCCTTTATCTAGGAATGATTTAGTAAAGTTTTTTAGTGGACGATTAAATTCTCCACCATAAACTTCTTTCTCAGAAAATTCTAAATCCTGCACTATACTTGGATTAATCACATCGAATAAATCATCAAGTGTTATCGCACCGTTTCTATTATCATTATAGGACAAAACATCTTCCCACGATTCTGGCTTGCGTGCAAAATAACCTTCCCATCTTGATTTAGTAAATTCTTGATGTAGTTTTGCTGCTTCTACATTCAAATTCTTTTCATCAAGATCGAGTTCACTTTGTTTTTCTTTAATGACTTGTAATTCTTTAATAAGATTCACTTGTTTTTCCCTTATTCATTATTATTAGATGCTGCTTTATCCATTTTAGCTTGGATTTTATCAAATCTTTCAGCAACTGCCTTTAGTGAATTTTTATATGTTTTGACAGCAGATTTTACTGGATCACCGGCAACCATTGCTGGTTTTGGGGATTTAATTCTAGTAATTGAACGAACCTTATAATATGAAGACGTTTCTGAACGAATTTGACCACCAAGATAAACCTTAATAGTTGATTTTCCATCTTTATCTGAACTACCACGCATATTTGGTTGATCACTTAAAAATGAAAGCGTCCCATTTGCTAATTCTTTAGGAGTAGAATTAAACTCCATACGTTTTTCAACATCTTTAAATTCCAAAGATGTTTGGATTTCATCAACAGCCTGTTTAATATCTTCACGTGACCAATTATTGGAATATATTCCACCACCAATAATAAAACCTTGCTTAGGATCATAGGTTTTTTGGTTGTAATAAGAAATTACATCATTTTTAAAATTAAGACGCTTTGCTTCATTAAGTTCTTTAATAAGTTTCATTTTTATCCTTAAAATGTATTTTACAAATGTTATTTATAAATGTTATTTATAAAAATTAATTATTTTTATAATTTTCCTTATAACCCTCAATAACGAAGTAATTGTCTGATAGCGTTCCATCTGTAAAATAATTGATAGAATTCACCGATGTTTGAACTGTTCTCCAGAAGTTAACTTGAAGTCCATACATGTTATATTGTTGAGCGTGATAAAAGTCTCCAATATAACTGTCTGCCCATTCTGTTTTTACCTTATCGTAAAGGTCTTCATAGACAGCTAGATCCGGTTTGAACATTTCGTATCTGGTATCTGTAGAAATTCTTCGAGCTTGGACGTATTTGATGTTTTTAAACTTTGAAAGATACTTTAGAATATCAAAAAATTCTCCAATGTTGTAACGGTTAACAACGATTGCTACTCTTGGGTTATTAATCTGAGGAATCAAGGTATCCCAATCTGGAAAATCTCTATGCTTCATGATCTTATAGTTGGTCTCTGGATCTAACGAATGAATTGAAAGCCCAACAGAATTCTCACACATGTTCATTAACTCAATATTCTTATGTGCGAGATAACCATTTGTTCGTAGTCCAACAGTAAAGCCTTCTGAAATCAGATAGGTAAACAGTTCTCGAGCATATTTGTACATTAAACTATCTGTGTTCTGACCTGTTAAATAAATCTTCTTAATGTTATTTTTACGACATGATTCAACAAACTTATCGAAGTTCTTCCACTCGGTAAAGTGAGTATTAATATTGTTGTGAATACTGAGAAGGTCATGAATATCTTCTCCTAAACAAAAGTAACACTTTGCATTACACTTACCTAATAAATTAATGTTAGCGAAAGAATATTCTGCTCTGTCTCGTCTCTTCGTGATTGTTACGATTCGTTCCATAAACAATTCTGGGGAACCTTATTTGGGTTCCCCAGTCCTTAAGGTGATTGATTAGATTGCCGCGTTAGCACGGACTTGGTCAAGAGTGATCTCGTTCATGATCTCTCCGTTTTCATAAACGGTTACCATCACGTCTTCCCACTCACTGTCCATGATCGCCTTTGGCACTGTCATGTAATCACCTGACATCTTTGAACGAACTAACGTAAGACGACCAGACTTTGACCTCTTACCTGGATCAGTTACTGGATCCTTAAAGATTGGTGTCCATTCTCCACGTTCATTGCGAATTGCAGATGCCTTTTGCGCGAACTTATACGTGTCACGGTTAACCTTTTGAAGCAACGCTCCACCTGATCCGAACACGATGTTGTCAGCAGCAAATCCAAGCTTCTTCATTGACGCAAGAATCTTGTCAATCGTGGCGATATCAACACCATCACCTTGAATGATACCAACGTTCTTGATCTTCTTGAAGCCCTTCGTGTTGACTTCATAGCCAAACGTCGCCGCCTGAAGCGCGAGTAGACGTGGAATAACTTCTAGTGGATCACCACTGTCTGGACGGAAAACGACCTTTGCTCCTGACGCGATAATGCGTTCACGGAATTCTGTGCAAAGCATTTCAGCTTCACGGAACACATTGTATCCATCAATTACGATTGAAACGATAGCTCCTGGCTTCGCGTAGTTTGTAAGCACCTTGTTAAGGTATTCACGAGCATTTGAACTCGTTGAACCAAATGCGCATTCAATACTGTGTTCTGTTGCTGGTACTGAGAACGCAGCCATTGGTGAGTTATAGTAAAAATTAGCTGCACGAACACCAGAGATAGTATCTGATCCCATGAAGTTAACTAAGTGAGCTGCACCACCAACCTGCGCAGATTCTTCTGATGAAACTCCGCGTCCGCCGAAATCATGAAGCATGAACGGAAGTAGATCACGACTATCTGATGTTGAATCAAGATAACCAGCGATTAGCTTCTTGATCTTAAGATCAGAGGAGGCGATCGTACTTGGGTACCACACTCCTCGTTGGAGCGCTGTTTCGATATACGATGAAAGCCAGAACACCTTCTCATCTGTGCATTCAACTGTTACAAGCACGTTACCCGATTGAAGCGGGAGTCCTTCAGGAACTGCTCGAATCTTAAGTGGAAGATAACCACCATAAGTCTTTACAATGTGTTCCCAACCTTCACGGGCGAATGGCTCGCCGTGGGCCTTCGCGAATGCTTCGGCTTCATCAATCATCTCAGTAGTTACGGGCGTGGTTAGATAATTCTTAATCCACATCTGTAGACCGAAAAGCATTACTGTTTCATCCTTTGAACGGGATTCAATGTACGAGAACAATCCCGTGATACCATCTGGATACGCAAAGGAGTGCGAAAGCTTGTACGAGTCCGTATCAAGAATTACATTACGACGGAGAACGTTTGCCTTGTCGCGAATCATCGCGTAGTAGTCACTTACGTTTACATCAACATTCATCATTAGTTCACTCATTTCAATCTCCTTGAAAGGATTACAGGCGTTGCGTCTATCGCGTTGCCTGACCTAACAACATGTTAGGATTTAGATACTACCAAACTTATAAACAACTTCTTTCTCTTCATTTAAAATCTGAACTTGAATCACATGCTTGGCAAATCCAACATTACTGAGATACTGAGCACATTTATACAAATTCAATCCTACACTCAATGCTTCATCGAACGAATTAACCTCAGAAAAAATAGTTGGTTCACACTCTTTAACAGCACGTTCTGCCTTTATAAAAAATTTAGTCATATTAAACGTTTGTATATGGAAACGGTTTTGTATAACGCGTTGGCTCAGGTGTTGGAATTTCTTCGCCTAACTTCACTACAACCTTGTTTAGTGCTGCCGGTGAATGTTCAAAGCGGTCTTCATAACCAGCCGAAATACTAAATTCAACACTTAGAACTCGTCGACCAATTTCTCGTTCTGCGGCTTCCTTTACTAGCTCCTTTAATTCTGCTTCATTTAATTCTAAAGAAAAGTTCTTAATAAATTTGCTCATTATTTTACTCCTAACATTTTACGTTCAGCCGGTGTTAATTTTGCTAAAGCAGCATTACGCTCTTTATTCAAACGTTCACGTTCAATCATCGCCGCCCGCGCCTTCTTCATCTTTTCTGCTTTTTCCTTTTTGATCTTTTCATCGAGCACCTTGTGATTTTCAAACCATTTTTCTAATTCTTTTTGCTTAATACCAGCGGCTGGAAAATCTACTAGATCAAGAATGTTTCCAATACGTTCTCCAACATTATTTTCTCCAGCTCTTAACACCGCACATAAGGCACTTTCAGCAAAAGAAATTTGTTTCTTTAACTTCTTAATTTCGGCATCCTTATCAGCAAGTTGTGGACCATAATACGCTTGTGGATTGTCATCATAATAATCTCTGCATGGCATGATATTTCTCCTTAAACTCTATTAACGCTACCTAGAAAATAGCGTAGAATGTCATAATGATCTTCGAAGCAATTTTCACGCTTCACCTTTGCGATTGGAACCCATTCTGCCTTAATGGCATCATCGCTCCCCTTTACCTTTGGAAGCTTCCACTCGCCATCAGAAAGAACAATCTTGAATGCATGGGTGATCGTTCGTCCACGGGCTGAGCGTTCAGGAGCGTCAAAAACCTTTGAGTCCTTAATGTTCCCACGTAGTACCTTTTTTGGAACATCGATTTTTGTTTCTTCTTCAAGCTCACGAAGCATGCAGTCTTCCATGGTTCTATCTGGTCCACCATCCTTGTCAGCCTTGTTCTTAAGGAATCCACCAGGAAAAGCAAGTTGTCCCTTACCTGGACGTGCGCGGCGGGTAACCATAAGAATGTGGCCGGATTGAATAACAACCGCATCTGCGGTTACAAATACCGGCGGAAATGGAAGCATTGAGAACTTTTTCTTATATTCGTCAATGAATTCCTTTTCACCAACAATGTATTCGTACTCTGGTCCAGGTTGAAAACGACGTAGAAATTCAAAAGTTGAATCAGGAACAACACCTTTAAGGAAGTTGACGTTGGTTCCCGATGTAAAATAGTGTTCACGAATTGTCATTGCGTGAAGTGGTTCTACTTCTTCTTGTTCGATAAAAGTCCACTGTGGGAACATTCCAAGATAGAAAGACGTTTCATCTTTCTTGTGACCGATGATTCCGGTCCTTTCACCTGTCAGTAATGGTGTAACTGCCTCTTGAACGGCGACCGCCCACGCTTGGTCATTGTAAATGTTGTCTTCTACTGAAACAATTTCAAGATGTGATGGAATTGAAATATTGTACCAAGCTTGACGAATCATCATTTCACGTTCATCAACATTAAATGGATTCTTTACAGAGCGAGGTTGATTGGCTGAACCGATAACAATAATAACTTTATCAGCTAGATCGAGAGCACGTCGCATGATCGCAACGTGTGCATTGTGGACAGGTTGAAAACGTCCGATAAAAACGATTTGATTGAATTTCTTGTTCATAATAACTCCTATTATGTAATTATCTAATCTGTCTATCAGATAAAGATTTACCGCTGTAATTCTTTTTCAATTTCTTCAATTCGTTTCTGAAGTTCTTCTTTTTCTTTTGCAAGACGCGCTTTGTTATTAACCATATCCAAAGATTGGATTTCAACTAATCGAATGTTACCACCCGCGCCCCATGTCCAAAAAGATGGAAGTTCAACAGCAGACTCAATTACGTCGACGAGTCGTCCAGAAACAGTAGCTAGATATGGGCTATGATGTGAACCTCCAAAATCACAGTTTGGATCTTCCCCTCTAATTTCCCAAACACCAACTTCATCAAGAGAGTGTTTCTTAACAAGTTCTTTGTAAGAATATGTATCCCGAAAATCTTCTAGTTTCTTTGACATATCAAAACTCCTTTGATATATTTGAAAGCAGACGGTCTATCCATCTGTTATTATTTATATAATTTCATATAAATGGTGAAAAGTATATTTAATTATTCTTCTCCGTGAATTTCATTTCATTACGAAAATAGATAAGATCAACAATATCACCAATGGTTTTACTAATAATATAACCAAACATACCCATGATGAAAATGTATAGTTTATTGTCAATAAATTCTAATGAAAAAATAGAAATGGCAACAAATACTCCAATTTCAAGAATATAACGTACGAATATATTTTCCATATTAACTCTTTTAGCCGGTCGAACGCCAGAGAATCATGAGAATCCAGATTGGGATATAAGTCCACATGCCATGTGGAATGTACCAACCAAGTACAATTGAAAAAGCTTCGTACATATTTTTCTCCTTTGTTATTGACCACCAAGTTCAGCATAAAGAAGCTTCATTACCTTCGGAAGAAGGATTTCAAGCTTTTTCTGGTTATTTTCTTCTGTTGCTTGACGACGAGCATCTGCACGAAGATCACGATAGCCCTTACGCCAAAGAATATTTGCATTGGGAGTCATTTGACGATCGAGGGTACCGTCAGGATAGACGATGGCGACCGCACCAGGAACACGCATGATAAATGCGTTGCCTTCATCAGGGTTGGTGATATAATTCTCCGCTTTCCAAGCACGATCACGCATCTTATTCATAACTTCGATTTGCTTATTTGACATAATTTTAATATCCAGTTAACGGATGATAGTGTCCATAATAAATATTATATCACAGAAGTGTATGAAAGTACACTAGTTTTTGTGTATAGAAAAAGCCTATATAAATCAATAACTTAAGGATACTATAGAAAAAGCCTATATAAATCAATAACTTAGGGTGTTATTAGTTTTCTAGTATTTTCGTGTGTATTTGGATTTAGAATGACAACCTCGGTAGGGTTAACACCGTGAAGCTGGTGCCCATCCAAAAATTGTATCGATAATTGATTGTGAGTATCTTTTTGCAAGATGTAACATAATTGATCTTTATATTTTCCAGTACCGACAAATTTACCCATTGATTCATTAAAAAGCTTTTTACCCTTTTTATGTTTAGGTACTTTTACTTTTGGTTTATTGGAATCGACAGTAATTGAATCAATACAGGAATGCATGCGACCGCGTTTTGGATCTGGCCATACTCTATTGGTCACTACTGTAAAAGGAACAGATAATCCTTCCCTTACATTTTTGTGAAGCTTCTTAACTAATAATTTTAAAATTGGTAAATGTTTAGATGCATCTTCACCAAAAAACTGTTTGAATGCTTTCTTAGTTTCATCACCCATACCATCTTTAATTATGACGGCACGAAAATCTGATGCTGACATGCCTGCAAAATTAACAGGCATTGTAACATAATACATTCTAGATTTTGGATCATTTTCTGTTCCAAAATGAAGTGGTTCAAGATTAGTTTCATCCTTTGGATATGGTTGCATTACCTTTCCTGGAATAAGACGTCCTGCATCCTTTTCAGAAAATGCTAGAACTACTGTTGTATTCTTTGGATCACGTCCAATTTTTTCAAGGTCTGGACGATAAGGATCCATGTTAATAATATGATCCTTCTTTACATTAAACATCTTTGTAATGACTTGAACCTTTTCATCAAATGTTAACGGGTCTTTAGAGAAGTCACCCTTAGCATGTTGTTTCTCTGCATCCTTTGAAAGCTTTGTAGAGATATAAACATTATCTTTACCGAATTTCTTCACAAGAGAATTGTAAAGTTCGAAATGCCCCTTATGCATTGGTTGAAATCGACCACCATAAAAGACAACAATATTATTTTTTGATTCATTTAAAATAAATTGAGAAAAACGCATTTATTTAATCCTTAATAAGATCTTTACCAACTTCCCGATGCGCCACCACCAGATGAACCACCGCCCCCCGAAAAAAAATCACTTGATGAATATGATGAACCGGAATAAGATGAACTAGAATCTGAAGAATAAGAATGTCTCAAATCTGAACGTCTCGCGTTATTTGAAGATGATTTAGAAGAATAAGATTTTGTTTTAGATGGTAAATTTCGAGTTATAGGATTATTTCTTTCTCTTTCTATTTTAAGCTTTCTGCTACACATTTCTTTTCTTTTAGCTAATATTTTTTGATTACGTTTATCTGCAATTTTTTGATTACGTTCATCATCAGCTTTATCTCTCGCTGTTTCTGCTTTTGTTGGACGCAGATGTTTACCCATTGGATGCAAAACAACATTAGCAATATCAGAAACATGCTGCCTCCAGGTTTTGCCTTCGTTCAAAAATAAAACTTCATTCAATTTCATTTTTATTCACCAAACTTTTCATTTACCACGGCCCCATTGATGCCGCAGAAAGATTATTATTCTTACGATATTGAACTAATTTTTGTCCAATTTCTCTTCTAAGCATATCAATGAATGCTTTATTTTCTAATTTATCACCATACATATCTTTTAATTCTGGACACTGACGTAACCAAGCATAAGTTCCATTTATTGTTGCTTTGCCAGGAATAACAGGCTTTACTTTATCATTTGTCAACCATTTATAATATGACTCGACTATATTATTTAGAATCATATCAAGTTCGGCCATTTTTGATTCATATAGATTTTTTTCTAAAATTTCAATCTTATTTTCATTTATACCACGATTGAATAAGGAAGACGCGACATGAGTATCAACCGGGACTGAGGGACCCGTATCTGGTCCCTTACTTAATACAAATTTTGTTCCTGAACGGTTTGAAGGAATGTAAATTTTTCCATCGGCACGTTGTATTTTTGGAACACGAACTTCTAATCCACCATCTGGTTTAAATTTCATACCCATAACTAAAAATGTTCCACCAATATTAAAGCCAAATGTTTTCTTATCGATTACAAGATATAGATCATATTCTTCCATATCTTTTTTTGACATGTTTTGAGCATTTGCGGAAGTAACTGGAGTATTATCTTCTCCCTCTGGAGGATTTTGCCACTTACCATTAGTTTGTTTGTCGGCTTCGTTTAGTTTTGAATTAAAAATTTCGTTGAATTTCATATTTTCTCCAAATGCTGTTAAAATTGATTGCCGAAGTGCATCACTAGCTCTAGTATAATCAGAATAACGTCCCGTTTTTAACATTCTTTTCTCTAAAATATTATTTATGGCATCCATTACTACACTTAATGATTCACCCTTTTTGCTCACATGAGCCTTTATAGAAGCCTTAAGTGCCTGAACATCATTATTTTCTAATGGTGAATTTTTCTTATTAGCTATTTTTTCTATACGATCATAGATTTTGATTAAAAATGGAGTAATTCCACTTGTATCTAAAACTTCATTTAGTTTCATTTTTATACCTTAAATTTAGGATATCCAATTACTGTTACTTTAATATCATTTTTGTTAACATAATGCTTTTTAACCTTAGCTCTCATTTTTCCGGTTTCTCCACTTTCTATCCCATTTGGATATCCGAAATAATTATATGTATTTCCATCATCATCTTTGATAATTGTCATCCATCTTGTTCCGTAATCACCATCACCAAGATCAACAATTTTTTCAATTTTAATATTTTTATCAGAAATCCATTCGCCTACGTCACCTACATATTGAGATTTATCTGCTGCATCTTTTTTAGCTTTTTCTTTATTAGCTTCTATTTTTTTAAATTCTTTATCAGCTGCATCAAACTCTTTTGTATCAATTTTTCCAGTTCTTTCCCATTCTAATTTAGTTTTATTTTTATCAATACCTGAACTTCCTGGGCCTGTTTCTTTAAAACCTAATTTATATTTTTTAACTACACCATAATCATCTAAAACCCACATCCATGAAAAACTTTTCCAAGCTTTTTTACCCGGTGCCCAGGCTACAGAACCATCAGTTTGTATAACATATTCATTTTTCTTTGAATCAGCTTCTACACCAAACCAGTTTTTTAAATTTTCATAATCACGTCTCTGGTGCCCATTATTTGTAAATTCACCACCCATTGAACCTTTTGATCCTGTTAAAAAATTACGTTGTTTTATAGATTTCCAAAGACCATTATTATACTTAACCATTGAAGAAAGAGTTTTGAAACGATCTTCATCACCATAACTCCATTGATATTTTGGATAATCTGTATCGTATTCTAATAATATCTGAGAAAGTAACATTTGAAATTCCATCAATTTAATAATTAATATTTATTAAAATATTCGAAATAATTCATTGGAAAATGAAAAAGGCTCCGTCAGGAGCCTTTTTCTGTTTATTCTATTTTATCGCTTCATAACTTTAAATGCATAATAATGCTCTTTAGATTCTACAACGTTAAATCCACAGTTTCTATAAAATGGAATTAATTTATTAACATTTGATGTTTTTACTAATTTTCCAGGGCTTAATCCGAGAACTACATTATTATTCGGGTGACGTTTTTCCATTAGTTTTAGTATTTTTGAACCAAATCCCTTGCCACGTTTTGACTGTTTAACATAAATTTTATTAATCCAAATAAATGTAAACTGTTTTGGCATTCTAATTTGTTTAACTAAATCCCTTAATTCTTTATCTGTTTTTTCAAAACACTCAACAATAAAATTTTTGTTCTTTTTCTTATCAATTTCAAATTCTATATAACCAACTTCTGATTCATCTGCAAGAATTTTACCATTTTTTTCTAGCTTTAATTTAGCTATTTTTGTTTTTTTGCATTTTTCCATAATAAACTCCACGCAAAACACAACATTTAAAGTTAATTATATCATATAATTATGAAAAAATATATTATTCGAATGCTACTTGTGAACTCCTAATATCAGTTCTAGATTGCTTAAATTTATTAGCTGCATTTCTATCCTTAAAGGGACCCCAACGTCTATCTTTTCCCTCTTTAGATTTGCCTTTTACCCAATAAGTTCTTCCAGAAGGATTATCTTGCCAACGAACTTCATTGTCTTTTTCTTGACCAGCGGTGATTTCTATTAATAATTCTTTTATTAGTGACATAATTTTATTCTCATAATAATTTTAAATTATTTATAAAAATAATTTTTACGGAATATAAATCCAGTCAGATGTTAAATTAATAGAAAATTCAGGTTCTTTTTCTTCTTCAGAACCATATATTCCCGGGTGAGAATATGTTTTTGGAAAAGAACCACGAAAACCGTGATCTATTGTTTCAATTTCAACAGGAAATTCCCATAAAAATGCTAATTGTTCTAATGTAGCTTCAGCCTGTTTTTGATGTAGTGGTATATCATTTACGGGATAATGTTTTAAAGTTAATTTTCTATTTCCTGAAACATCTACATTTGTTATACGAATATCAGGAATATAAGAAGCTCTATTGTATTGTTTAGAAAATTGAGTTCTTAAGTTATAAAAACCTTGTTCATTATGAATATGTTCTACATAATATCTTCCAGAACCGTGTGAAGCTTCAAGATGAAACATTCTAAAGTCTCTTACAACTTTTGGTGAAAGATATTGCGCGATAAATGAATCATCTTTAAAATTATCTCGAGCATAATTAACATTTTTTTGCCAAGAATTACCTATTAAATCTGGAAAATAAATTTTATCTTCAGCTGTTGGATTTTCAGAAATTCGTTTAATATCCATAAAAATAGCAAAACCTAGCGCGTACGGATTAAATCCTGAAAACCATTTAGAATCAAAATCTGGTTGATAAAGAACGGATGTATGTGATTTTAAAAATGAAAAGATCGTTCCTTCGTCTATTAAACCCTTTTCATACAACCTATTCATTATATAATAATGTGAAAAAGACGCGTAGCCTTCATTTAAAACTTTTGTTTGTCCTTGAGGACTAAAATATTGAGAAATTTTTCTAACAATTCTTATAATTTCTCTTTTCCACTGTGGAAGTAGAGGAGAATGTTTTTCAAGAAAATAAAGAATATTTTCTTCTGGCTCTTTTGGAAATTTTATAGCTTTTTCTGATTTTTTCTTTGAAGATTTTTTAATCAATTTTGCCCAAATTGGATTATAATCTGCTAATTCTTGTTCAAATTTTTCTAGTGCAGCTTTTTCTTCATCTTTAACATTTGGTTTTTTTGGCCGACGATATTTGTCAATTCCATAATCTGATAACGCGTGACAGGCATCAAGTAACGATTCTACTTCACTTTCACCATATTTTTCTTCACATATTCTAATATAGTTTTTTGAAAATGTTAGATAATCAATTATTGAATCTGCGTGTGTATTATCTTTAAAATAGCAATTATTTTTAAAAACGGCCGAATGGCCTACCATGGCATGGGCCAATACCATGGTTTGCATAGCCATATCATTTTCTTCCATCAAATAACCGATGCAAGGATCTGAATTAATAACCATTTCATATGCTAAACCCATTTGACCATTTTTATAATATTTTTCATTTTTAAGATATTCTTTTCCAAATGTCCAGTGTTTATAATAAATGGGCATACCAATTGCTGAATAAGCATCTAACATTTGTTCAGCCGTAACAATTTCAATTTGTGCAGGATACCAAGTAGTTTGAAGTTCATCTCTTCCAATTATTTGGATTTCTTCCCAAATCTTTTCGATAAGATCGAACGACCAATCATCTCCAGATTTAAATATTAATGCGCTCATGATTGTTTCTCAAAAAGTTGTTGAAACACTGGATAAATATCTTTTTCTTCATACACGCGTTTTATTTTAAAATTATTAAAATCTTCTGATATCTTTTCATATACTTGCCAAAGTCCCTTATTTGAACCTAACAATTGAGAAATTGTAATTTGATTAGAATTTTCTTCAGAAAGATGATAATCATCGATTTGAATATATGCAAAATATTGAACGTAAGAAACAATATCGTTTAAGATTATTTCTTCACAAATCTTATCATCATCTGAATAATTATCACCATCAGAAATTTGACTAATATAAATGTTACTTTTAGTTCCAATTTTTTGGACAAAAGAAGCAGCCAATTCAAGCGCAGAAGAAACAACCGTCCCACCAGATTCTTGGGTATTAAAAAATTCTTCCTCCTCCATAACCTTTGCTTCAATGGTGTGAGAAATAAAAATTAAATCAATTTTTTCATATTCGCGTTTTAAAAACGCATATAACAAATAAAAGAATTTTCTAGCAATAGTTTTTTCGTGGATACCCATACTCCCAGAGTTATCCATAATCATAATCATAGTTGCATGATTACTAGGCACTTGATATTTTACCATCTGTTTATAACGAAGATCGATTGGATCAAAAAATGGTAAATTTTTAGAACGATCTTCTAATTTTATAAATTCTTTAAACCACTCTAATTGTTTAAGATTATTTTTTCGTTCATTAATAATATTATTAATTTCACTTTCGTTATCATTGTCGTTTGCTTCGTCTATTAAATGTTGAGTTTCTAAAACATATTCATCAAATAATTTTTGTTTTTCTTTTAATTTTTTATTAAGAATAGAACCAATTGCAATTCGACGAGACAGTGATTGTTTAAAAGATCTAATGATACTAAGTTTATTGGGTGCACCTTCTTTGCTAAATCCAGCATTTTTAAATTTTGTTATCTCTAAAGATTTTAGCTGTCTTTCAAGCATGTTTGGTAATTCTAGGTCTTCAAAAAGATAATCTAGAAATTCCTTCTGAGAAAGCTCTATAACAAAATCATCTTCCCAAGAGCCTTCATTTGATCCCGTACGGCCGCGTGCTCCACCACCAGAATCTCTAGGAATAGTATCACCCGGAATAAATTCCTTATTACCAGGAATTACATAATCTCTTTTTCCGCCTTCTCCATTTCTAAATGATGGTTCAGAAATACCCTTATGTTTTGATATTCTAACCTTCCCGCCTGCCGTTCCGTAGTCTTTGATTTTACGTTGAGAAATAATGTTTGGTAATTGTTCTTTTATCGCACCCTTAACACGCTTCAAAAATTTTTGACGGTTTTCTGATGATTTTCCTTTTGTATTTTTGCGACGGTCAATAACTTGAGTCATAATAAAATTAATTAGCTTTTCTAATTCTCATAAACCATTCACATAATAATCTTGTTTGGCGCTCAGTATAACCACGTTCTTTCATCTTTGAAACAAACTGATCATGTTTTTCAACTTCTTCTTTAGATTTTTTAGGTTGAAATGAAATAACTGGAAGAATTTCATCAGTTGTTGCAAGAACTTTCTTTTCAATTACTAATCTCATTTTTTCATACGTGTTCCACTTAGGCATTTGTCCTTCGTGATTTTTAGCGTAACGTAAAACGAATTGGGTAATTTCATTTCTCCAATCTTTAGCATTAGTAATTTCTGCAGCTTTTTCAATCTTTTCAAGTTCGTTATTAAGGTCTTCTCTAGTTAACATAACGCCCGTGTTTGTATCACGGAATTCTGTATCCTGTACCCAGGCATCTGCATAATAACAATATGTTTCAAAAACGTTTTGACAAAGATCAGAAAAACTTTCAAGGAATGAAGCTCTAATATCCTTTTCAAGAGTTTCAAGATATTTGTCTTGAAGAACACCCTTAAGCATTGACATTAATTCTTGTTCTTTTTCTTCTGGGAATTGTTCTTTCATAACCTCATTTTCAAGAACCAACATTAGATGAATTGGATTTGCACCTATTTCTTCAGGATCATAATTAAATACCTTTGAAAGAACCTTAAATGCAAAGCGTGTTGATAAACCTTCCATACCTTCCATAACACCCGCGTCATCACGATATTCTTGAATAGGTTTAGCCTTTGGATCTACATCTTTGATATTTTCACCATTATAAACTCTCATTTTTGAATATGGAGTAGAATTTTTTGGTTCTTTCAATCTTGAAAGAACACAAAATTGTGAAAGTAATTCAAATGTTCCTGGTGCACATGGTGCTTCACATAGTTCAGAATTACGTAGTAATTTTTTATAAATTTCCATCTCTTCATTTACACGTAAGCAATATGGAATTTTAATTAAATTAACTCTATCTAAAAATGCTTCATTTGTTTTATCATTTTTGAATTGTTGCCATTCAGACTCATTAGAGTGGGCTAAAATAATTCCATCGAAAGGTAAACTAGAAATAGCTTCTGTTCCTTTATAATGACGTTCTTGTGTAGAAGTGAGAAGCGGGTGCAACATTTTTATTGGTGACTTAAACATTTCAACCATTTCAAGAATACCGTTGTTACCACGATTTAAACCACCCGAGTACGAATACGCGTACGGATGGTCTTGTGGATAATCTTCTAGTTTACGAATATCAATTTTACCAACAAGCGCAGAAATGTCTTGATTGTTCTCATCGCCAGGTTCTACTCGGGTAATACAGATCTGTTTTAATCTAGATGGGTAAATTTTAATTACAGAAAATTTTGAAATATCCCCATTATATTCTTTTAATTTTTCAACTGCCCAAGGTGACATAACTGTTCTAAAAGCACTAGGTGGAATTCCATAGGCTTTTTCAAGCGTTGGAGCATATTTTTCTTTTGGGTTAAATAAACCAAGAGGTGATTCAAAAACAGGAGAATCTTTTAGAACATATACTGGAACCTGTTCCATTAATTCTTTTAATTTTTCAGCAATAGTAGATTTTCCACCACCAACTGGACCAAGTAGATATAGAATTTGCTTTGATTCTTCTAGTCCCTGTGCAGCGTGACGGAAAAATGAAACTATCTGTTCAATCGTATCTTCTAATCCATAAAAATCTTTAAATGCAGGATAAATTCTGATTATCTTATTACTAAAAATTTTTGATAGACGTGGATCAGATTTTGTATCAATTGTAACGGGTTCACCGATTGCTGCTAACATTCTTTCTGCTGGTGAAGCATATGCCATTTTATCTTTAGAACATAATTCTAAATAATCTTTAAGAGAAATTTCTTCATGATTATTTAATTTTTCAAAATCTTTTTTAAGATCGTCAAAAATATCTGGTGAATTTTTCATTATGGCCCTTTAAATATATTGTTAATATTATATACTTATTTATATGATGTTAAAAATTAAAAACGGATTTTATATATTAGACAAACGTTCTATTAATAGATATTTCTTATCACGAAAAGATTTTTTATTTTTACCATAACATCTACACAAAAATAATGTAAATCTACGATTATATTCATTTAAACCATAATGATTACGAAATTGGAATTCTGGTTCAGAGGATCTAATAATTGTTTTATTTGATTTTTGATATAATTTATTCCCCGTCAATTCATATTTGATATTCATCATTTAAATCTCCAAAAAAATGGGAACCCCTTTAGAGGGTTCCCAGAGAACTACTGGAGCGGGCGAAGAGGTTCGAACTCTCGACATCGACCTTGGCAAGATCGCACTCTACCAACTGAGTTACGCCCGCGATAAAATATTTATTAAAAATTAATTTTCTGTATCTTCTTTAATACTAGCATAAACTTGAGAAAGATCAACTTTATCATCTACTTTCATTTTTTTAAGTTTTGTATTAGATAATGTTTTTCCAGTCTGAGCGAAATAATAATCCTGTACAGTTTTGTCTGAAGCTCCTCTAGTAAAGAGGGCACTTGTATTCAATGCAATGGCAGCATCAGAAAAACCCTTCTGATTAAAGTCAAATGATGCCGATGCAAATTTTGATACACCTAAAGAATCACCTTCACCCAACGCATCAATATTAGCACCAAAGAAAATAACTTCCCAATTCAATTTTTCCTGAACTTCTTTTACTAATTCTTTTACTTTTGTTCTTGAAAATTCTTTGGAAGCATTTTCATATCCATCTGTCATAACCGCTAAGATAGTTTTTACTTTTGGATCATTTGATGATTTAAATGTTGTAATTGTTTTACCGAGCGCGTCAACATATGCAGTTGTTCCTCTGGCAAAATAAAGACTATCATTTAAATCTGGAACATCATTAATATCTGCATTTTCTATAATTGGTTGATATTCATTATCAAACATAAACGCGTTCCATGTAGTTTTTCCTGGAAGAGCTTTTTGTTGATTTTTAAATGTATTATATGTTCCAATTGCATCTGGAATTAATGATTCCATTGATCCAGAACGATCAAATAAAAGAATTATTCGTGCGTCTTGAATTTTTTCTTTCTTTGTCGTTTTCTTACTAGTTGATTTCTTACCTGAAACCTTTTTTACTGAAGGTTGTTTTTTTGCAACTGTTTTTTTAGTCTGTGCCATTTAGTTTATCCTTTTATTATTTGTCTTTTATACTAGTGGTTACATTATCAGTTAGATAAATTTTTTGTGTATTTGGTAAAATTACATCAATTAAATTATCCCACTTAAAACTTCTCCACTCCTTTTTGTTTACATCAAACACCCTGCAAACACCCTCATTTTCTTTTCGTATAATTTTAGGAATTTTATTTTCTGATATTGGTGAAACCGGAATAAAAACGTTTGATGTTGTACATTCCATGTCTCTAAATTCACCATTTACCTTTTTGAAATGAACACGAACCAATCCTGAATTAAGAAGCTCTTTTACAAGCTTCTTTGTTAATTCAGGATTGGTTCGATATAACTCACCGTAATTTATTTTTGATACTTGATTAGGATCAAACATTAACTCTCCGTTGTTCATAATAATAAAAATGTTGACTGATTCGAGGATGTCAACCCCCAAAACTTTCAAATTAAGTCGTGTTATTGAGCTACCAAACTCAGATATCTGGCCGGATATCGTCAACGTTATGGAAGAGAATTTACTCTTACAAAACCGTCTACTGACCGTATGTTAACCAGTTTTGCGTTCAAGATTAAGTACCCTCAAGCTTGCTTAATCGGCTTGTCAACGGCTCTACACTTCCTAATCCTACTCATGCTCTCGATCCGAGGTTCCGATCAAGCTCACCTTACTACCGTAGAACGTAGTTGTATCAGTCAATCAACATTTTTATTACTATGATAAATTATATACTAATTATTAGAAAAATAATATTTTAATTTAGAGCAAGTGCATCTTTCTTTGTTGAGGAATGAACACCATACCTAATATAAATTTTCTGTTTAAAGAACATTTCTTCTGTTAATGGAATTTCAAAAATTTGAAAATCAGAAGATTCTGTAAATGTTACCTTTACTAAATCACCAACTTTAAGAAAACGCCCAGAATAACCATAGGCAATAGCAGAACCTTGAACATCATAAAAATAAAATATATTATACGGAACATTCAACTGACTAATTTTCCAATCATCAAGATTATTTTTTGATAATTGTTCTAATGAAAGAATTAAAGAAGACGCATGGACAACATATTTTTCTATTTTATCATTATCAATGGGATTGAAATCATCTTTAATTTCTTTTCCATTTTTGAAAAGACCAATAGGTAGAGTCATGTCATCTCCGCGAATTAGCCACGGATTTGCTTCCATTAATCTTTTAATTGCCCACTCTTTTATTTTAATTGGATCAATTTCATTTAGAAATTGAGCAACATCATTGATTTTATCTTTCATATTTACTTTCATATTTACTTTCATATGTGAGGTTTTTTATTTTCAAAAATAATTCTTCTAAAATTTTAGCAATTTTTTCATTTTCAGCAATTTCACGCTCACTTAAAATAATATCTTGACGCTTATATTTTTTAATTTCTGATGAAATTAATTTCAATATATCATTTTGAAAAAATGTTTCTTCAAACATATTTTATCCTTTATCTGGAGCGACCGAGAGGGGTTGAACCTCCACCTTTTGGTTTAGGAAACCAAAACTCTGTCCATTGAGCTACGGCCGCATTGAAACCTATTGTTTGTCTGGATATTTAGCGTCTATGGATTCAATCGCTGCGTGAGGACTTAATCCTGGTTCAAGCATACGAATGTTTTTAAATCCATTATCTTCTGTTATAAGAGAATCTTTAGCATCAACTGAACCACGATATTTCTTGAATCCCTTTTTATTGTCTAGTGTTTGGGTTGCAGGATCGATTGATCCCCAAACGGTATGAGGATCGCCAATTGGTTCAATTGCATACGATTTGCCTGTTCGAATTGATGTAACAACAAATCGACCAGTTTCGTCTGTATTTTTAAGGAAGCCTTCGGGTAGTTTCATATATTTCTTTCTTATACGTTATTTAATCCGATACGTGAATAACCCAAATGAGTTTTTGTTTCTCGTCTTTCTTCTCGTTTTTCACGCTCATATTCTTCAATTAAAAGCTTAGCAAATTCTTCAACATCATATTCTGTTATTAACATAACCTTGTATGGTAATTTTGAATACTCGGTTAATGTCATTCCTTTAGCTAATTCAGGATGACGTTCCTTAACATTTTTCGAAGCTTGAGATGCTATTCTTCTAATCACTTCATTCATTTTGTTTCCTTCTTTAATTGGTGCTCCCACTAGGAGTTGAACCTAGGTATCTAACTTACCAAGCTAGCGTAATAAACCGTTATACGATGGAAGCAATATTTTACAGGATGCGCATTGGTTTCTTTAGATAGAAAGATTTTTATTTGCTGTAGGCATCCTAGAACTGGTGTCACCGGCGGGAGTCGAACCCACATTTATAGCTTCGGAGGCTATCGTATTATCCATTATACGACGGTGACGTATCTTAAATCGGTTTTTCCATATTTGCCGAATTTACATCTTTATTCGAAATAACAATCGGCAAATAAATGAATTCAATTGATGTTGATGGTTTAATAGCCAAGTCAACATGAAGTTCGTTCTTTTCAATTCTCATAGAGTAATTATTTGATTGATCACAAACAATCATATAATCATATATAGCTTTTCTAATTCTTAGTTGTTCTAAATAATTCGATAATTCATTTCCAATTGACGCTCTTGTTAAGGTATCATTAGGTTCAAATAGATAATTTTCTAGAATAACACGAATATCTTCAGATATTTTATTTATGAGTCGTCTAATATTAACATTTTCTAATGCACCAACCGATTCCTTTATTCGTTTAGAATTTTCTAACGAGTTAATCGGTTCTTGAGTTACTTTTGCGATCACTGGAAAAACAGTTAATCCAGGAATTATAGCAAGTAATTGTAAAAAACCACGTCTATTAATATTCATTTTAATCCTTAACCGTTTGATACACCATATTGTTTTAATTCTTTTTTGTTAAGCTGTTTTGTGGTTCTATCTACTCGACGTTCGATTCGATTTTTCCAAAGTTTGGACGCATAATCAAAGTAACGTACGTTTACATCATATTCTTTTGAATTGACATGGTACCAAATTTCATTTACTTTTTCAAGTTTATTTTCTTTATCGATAACTCTTAGAACTTTTGCTTCTTCTGCTTTACGTTTCGTAGCAAGTTCGCGGTTATGTTGACGCGATGTTTTTCTGTTTTGATTGTAACGGAGACGGCCATCACGTGGGTCGACGTAATATTCGAAATATCCGTTTTTAATATCTTTCCAACCGTTGTCACCATGATATTCATAGGGACTAAAGTACTTTAGCCTACCATCATCTCCAACAATAATCTTTGTTTCAACATATTGAAAGAGATGAATTAGAATATGTTGATTAATAACCGAACGCTTGTCAAAGGTAGAACAGATTTCACTGTAAACCTTATCCCAGTTGCGCCCTACTGACGTACGAAGAAAGCTTTTAAGCGGGTTAAGATTTTCGTTAAAGTCTTTATTAATAATTGCAGGACTCTTTCTGTAACGAGTCTTCATTCCTTCACGACCACCAATATCTGAATATTCGTCTAGGTCACGCGCTTGAGAAAAGCCCTTGACGTGTCGAACATCTTTGTAAGATGCTCCAGAGTGGCGGCGTTCACGTTCACATAATAGTTTGTTAAAATCTTGACGCATGATACTTCCTTTAATTTAACAGGATGTGTTTGGTCTACTTGGAATAGTAATTTATGCTGCAAACATCCTAAATTTATTTATGGTAGCCACGATAGGAATCGAACCTACTGCCCTCTCAATGTCAATGAGACGCTCTACCAGTGAGCTACGCGGCTGTTTTCAATTTAAAAATCTATAACCCGGATTCTGTATTTGTGTAATAATTCGACTATGCACCAACCCGGACCAATAGCTAGAGAATTACCTAGTCCTGTTTGGCTTGCTTGCTATATCATGGTGGTTAAACGAGAACAGTTTCGTATGAATACCTTCATACTGCCTTGATACTGCCTTGATGTTTGTTTCTTTGGGGTTTATAGATTATCGTTATGTCTGACCACTATATCCTTCCTTCTTCCGGTATCTAAGGCTTTACTCATACTAAACTATTCTCTCCCACACGTTCTCTACGCAAGTCCGGAGTTTCCTCAGATATCAGATTCTTTCCTAATACCCGCTATTACCCGATTTTTAAATCATGTTAAATTATATACCTGAACAAACTTATTTGTAAATTTTTTAATATCTAAAATTAAATCATCTAAATTATCTCTCACCGTAACTTCAGGTCTTAGTAATGAAAGTTGTTTCACTACATCAAAACGGCGTTTGTAATTGGGGTGACAACCAACAAAAATAGGTGTTTGATTGTATTTTCGACGTTCAAAACTCATGCCTGCCCAAACCCCTAATTCATAGAGTGTAATTGGACAGAGTGTTTCTTCTGGAAACCAAAATAAAATAGCATCCGAATTACGAAGATGATAAAATTCCCATTCAATTTGTTTACTTGACATTGATGGATCTGACGCGTCAAAATCAACACGCCTTGGATCAAGAAGAAATAATCCTGGTTGATCCTTTAATTGTTCTGTGATGTAACCTTGCCAATCTGGACAATTTGTAATTCCACCCGCAACAAAGATAAATTTTCCTAATTCAATATCTGGTTGAGGGCAAACTTCAATCAGGGTAGTAGGACATTTAACTAATTTCATCTTAATATTCTTCTATAATTATATTTAACTTTTTAATTTCCATGAACTGAACAAAATTCATCACAATTATGTTCTGGTTTTTGTTCTATTTGTTCTTGTTTTCCCTTTTCAATGCTTTCAATATGTTTACGAATGTAGCGCATAAAAAGAATTGCTTTGTCTTCATTAAGAAAAACACCATCACCACAATCGGCGATTGGAACAGGAAATTCAAAACCATCTTCTGTTACATACCATAATTCTTTTACCCGATAAAATTGGAACTTTACTTTCTTTCCTCCTGAGACCATTTCTTTAATTGTTAACATTTTAAATTTCCTTAATCTAAAATTACTTACATGCTGTAACCACATTTTGGACATTTCCAACAAGAACCTATAGAGATGTTTTCAACTTTTGTAAAAGGTCTTCCACAACATAAAGCACATCACCGTTTATGTCATATCCATCATCTAGGAAAATACCAGCAACTAAATCAACCTTACAACTTGGACACTTATAATCATCAGTTGGATTAAATTTTTTCATTAAAAACATATCTAACGGTTCATGAAAGTCAGGATGTAAAGTCATAATTATTCCTCTTTCTTTTTATTAATTATCGGAATATAGGGTGCATAAAAATATCCAGATTCAGTTTCAAACATTGGTTTCCATTCTGGAGGCATTCCCTCTTTCCATTCTATTGCACCTTTATATGGCATAACATATTTTTCTATCTCTTCCGTAATTGCTTTGGATAATTCTTCTTCTACACCTTCACCCACTTCACTAGTTAGGTCTGTGGCTTTTTCAATCTTCCAATTTACTTTTAATTCTTTTGCGGGAACAGGATCAATTTCAAATGAAATTGATCCATTTTCATGTTCTATTCTTTTTCCTCGTTGAATATCACGAAGATGTTTCAGGCGTTGTGGCAATGGAAGTAGATCGATTGGAGTGCAAACTTCACAGAAACGATCCATGTACCAATCATCTGGAATTCGTCCATCGTTAATTACGGCAGAATGTTCACTCAACGATTCACACTTGATAGGCCAAGAAAGAACTTTCCGTTTTATTAGTTCTTTAATGTTTTCAACTTTAAAATTTAAAATTCGATAATTTTTTCCATTTTCTGCTTCAATACTAAAACAGTTTCCAAATTTTCTAGGAAAACTACCAGAAGAACCGACTAACGTTTGACCAGTGATCCTAATTGCGTTAAATGATTTCATTTGGGTTCTCCCTGTTTTAAACTTGTTGAAATATATTTTATATGTGCCGATATTCCTAGATTAAATGTTAATTTTTTGCAATTAACACATGAACATAATATTGGCTTTGTCATATAACACACTTCTATTTGTTTGGTGCCCCTTGAGAGAATCGAACTCCCATCAGAAGATTACAAATCTACTGTATTACCATTATACTAAAGGGGCAAATTAAACTTTCTTTTCTACTTAGCGTAACAATCATCGCACATTATCCATTCTTCATTGCCAACTGGAATTCTATTTTCATTAGCACGCACACCTTTTCTATTACAGTTGATATACGTGTAACGTAATGGAATTTCACACTTATCTGGCACTTTAGTGCCCAGATTTGCATTTTAAAATAACCATCAGACAACAAAGAAATTAATTTTTCAAAAATTTCAATTTTCATTCTAAGTCATCGTCAAATTCGTTTTCATAATCATCATATAAATCTTCCCATGTATCTTCTTCTGCACGTTCAAAAGAGTCACGTGTATAACCATCATCATATTCTTCATTACTTTCTCTATCCCATCCTGCTGGTCTTGGATACATATTTTTCTCCTTTAAAAGATTAAATCATATTAACTTGACTTCTTCCTTCTTAATTTTCAGGCGAAATAAATTTTGGATTAGCTTCATGTGGTAATAGAATATTAGATTCGTAATCATCTAATTCGAATCCACTATCTTCTGTTTCTTTTTCTCGTTCTGCTTGTTCAGCATTTTTCATAATTACTGGAAGTCCAGATTTTCTTTTTTGAAAAGCCTCGCTTAATTTTTTTTCAGCTTCTTTTGTATAAGGGATTAAATGCAATCTGGTTCTTTTATCATTTACCCAAATTTCTATCAAACTCTTTTTGTTTGATTTATCTAATAAAATATTATGTCCTAAATATTCAAATTCATTGGGAATCTTAATTGGAACACTATAACCTAAACTTGATTGTAAAAATGCAACACTAAAAATAGCTGAAATTAAAAGTGTTGGAATTAACGTAAAACGAAGATAGTATTTTACAGGAGCTTTAATAAAAACATAAACAGTAAGCGCAGACCAACAAAACAAAACTAAAATAATTGGCCAAAGTGTTAACAATAATGATGAAAATTGATTCATTTATTCTCTCCCAGACAAACCAAGTGACGCCTGCACCGGTCGTTTCGGAATAAATGGAATATCAGCATTAGTATTAATTTCAGAAACATTCCCATTTGTATCAACTTTAAACGAAAAGGCTGTTTTTTGTTCTCCAATTTCTGCTAGTGTAACTATAGTCGAAATTAATTCTTTATTTTGAGGATTTAGTTTTTGTAATGTAACTTTAACTGGATAAGGAAGCGCAGGCGTTGATTCAACGGTTGTTTCTCCTAATGTCCAATATTTTACCTCTCTATACGCATGAACATTAACAATGTAAACGCCTGGAACAATTGCACGAATAGTTAAAATTTCTTGATTTTTTTCGATTAGGTGTTCCCCAGATTCATCATTATATCTGTCATTCATTACACCTAAATCATCTCTATCTAACGTAACATATCTAGATTCTTTTTTCGAAAAATTTACCATTTCTTGTGAAGGTAAAAATAAATGTAAATCTATATCATCAAAAGATTTATCCGGCCAGGTCATTGTAATTACAAACTCAGCTTTCATATCTACCAATGCTTTTTTTTCTGGAGGATTTATTTGCAATAAAGTTATAATATATAATGAAACAAATAACGCTACCATTAACAATAACATATCAATGAATGGTAATTGCCAGTCGTGATGTCTAGAGTTCTTCATTCTAACGCATATTCTAAATTAACAACTTGTAGTTCTAATGCTAGATAGCAAATTAATCCAACTATTGTTGTAACACCCAATGTTGAGAGACCTGTTTTTAATCCTGTTAAAACACCTGTAGGATTAAAATCTGCAACACCAAAAGCCAAGTGAAGCATTATCAATAAACCAGCAGTTGTTCCAATAATACCGAGAACGACCATAGATTTAACTGCCATGTAACATGATTTTAAATGTTTTTCAACTTCATATGTTTTTTGAAGTTTTTCAGCTTGAAACGTCAACCATCCAATAAAAATTGAAAATGAAAAATATAATGAAACTATTAAAATGCTTATTTTAGTTTCATCAATTGACCAAAGGGCTTGAGCCCAGCCCGGAAAAAATGCTCCAGCAAATGCTAAAACACTTATACAGAACATAAACCACCACTTGAGGAGACACATATTTTACCTCCATATAAAAATTTATTTATGGAGATATAAAATCTTATTCTTCTTTTAAAACTTCTAATTCACTTACAATATCTTCTGTTTCAACTGATTCTACCGTTTCTTTTCTAAGAGAAACTTTTTCTTTCTTTTCATTAATCTTTTCTAGAACAGTTTTTCCTTCTTGTTTATCATGAAACTTTCCAAGCACCGCTGCTCTAGCTTTAGCGGCCTCGGGGCTATTCCATTTAGTGTTCTTCTTCCCGTGTTTTGGGGTGGTCTTCTTAGGACCTGGGTTTCCAGACTTACGACCTTCTGAAAAGGCCTTATCACGAACTGCATTCTTCGCTTGCTTATTTTGACGAGACATTAATTACTCCTTGTGGATTTAAAAACAAAAATAACAGGATGAGTTTTTTGGCGGCTGACTTTCCAGTTAGTCAATCTCTCGTCTGACGAAAGAGCTGGACTCGAACCAGCATAGGCTGCTTGACATGGTAATTGCTGCAATCATCCTAAAACTTGGTGGAGGATCGGGGAGTCGAACCCCGGAGTGTTCCGTGCAAGGGAACCAGTTTCCCACTAGCTTAATCCCCCATATTTTTAATATAGTTTTGTTTCAATGATAGAAACATATTCTGAAAAATCATCCCATGATGGATGAACATCTTGTTTGCCGGCCAAGGCGGCAAATTTATTCATATTTCCAGCCGCTGCATATTTAGATAATTCTGGAAGTGGATCTTTAGGTGAATCTCCTTCATCTTCATCATTAAAAAGATATTCACTGATTTCATCTTCTACAGACTCTAACCACTTTTGCATCCATGCAATTTCGGCTGCCTTTTTAGAAGGGTATGCTCCACTTAACTCAACATCTCCGAGACCACTGTTCTCATCCCACATTTCAACTAATACCCAAATTTTCTTTCCCAATGCAATTTCATTTAATTTCATTTTTAATATTCCTTAAAAGGAAGTTGTAATAACTATTTATTTGAAATTTTGGAAGCATGCAGACATTCGATAGCTTCCGTACCAGGTCTGCTTCTTATCTGCTTAGACACCTAAGGATCGTTAGATGAACGAACCATTACAAAAATTTTTATATTTTTTAATATAGTTTAATTACTATTAATCGACCGTTTCCGGCTACAAATTCTTTTCGAAGATTATTAAATGCAGTGTCAGCCCACGACGGGCTTCCAAAATCTAAAACCTGTTGAGAAACAAATCCTTCATTAGAAATAACAGTTACATGCAGTGACCACTTATCTCTCATTATATATTCTCCTAATTAATCAGATTTTAAATTTTACCATCATTAATATTATAACATACAAAATTATATTTGTATATTATCTCGTTATTCAAACATTTCCCATTCAATTATTCCTAACAACGGCCATTGAGGAAAATGGATTGCATTCATATGAATGCAATCCATTTCGTTGTCACTTAAAATTGATTCATAAAAATATTTCATTTTCTTTCCAAGAATTATGGCACGCCCTGAGAGGCTTGAACCCCCTACCCTCTAGTTCGTAGCCAGATACTCTATCCAAATGAGCTACAGCGGCAATAAATCTTACATTATTTTTATTCCAATTCGGGCAATTGATTGTTCAGGATAATATCCATAAAGACCGACTATTATTCCTATAGTTCTCAATCCTCTTTGTACATGCTTTGCGTCATGTACAATAACATAATTTTGAATCATTTCAAATATACCATGAACTGGGTTATAAGTTTTAGATTCCGCAACAATAATATGATTAAAGTAATTAATCATTGGAGCTGACATAACTATAACAGCAACTTGTGTTTCAGGAATCAAAGCTTTGATAATATTTTCCACTTCATTAGCTTCATCACGTGTAAAAGGAATCATCTGATTTTCCTTGTAATTGGTGGTAGCCCCCTTCACTCATGAAATGTCGGGCTCTCGAGATACGACTACCATTGTTCTGGTGCGGGTAGAGAGAATCGAACTCTCGCTTCAACGTTGGCAACGTCATAGGCTTCCATTACATCATACCCGCGTATTCTTTATTTCTTGATGCAACGACCGATGAAATTAATCTTCTTGTCACCTGCATCGTCATAATGCTTTTGAAGAGCAACCTTACATTCTTGCTCGGTCTTAAATGTTTGGGTTATTTGTTTTTGCTCTACGGTCGTACTTCCAGCGGTTACAGCAGCAAAAAACACAATTGATAAAATCCACATGTGTGATCTCCATTCTTTGTTATGTTTTATTATTCTATATCTGGAGATGGCGACGGGATTTTAACCCGCGTTAACTGGTTTTGCAGACCAGTGCATAGACGCTCTGCCACACCACCCATTGACTTGTTAAATGTTAATTGTTTTCGTAGCCCATCGCTACATCGGCCCGAATAAAGAATATTCGTTAATTATGTTTCGCGGGGTAGCTAATCCCAACTTATCATAATTTAAAATCTTATACCTGTCTTGGAGTGCACCCTCAAGGTTCTCAAATTTGCCATACTATGGAGTTGTTATACCATCGTCATCCAATTAACATTTAATTCTGGCTAGGGCACGTGGAATCGAACCACGATCGGGAGATTCAAAGTCTCCTGCATTACCATTATGCTATACCCCAATTGTTCTTTGCTGGTTACGCGCTCCAGCTGTTCTTTCTCCAATGTGCCACTTTGGTAAATGGTTGTTCACATCAAGCGAACCGGTTTTCTTTGGAGGTCTATATGAGAATCAAACTCATATCTTCGGTTTTAGAGACCGCTATAATAGTCGTTATACTAATAGACCAAACTTATATAAGATTTCATCTATATATTTGTCATTATAACATAATTTATAATGAAGTTGAATTAATGTCCAACCCTCATCTGTTATTAACCTATGTCTATTTTGATAATATTCTTTTAAAGACCCGTCTTTATTGTAATGTTGATTACCATTAACTTCTATGCCACATTTAATTTTTGGAAATGCAATATCAATTGAAAAAAATCTTTCTTGTAATGGTTGAAATTCGGCTTGGAAAGGAATATTCTTCTGTTTTAGTTTTTCTTTAAGAAATTCACAAGGGACACTTTTAAATTTAACATTATTTTTCCATGGATGTTTATCCGGATTATTTTTAAAAAATTCTTTTAGTTTTTTAGAAATATTATTTCCAATTTCGGGATTATTTTTATATGTATTTTTCTGTATAATAGATTGCTTATCTCGCATTTCTTGCGTGACAATAGGTCTAGATAAACCTAATCTATCTGCTTTTAAATATTGGTTGCTTCCCTTTTTACCAAGCATACCCAAAGAAACTTTTCTGTTTTCATTGTTAGAACATTGACGTGCATGGGATGCTAATGCAATTTTATTTTTACATTCTCTAAAACAAAAATTGCAAATTAACATATCAGCCTCTTGAATTTTGTGCGGAGGGGTTGCTTACGCATCCACCTCCGTCTTTTACTACCATAAATTACATCTTAAATAATTTCCATTTCTTAAAAATGTTTCGTTCTCTATTTGAGAATAGAGGACGTGTACACAGTGCTGAATATCCCATGTTATTATCTGGTTCAAAGAACATATGATACTCGATTCCTTTTTTGTCGAGCATCTAAGCTGCGTCTAAAAGTTCTTCTTGATTTGCTGCCTCAAGCAAAATAAGATATGAAACTTCACTAGGTTGTGGAAATCTAAAACCTGCTTCTAATGCTGCATGAGAAGCCTGCACGATCCGTTGTTCTGGTGAAATATCTTTTCTTAAAAGCACATACGTATACGGTTTTTTAGTTTCCATGAAGCGTCACCGTATTCCATGTTGGTGCAATATTTGCAGATAAGACATTTACTTTTGAAATGGTTTCTTCATCAAGCAATTTAAATAAAGAAGACCTCTTAATATGCCGTACTGCGTCCCACATTGAAGCATAAGGATACGCACCATTTGCAATTTTCTTTTGATTTGTAATTGGTTTTAATGATTTAGAAAGATAATATGAAGCCTGTTCAAAAGGTTTATCTTTTTTAGATGCTCTGTAAAGAGCGAGAAGGGCCATATCATAACGATCGATACTTTTTTGTACTGCTTTTTGTTTCCACTGGCTTTGAAATGTATTCATTTGAATTTCCTTTAATTAGTTAATTTGTTTTTACTACTAACCAAACAAACTACTAATTAAGGCGGTGAATTATTTCGAACCTAGGCAAATGGCTTCATAATCCGTTCTCCTTTACTAAAATGTTATGAATTTATTTATAACTCAACGAATGAAACACTTTCTGAATAAAATCCATTAGACTGACCACACCAACGAATTGTTACAGAACCTTTACGGGTTCCTAACTTATAGAAAGTCCAAGTTGAAGATTCTTGGAATTCACCGTCATATTTTTGACCATTTATTTCTTCTGATGCTTCTACAATTTTTGATCCAATCAAATCATTGACATCTCCAACTACATCTTCTACCCAAACATTTTCACAACAATCCTGTAGGTGAAACATCTTGTAAGATTTTCCATCTTCAGTATCAAAATAAATTTCATAATCGCTAACACGTACATCCTTCAAAATCTTTCCAATTAATACATCAATGTTAATACATAGACTATATGTCATTCTATTTTCCTTTATAATTTGAAAAGGGTATGTGGAATCGAACCACACTCAAAAGGTTCAGAGCCTCTTACATTACCACTATGCTATACCCCTAAAAATTTTATAATGTAATTATATTCTGGTGCCCGATGACAGTTTCGAACTGCCGACCCTCTCCGTGTAAAAGAGACGCTCTACCACTGAGCTAACCGGGCATTTATTTGGTGGGAGTGGAAGGACTCGAACCTCCGACATACGCTACGTGGCCACGTAATTGCGCTGTTCTCTTCATCATTAATTTAATTAATGATTTTCCCCTACTGAACTACACTCCCAAATTTTATATTGTAATAATTTCTAATTCTTCAATCACACCATCTTCATCATAAAGTTGAATTATAACTTTTCCATCTTCTTTAAGAAGAGTCCATTCTGCTTCTGAAAAATCTTCATCAGAATCAATTAATTCATCAAAATATTTTCCAGCACAATCAATTGCTTCATCTTCTGATAAGAAATTTTCTTCAAACAAATCACCTTCTTCGTTTACGATGGTATACATTTAATTTCCTTTATATTCATTTAAACAATAAATTGATGGATAAGAATTTAAAACAGAACCAGAAGGAATCGAACCTTCGTCCTCTCGGCACAATCCGAGACTCTCCCATTGAGCTATGATTCTGTAAATTTTGTACACGGTACTGGACTCGAACCAGTATAATCTATCTTGTAAGGATAATGGTTAACCTCTCACACCAACCGGGCTTTGTCTTTTTAATCTGCATTGTCTGGGTGGCTGGATTCGAACCAGCGTCCTCTCGGTTCCGGGCCGAGTTGTCTGGCCAGGCTGACTTACACCCAGACAATGCAGACTATTTTAATTTAGTAAAAAGAATAGCGTCATCATGCTTGCGTTGAATTAAACGAATATAATCTTTTGACTTAATTTCTTTAGCACCATTTTGAATGGCAAGATCACGAAATTTTTGGTCTAGATCGTAGTGACATAAATCACGTACACGCATTTTATGGTACCAACATTTCTTACGTCCAATAACTTCGGCAAATGCATGAAGTGATTCTAAATCTTTTGCAAACATGTGACAATATTTCTTACGACCACCTTCTTTTTGAAACTCTAATTCATCAACATAAATCATTTTATTCCTTAAACTTGGTTGCGACGCCGTGGATTCGAACCACGTCCCAAGGGTTATGAGCCCGAGATGCTACCATCACACCCGCCCGCCACATATTGCTGAGGTTGTGATAGCACACTGCCTTTATAGGGGCTCACTATCATTACGTTGTCCAACCTCGTTATATAACTTTTTAAATCTTTCTATTAATGGATAGAATTTATCTTTTCCTATTTGATCTTTTGGATTTTGCTAAATTTGAAATCGATTTAGCAACTTTTGCTCTACTTTCAGGTCTAGAAATTCTTGGAACATGATCTACAACAGAAACGTTGTTCACCCTTTTCTTGTAAAGGAGATAAATTCTTTTTACATTTAGGATTTTTATATTTCATATAATTTTGGTCGGAGATATCTGATTCGAACAGATGCTTCATGGTCCCAAACCACGCGGAGTAACCAGGCTTTCCTAATCTCCGAAATTTTTCAATTCCGTTTTATTCTCTATAATTATTCCATGCTTTTGTTGTTTCTCTCATGTGAGAGAGTGTTTCATGAACAACATCAAACGGAAACTTCAATATAAACATTATATAACAAAATAACTTTTTCATAAATTTTTAATTCCACGTTTCCAACCGTCATTTAAAAATGATTCTAATAAATTAATTGGAATACGCTTAATAACTCCATTTTTATTAACACAAAAATTCTTTTTTCCTAAAAAAGTCGGAAGTCTAATTAATTCACCATCTTTTAATCGTTTTTTAAATGTCGAATGATGCGGGTTCGGGAGTCTAACCCGATATCGCCGGCTTATGAGACCGACATGATTGTACGTTTCACTCCCCCGCAATTGTTCATTTACACTTTATATAATAAATATTAAATAATAAAATAATAAAATATTTAAAACCTTTCCGTCTCAGCAATGGCTTCCATCCGCTCCTGTCTTCAGACGATTTCAACTATCAGTTGTTCCACTGTGGAGATTGTTCGACAAAATATTGGTGGGAGAGAAAGGAATCGAACCTTAGGTCTAAGCCTTATCAGGACTCCGTTCTACCATTGAACTACTCTCCCAATATATTCTTTAGTTATTTGTTTTTGAGACAAAACAAAAAGTTTAATGTTATTTTGTTTAATAACCTTTTGAATTTTTTCTGCATCTAGTTTTGCTTTGTAATCGTTTTTGGGATCAAGCCAAATATCAAAATCTATTAAATGAAAATCAGCAAAATAATTTTTATCATCATATTTGAAAGCCTTCGGTCTTACCCATCTAATTTCTAGTTCTGAAAGAATCTCAAATACTGCATATTCATATGTACTTTGAAGTGTTGTTTGATTACCGAATGAATCATAAACTTTAAATTTTTTACTACGACCTGCATTTTCTCTATAACCACCAAAACATCTTTTCTTTGCTACAATTGATAATCTATCTTTATGTTCTTGACTTAATGCAGGTTTTGATTTCCCGCGTTGAATATCAGCAATATTTTTAACTCTTAAATCAATTTTAGATGTTAATCCTTTATTCCAAGCAGGTCTTCCAAAATTATTAGGAAATTTTGTCGGATATCTCTTAATAGGACATTTCTGTACATGATTTCTAGTAAGTTGTCCGGTAGTGGTTTCAACTTTACATTTTATGCAAGAACACTTTGTTTGAAACTTTGTTGTCATATAAACTATTTATTAGCTAAATATTCTTCTAGCAATGATAATGAATTTTCTGCTGATGTGTGAAAAATTCCATATCCACTTGCGTCATTCCATTGAGGAATGTTCTTTTCTGAATCATCAATCAAAACATCGCCCGGCCGGCAATGCTTTTGTTTATCAACAGCATGCGGGCCAATGTTAAAATTATAAATTAACTCTGGATAATATTTTAAAATCCAGTCTCGTTTGTGAATTTTTGCATCTGGAATTGTTCCAACTCTTGGAATCGCGGTCAAAACACCAATATCAAAATTATATCTAAATTTTTCTTGAAGACGAAAAACTCCATTTACTAACTTATCTGCATCTGGCATAGGTTCTAAAATTTCATAAATGTTTTGAACATGCTCAATTGCTGCCCAACCTTCTTTTGAAGTTGGAAAATCACGAAGTCTCTTACCAATCAATTCAATTGTCTTTTTATCAAAATCAGCTAGCACACCATCCATATCTAAATAAACGGTCATTAACATTATTCAATCTCCATTTGATCTTCTTCAGAAGCGCTATTACAATCGAGCCAGCCGTCACGCCAGTCAAGTGACGCCGTGGGGTCAAACGGTTCACCCCTTACACACGCGTTCCAACCGTCGTCGTAAAAGACTTTAGTCATTTATTTTTCCTTTAAATAAACTATTTACAATATAAAATAATTTAGTTGATCATGCCGCCTCGTTTATTCGGCATCATTTTACCCTTCCGGATTGGGTTAGAGGTACGTTGTAAACTCAGTTACATAGACTAGAACCATTTATCGGCCTCGAACCGTTAGTCTCTCCTTAACCATACGCCTATGGTTAGTTTCACTGTACAACAATCAACTAAAAATCTGGCTACGGGTGAGGGACTCGAACCCCCACGTCATTCCTGACAACAGCTTCAAAGGCTGCCGCGTCTACGCAATTCCGCCAACCCGCAATTATAAGGCTTCGACGTCTCGATTCGAACGAGAACTACAGGGCTAAAAGGTGCGTTAGCGGGGTGCCCTGGATGCTACCGCGTACTCGATGTTTTTCTAGTAATTCAATATATTTTCCCTGGGTATTTCTACTAGTTCAAGGCCTGTTGGGCGTTTCACCCATTCATCGTTGTCAAAGCTTAACGCTAAGCGCACCTGTTACCCGATACTTTCGATCACCGATACCGATATATCTGCATACTAGTCTTTCATCTTTCCTATTACAACACGTCGAAATAAAACTATTTTTGGTGGCCTGTGTCGGATTCGAACCGCACAGTTGCCATATCCACAAACGCTTAGATGTTTTGCGGCAGAGTTAACTAAACTCTCCATCCAGCATTTTTGCTTCTTATGGGCTGCAACTCCTCCCAATAATACAATATTTGCAGGCTTTCCCGCTCTCTCTGGCCGCAAAATCCAGTTCAAGCTATTGTATCTGGGCCAGTATCACGAGGCCGTAAATGGTGCCGGGCGAAGGATTCGAACCTCCATCCGAATTACTCTCTTCTTCATGTTCGGTACGATCTAGCCTTATCGATTCTCATAAGGACTTTGCCTGACGCGGAATCACTCACATCAACGGCTCTTAACCTATTCTCCATGAAGGGCTTAGTAGTCGTGTTTTTCCACTAGAGGGTAGTCTTTCTCTACCATAGCTTTTTAAACTAGCCGAACATTGAATGGTGTTCACACGGGGGATCGAACCCCGATTTGAAGATTGAAAGTCTTCTGTCCTCAACCAATTAGACGATGCGAACAAATTTTATTTTCCTTTAAACCAACCATCTTTAATATAAAGTGGTATTTTTTCAATATTAATTCTCTTTTTAGTATTATTTTTGTTTATCCAAACGCGTTTAGTTCCGTTTTGGGTGTTATTTCGTATATCATTCCCAGAACATTTTCTGGAACAATATTTTTTCTTTGTTTTTCTTGGTTTTTCCGATAAAAACTCCCCCTTACAAAACTCACATTCATATGTGTATTTTGGAATATGGTTATCGTAAAGTTCAAAAATATTTTTATATTGATAATTATCTTTAACCCATTGAAATTCTTTTTTTAGATTTTCTTTTCTCAAAATAAGAACTTCATAACCACAATTATTTGCAATTTTTGTTTTAATTGCTACATTTTCAATATTTTCAAAACCTTTGATTTCAATAATTTTATTATTTTGTAAAAAATCTGGAAAATATTTTTTATCGTTAAATTGAACCATCCCCGGAAATCTGTCAAATTTTATTTTGTGATCTATTTGATAGATAACCCATACTAATTCATAGGTGGAACCACAATATATTCCTTTATAATATCCACTTTTTGCTCTGCCAGAACCAGGCCTATACCCACCTGTCTTCCCTTTAGATGAAAGAGAAATCAATTTGTTTCTACATTTTCTATTACAAGTTTTACCTTTTCCCAAATGACTTAAATTACAGATTATACATTTTTTCATATCAAGCTCCTTATGATATTTATATGAACTTGATTTTTGATGTCCTAAACCGATAGACGAATACTGCATTAAAATTTGGTGCCCAATGTGGAATTTTTTACTTCTAGAATCATTCAGGTAAGACCATATGGCGGGCGGGTTTAAATGTTGCCGAACATTACCTTCGATTCAAAACTGGAACCACGGGAGGGACTCGAACCCTCATCTAGCCATTACCTTTGACCTCGTTCGTAGCGAGGGGGGATACCGTGGTATAGGTGGGTCATATCGGATTCTCTACCGACTCTTGGAAGCCCATTAGCCCCCGTGCGTTAAACACTATAATAACCCAATAACTGGCACCACCGACAGGACTCGAACCTGCATAAAACCTGTTTAGAAGACAGGCGCCTCTCCAGTTAGACTACGGTGGCATTGATTTGGTGGACTCAATCGGACTTTCACCGATTTACACGTGCTGATGCAGTCATAAATTTTCAAGGTGACGCCTTGATCGTCTCGTGCAAGGGCGCGTCGCATAATATGCTAAGCCCAAAAACTGGCGACCCCAACGGGAATCGAACCCGTATCTCTGCCGTGACAGGGCGGTATAATAAACCATTATACTATGGAGCCATGATAAAATAAATTTACTTAACTTCCAACCAAGTAAATTTGAAATTTGTAACCCGATCCCCAGGATCACTCTACTTATACCCGGTAAGGCTTTCGTAGTCACGCCAGGGGCCAATGATCGGCGGGTGAGTCCGCGACCGTGTTTGGTAGGCAGCATGGGATTCGAACCCACATCTCCAGGATTAAGAGTCCTGTATAATAAACCGTTATACGAACTGCCCAAATTCTTTATGATTGATTTCAACGGCGGTTCAATCATGAAAACCTTGATTCAATAAATCTGTTCGCTTGTATCTCAGGCCTTAGAGATAAAGATGATCGGTCTCAGGTAATACGCACTATCAATTAATGATTATGTAGGAATCGAACCTACTATTTCCAGGCCTTCCCGGCGACTTATCCATTAGTCTAATAATCTTTAAATGAAGCGGGATTGTATTACTCTCTTGCGAAAACTGGCGGGCAGTAAGGGACTCGAACCCTCGTCATCCTCATCGACAGTGAGGTGCAATAGCCGCTATACGAACTGCCCTAATTGGTGGAGACGGGTAGATTTGCGCTACCATTTCTGGCCCTCATGGGCAGCGTCTTAGGGTTAGACGACGTCCTGTTTATTTTGGTGCACCCTACAGGAATCGAACCTGTTTCAAGAGCTCTTCAGGCTCCCGCTATGACCACATCAGCTAAAGGTGCATTGGTGGTGATAAGTGGAGTCGAACCACTCTCTTCTTCGTTATGAGCGAAGCGCATAAGCCGCTCTGCCATATCACCGATAAATTTTGGTAGGCGGCATGGGATTCGAACCCACATCTCCCGGATTAAAAGTCCGATATAATAAACCGTTATACGAACCGCCCATAAGTGTTTTTATCACGACTAAATGGATTTGAACCAATCAAGCGTAAAAGCAGTGTCAGCTACAATTTACACCCGTCACCCATGATACTGACATATCATTGTGATAGCCATGATAAAAACACTAAAAGTGTTTTTAACTTGTTATTTCCGATCTGACCACCAGCACGCCATCTAAGTAATGAACTGAGAAGCCGGGAATCGAACCCGCTAAGGAGGGTCGCGTACCCTCCACGGAAATTTTTAATTAGCGTCGGGGCTCTCACCCGATTATCGAAATTTTATTTAAGTGAGAGGAATCGAACCACTCAGCCATTACCTTAAATCAGCTTACCTGTTGCAACAAATAAACTGGTTGACGCGTCTTTCATTTTCGATAAATTATGTTCTCGCTAAAATTGGCCGCCCCAGTGGGAATCGAACCCACGACACCTGGATCTTCACTCCAGTGCTCTACGCGTCTGAGCTACAGGGCGATAAATCTGATATTTCAGAAGACGATGACTAGCATCTATTAACAACAGGATTTTGATCACTCTACTATTGTAAATATTTTCTTTGTCTTGTTTTTGATGTAGGGCTCGATGTACCTACTCTCATAACGTCTATCTGAAACAAAAATCTGGCTCTCTCGGGAAGGATCGAACTTCCGACCAACGCATTAACTTTGATATACTGGTCTTGAACCAGATGTTAGCCTTATATACTAATTTACCCACAGTGCGCCGCTCTACCGCTGAGCTACGAGAGAATATTTATATTTCAATTCCTAATTTTTTAAGGTCATTACTTTTAATAATCAAAAGCTTTTTAGGAAAATAAAACCATTTTGCTTTATCTTTATTAGTTTCAAAACCTTTAATTTCTACATATGTATCTGTGTCAGGAAGATAAAAATCTGGAATATAATATCTTTCTTTATTCTCAAAAATATATTTGAAACGCTCTTTATTTCTTTTCCATTGAATATTATTCTTATCAAGATAAATGGCGTATTTTAATTCCCATTTACCATGTAAATCTTCACCTTTATATTCAAAATGTAAATTTTTTGCCAAAGAAACATGCCATGTTCCATTTATAACTTTTTCTCTAATTGTTTTAGATACAACTTCAGAATGTTTCTTTCTTAATTCTTTAGACCGATTTTTGTTCGCTAAAATTAATTTTTGTCTTGTTGATTCTGATATTTTAGGTTTAGGCAAACCTAATCGTTCAGCTTTTAGGTATTGGTTACCAGATTTTTTAGATCTTTGAAAATGTAAATTTTGAAAAGGAGTAAATTGTCTATTGGAATTTAGACTACAAAGTCTTTCATGATTTCGAAGACTATTTCCATTTTTACATAAACGATTACAAAATTTGCAATTCATTTTTATTTTTCCTATTGAAATTCTCCGTGCTGCATCACGTTCATCTACATACATCGTAGGATACGCTAGCTTAGTGCCGGCGGAGTTCGGCTCAAATTGTTGGAGGAACAGGCCGGATTCGAACCGGCGGTTTTACTGTTTTGCAGACAGTCCTATTGGGCCACTCTAGCACCGTTCCATATTCTTTATCATATACCCTGGGCATCGGGAGCTTGGTGCTCTCTATTACGATTTCCTTTTGGCCAACACCTGGTCGACCTACTCAGTCCGTACCTCGCCTACCGATTTTACCTAGCACTTAGACCCATTTAATTTTGGCTGTGACCCACGGACTCGAACCGTGCTAATCTCCGTTAACAGCGGAGGGGATGCCACCCGGGCGCCTCGATCACAATTGATCTTGCTAAATTATCGTATTAGCCACGCTTGTTTCGTATATTAGCCAACCCGCTGGGAAGCTATTACGCTCAAGCAGCCCGGGCTATAGGTAATATACGCTCTCGAGAAGGTCAGCCGATCGGAATCGAACCGATTATCCACTGATCCTTTTCCGTACCCCTCCGGCCGGAAGAATATAGAAAAGAGTGCACATATGGACCTACCATTTTGTCGACCTATTGTTTGGTCCCTCACCCTGGTATCGTCCAGGCTCTCCGAGTTTTCTTGGCCCTCGGCGCTTCACTTGTTTAGCTTGATTGGGATAATTCTGGTACGCGATGATGGATTCGAACCACCGTCCTCTGTCCGGTTTAACATTTTCCTCGACCAATTCTTGTGCACAGAAATGGCCAATTCTTGGGCTCTCATTATATGGACGTCCATAAACGATAAACTTATGTCTAAATCAACAGCGCTCTACCAACTGAGACTAATCGCGCATTAAATTCGGGAATGTTGTTTGAACGAGGCACAACAGACAAAGCCCACTTGACTTAATTCGATCTATAGCCCCCACCTCGCTTAGATCACAGGGCAACCTTAAAGTAGTCGCTCTCCCTACAACATTAAAACTGGTGGACCCGGTCGGAATCGAACCGACCACAAAAACATTGCAAGTGTTTCTCGCCCCCCTTGGAACATGCGAGCCCGTTAATTTTGGCGATGAGTAGGGGATTTGAACCCCTGATATCTACCGTGACAGGGTAGTGCATTAAACCGGACTATGCTAACTCACCATTATAAGCCCTCGTACGTACTGCGCCCTTTGCAACGGCAATCTTCATTCAATGATCGCTTGTTGGTATGTCGGCCGTACGAGTTGAAGTTGTTAAAAACTGTCGAATGTCACCCTACCAGGATTCGAACCTGGACCTCAACGCCCCAAACGTCGAGTGCTACCGTTAAACACCATAGGGAGATATTCTTTGGTGCCCCCTCGCGGATTCGAACCGCGTTCAACTCGCTTACAAGGCGAGACATCACCAGCAATGCTTAAGAGGCAAAAATTTTGGAGGGGCCAGGTTCCTTAGGCCTTAGTTTTTCTGGAGCGGGCGAAGGGATTCGAACCCTCTCCATCAGCTTGGAAGGCTGAGTCCTCTCCCAGGAGAACACCCGCGTTAAATTGGTGGGGTCCAGTTTCACGGCCGTCCCCGTTGGATCGATACAGATCGCCATATTTTGGTGCGGGTAACAGGACTCGAACCTGCTCCTCATGGTTGGAAGCCACACATGCAGCCCTTGACACCTTACCCGCATATTAATTGATAATGGGGATTTAGAAATTTCTAAATCCCCCAGGCTGATGATATTCGCCTGTTCCCCTGCAAGGGCTGTGGGTTCATGGTAGTTGGTTGCAGCCAAGGCCGCCACTTATCCACTCTTTGTATCTCGTTAAACCAAGTGTTGGACTGTATGTTGTCCCCTACCAACAAGGCAACCGCCACCAACCCTACAGCTAGGTGAGTAGATATTGTACTGTCATCACGACGTTCATCTACTACTTTCGCACCCAACACTTGGGGTTAATTTTATCACTCTTATTAGTTTTTAAATTTTATTTTTCTTCCAATTTTCCAACCAACTGGAATTGGATCTGTTTTTTTAACTTTTTTGTTAATTTTTAGTTCTTCGGAATAAATCCACCTTAAACCAAATTGAGAATTTTTATTACCTTGTTGATGGTTAATTCGATTAAAACTAATCTTTCTTTTTTGAATTGATTCTTCTGTAATAAAATTATTTAAAAATTTTGCATAAGTTTCAAACGAACCATATCTTTCTTTTATAGTATTTTTCCTTTTCAAGGAAGCTAAAATAGATCTAAAATTTTTTTCGTGTGTTATTTTTCCACCAATCCATCCCCCCTTTTTACCACCTTTTCTACCATTAGATATTCTTTGTTTCTTTGACAATTTTTTATTTATCTGATCCCATCCGCCTTCACCGCCATATTTTATATTAATATTAAGCGGGTCTTTCAATAGTTCTTCATTCACTATTTCTTTTTCACGAGACCTTAACTGTTCTCTTGATTCGCAATGTTCAAGAATTTCTCGTGTGTGGTTTTCATCGCCATATTTTGCTCTTGAATAACCCAAAATTTTCCCACTTCCTAGATACCCGTCTTCTAACGAGTCAGATGAATGCATACCTACATAATATTTACCTGTAATTTCGCAGGTTGTTTTGTAGATGAAGTGGTACTTCTTTTGTTTGCGTGACATTTTGTAATCTCCTTTTGTTTATTTATAGGAGTTGGTACAAAATGTCGAATGTGCTCCCGGGTGGAATCGAACCACCACTGTGCCCTCATCTAGAGCTTATCCGGGGTATAAGGCCGGCGTTCTACCATTAAACTACAGGAGCAAATCTGGTACTCCAGGAAGGATTCGAACCTTCATGACGCGCTAATCAGGCACGCATCTTGCGCAATTAGATGACCGGAGTATTAATTTTGGTACGGGCGCAGGGGGTCGAACCCTGGACCAATAGGTTAAAAGCCTACTGCTCTACCACTGAGCTACACCCGCACTGAAAAACTTGGTGTCGTGTAGGGGAATCGAACCCCTTACGATAGGTTGAAGGCCTACCCGCTGACCATTTGCAGACCACACGACGAAAATTTTT
>source=19_0131_sewage;assembly=enzyme;id=>NODE_15_length_49478_cov_9.367643;length=49478
AACTATTTTAGAGAAAAAAAGAGAAAAAGATGATGGGTTTACCGCTGGTAAAAAATGAACGACACATTAGAATCTTTAACAATTTTATCAAAAATAATTAAAGAATTTCAAAAGACCGGTTGGACAAAAAATTTAAATAAAAAAGATCAATATGATTTATCATTTCAATTGAATAAAAAAGGAACTGATATTGATTTTATGGCTAGATTTAGTTTTCTTCATGACGGTATTTCTGTTTATTGTGAAGAAATTTAACATTTATTTTAACAAGGATAACTAAAATGGAACTTAATCGTTTAAAAGAACTTGCTGGTATTCTTAATGAAGCTAAAGATTATAATGATTCTTCTGAATTCACAGAAGATTATATAGATGTTATGGAGAATTTATTAAAAATTTATAAAATTGTTAAAACAGAAAAATGGAAAAATTGGGTTAAAGTAACTGAACAAAATTACGACGTTAAAACAATTGATACTTTTAATAAATTTTATGATGATTTTAAAAGAGCATTTTTAAAATTTGAAGACTTTAAAAAGGAAATAGATAAAGCAGATATTGGTTAACTAACATTAGAAAAATAATAAATGATAAAATTTAAACAATACTTAACAGGTCTTAATGAAGATGAAAAATCTGACATTAAGGCCCGTTCTGATTTTGCTGAAGAGTGTGTGAAAGCTTTAAAAGGAAAAATGCAAGGGTATTTAAATCATTATTTTGCTCGTATGATTTCAGAAAATGAATATGTTTATGCTCCAATTGGATTTAAAATTCCATTTAAAATTTCAGGAATTGTAACTACATATGAAAAAGATGGAACTCCAAAAGAAACAGAAAGATTGGTAACATCAGAAATACAAGAAATTTTTAAAAAAGATAAATTTACTGCAATTAAAACAAAATCAGGAAATGTATATGTTTTAATTGCAAGAGAATCTGGATATCAAAAATGGTTAGATTCTGTTGGAAAATTTAGTATTTAAATGGAGAATAAAATGTTAATTAAACAATTATTAGAAACAAACGCATCAATTAAAAAACTTGATGAGGGTGTTTCTGATTTATCAGTTGTAGGTTCAGATGGAGCATCTGATTGTTGGTATTCTGTTAAAAAAGAAATGTTGAAAGCCGCATTACCACTTCTTAAAAAGGAAATGTTAGACAAGGGTAATGAGTTTAATACATCTGGCGCAATTAATGTTGCGATGATTCTTGTTGAAAAATTTCAAGATATGGATGTTAGTGAAGTTCCGGGATACGCTTCTTTAATAGATAAATTGTTAAATCAATTAACAAAACCTAATGCGCCATGGTCAAAGATAGCAGGATATAAAAAACTAGTCTCAAAATTAGAAGACTTAGAATAATAAAATTATATAAAATTGATATTACATAACTTAACGTAAAGTGTTAATAAAAGACCCTAATTTCCCATGAACGGGAGGGGCCTATATAAATATTATTAACTCTTGAAGATACAATGTTTTACAAAAAAGGAGCATTAAACTATGGATGAAATTCTACAAAAATTGTTAGAGTCCGAACTCCTAAGTGAAGAAGCAAAAAATGACATTAAGACAAAGTTTGAAGTATTTGTCGCTGAAGTCAAAGAACAAACTTCACTAGAAGTAAAGTCTCAATTAACTGAAGAATTCGTCAAAGCACGCGAAGAACTAGTAGAATCAGTCAACGCAAAAGTAGATAGTTTCTTAGAAGAAGAATTCGAAGAACTTCGCGCTGACCTCGAAAATTTCCGTGATCTTGAAGTTGAATATGCAGAAAAGCTACTTGAAGAAAAAGAAGCTCTTGCAGTTCAATTAGGCGAAGAACTTGATGAACTAGTTAATAAAATCGACGCTTTCTTAGAAGTAAGATTAAGTGAAGAACTTTCTGAACTAGCAGAAGATATTGAAGAAATTAAGAAGGACTCTTTTGGACGTAAGATTTTTGAAGCATATTCACAAGAATATGCACGTTCATTTGCAGCTCCAGAAGATAGCGCAGAAAAGAAAGTTGCAACTCTTGAAGATCAGCTTGCAGATGCTCAAGAAACCATTGCTACAATGGAAGCAGCACAACGTAAGGCTGAAAGAGCACGTAAGTTAGATGAGCTTCTAGCTCCTCTTTCTGGAACAAAACACGAACATATGAAGCTTTTACTTTCTTCTGTTTCAACAGAAAAATTAGAAGAAGCATTTAATCGTTATATTGGTCGTGTTCTTAAAGAAGAAGCAACAACAGAAACAAAAACAGTTGATGAACCAAAGGTAATTACAGAAACAAAGACAGATTCAGTTGATGGTAAGGTAGTTACTGGAAATGAAACAATTGTTGAAGAATTAAACGATAATAAAGATGATGAGTCAAAGAGATCAAATCTCCTTCGTCTCAAAGAATTAGCAGGAATTTAATCTAAACTTGTAGATAATATAGGAGTTTTAATCATGAATTTAACAGAAAATTGGCAAGAAATGAAGAGTGCTCTCCTAGAGGGTCTCGACAAGCGTAAGGCAGCTATTACAGCTCCTGTGCTTGATCAACAAATTAAGTATCTTAACGAAGCTGCTCAAGCAGTTGGAACTGGCGTAGCTGGTGATATTGGTAATTTCCAAAAGATCATCATCCCTATGATTCGTCGTATTATCCCAGGAACAATTGCATCAGAAATCGTTGGTGTTCAACCAATGTCTGGTCCAGTAGGTCTAGTTTACTCACTACGCTTTAAGTTTGCAGGTGTAGGTCTTCCAGCAACAGTTGCTGACCAAGCTCTTGGTACAACAGTAGCAGGAACAACCGAAGCTTTCTCAAATAACGGCGCAATGCAGAAATACTACTCAGGCGGCGCAACTCCTCCAGGTGGTGCAATGCCTGGTGGTGATCACTACATCTCCGGTACAGCAGGTGCAGTTCAAAACGGTGACGTAGAAGATACAACCACAACACTTCAGGGTGGTGCTGGTCTAACATCTGAAATGGAATCTCACGGTGGACGTAAGATGTCTCTTGAAGTATTGAAGCAGACAGTTACAGCCGGTACCCGTAGATTGCAAGCTCGTTGGTCAGTTGAAGCTATGCAAGACATCAGCTCACAACACGGTCTTGATCTAGAATCAGAAATCGCTTCAGCTCTTTCAGCAGAAATCGTGCATGAAATGGACGTAGAAGTTGTTTCAGATCTTCTAACACTTGCAGGTTCTTCAGCAACATTTGATATGAACGGTGCTTTCACTGGCGTTCCTAACTATGTTGGCGATCGTCACGCAGTTCTTGGTATCCTTGTTAACAAGGTTGCTAACGACATCGCTCGTAAGACTCGTCGTGGAGCAGGTAACTTTATCGTTGTATCACCAACAGTTGTATCAGTTCTTCAGTCAGCATCTAAGTCAGTATTTGCTCCTGCAGTTTCTGGTTCCTTCGAAGGTCCAAATAACACCAAGCTAGTCGGTGTTCTTAACGGAACCATCAAGGTTTACAGCTTCTTGTTCAATGATGCAACAGCAATTGGTGACAACATTCTCGTCGGTTACAAGGGCGGAAATGGTGAAACTGATACAGGTTACTTCTATTGCCCATACATCCCATTGATGACAAGCAATGTTGTTACAGACCCAACTACTTATAACCAACAAGTAATGTTGATGACACGTTATGGTAAGGCAACTTTCCGTAGCACAACAACCTCACTTGGCAACAGCGCGGATTATTATGGTAAAGTGACGGTTTCTAACCTTAGCTTCCTATAATTTAAACTCTATTGATTAATAAGTTATAGTAAATAAGTAAAAAAAGAAAGGACTTAGTTTTCTAAGTCCTTATCTTTTCTATTGTGGAGACTAATATGGAAGTTAAATGTAATGATTGTGGAATAATTAGACATCCAAAGTCTAGACCTGGTAGATGTCATCAATGTAAACTATTAAATAATAAGTTAATTAATAGAGAAAGAACAATTAAAAAACTAACAGACTTAGGTTATCAAATTTTATCTGACTTTAAAAGTTCTAGTCATTGTGATATTACAGTTAAAAATTTAAAATGCGGGCATGTTTTTACTGCTAGAGTTAACAATTTAGTAACTAGACAAACAAAATGTGGAATTTGTGGTCCTATTCAACGTATGAAATCTTGTATGGAAGGTTATATGGCTAAAAATGCTCGAGATTATGATATGAAGAAATGGGAAGATTATCGTAATTATGTTAGAAGAATTTCTAATAAAATATATAAAGAAAACGTTAATAAACTAAATCCAAATAATTTAATACGTTCCAAGAAAGATAATCATCTTGACCATAGGATTCCATTAATAGTTTGTTTTAAAGAAGGTGTTGATCCTAATATTGCAGGGAGTTTACAAAATTTGTGTTTTGTTTCTGCACGAAATAACCTTTCAAAAAACAAGCATTCCTATAATAAAAAACTACTAGAAAAATTACGTTTAAAATCAATAACTTAGGGACTGTATAGAAAGTCTAAATAAATCATATACTTAGGGATACTTATGAAACTATGTACATTTGCATGGTTTTGAGATATAATATAAAAGTAAATTTTTGTTCTGGAGATATAATGTCCAAGCATATAATATAATGAAATGAATAGTAAATTGTAGAATTAATATTATTAACTGATTAACTTAAACAGATTGAGGATAAAATGATTAGAAATTTTCTTAACAATTTATTTAAGATTGGTCTTGTCTCATCAATTTTTGGTGGATTACTATTGGTTACATCAACTGCGTTATATTTTATGTTTGACCAACAATGGATTTTATACAACATTGGTAAAATTGGATTAAGTTTTGTTTTATTTGGTTTTTGGATGATCGTTATTGATTATCTATTGGATGTAATTTTTTAAATTAAAAATGTCAATTCAAAAACTTCAAGACCAGGCGCGAGTAATTGTAAAAGTATTTACTCGTGTTATTAATGCCCGTTTTGGAACGAGTATGCCAATTCCAAATTTAGCATTCAATGTACGAGGAACTACTGCTGGTCTTGCAAAATACGGCCCACACCAAGTTGACTTAAATATGCAACTTTATTTGGAAAATCCGAAATATTTTTTCAATCATACAATTCCTCATGAAGTTGCACACCTCGCCGCAGTTTACATTCATGGTCCTGTTGGTGCTGGACATGGTAAAGAGTGGAAAGTAATTATGGGACTTATTGGACGAGCCCCAACAAGATGCCATAATTTAGATGTAACAAATGTTAAGAGAAGATAATATGAATACAAATCAATGGAATTCAACATCAAAAATTTTACCAGATAAAAACGGTGTTGAAATTGAATTATTAATGAGTGATTTTACTCCGAGAGATGGAGTCGTTTCAATTATTGAAAATATTTCTCCATTCTTAATTAAAGAAAATGATCAAACATATTGGCGAGCAACCGGATTTCTTCCATTATATTGGAGATATAAAACACAAGAATCATAAATAATTAATAACTTTAAATAGGGGGAAAGCCATGCAAGATGAATTAATTGATTCAGAAATTGTAAGACTTATTGCCTATGTAAAACCAATTTCTTTACCTGAAGATTTTGATATTGATAATCTAGAAGAAATGGATTTATCTGAACTAGGATTAGATGATAAAGCGACATTATCAGATGAATATCTTATTGATTTCTTAACTGTTAAAGAAGCAAAAACAATTGGTAGTAAAGGAATATTAGAGCAAGTTGCTGGTGTTTTAATTAAAGAAAATGTAATTAAAGAAAATGATAATACATCGTTAACATGGCGCTTATTACGTGATGGTGATTTAACACCGATTGAAATCGAATCAAAGAAAGTTTCAAAAAATCTAAACTTAGAAAAAGAAATTTATAAGATAAAAGATTTAAGACAATTACATTAATAGTAAATTTATTCCAATTAATATAGAAAATAATATATCATGACAAAACATATTTCATTTCCATCAATTGAACAATTTCGTAATGTTGTAAAACAGGTTCGTGATAGAGCAAAATTTTATCAAGTTCCTGTTCCAACAATCACATTTACTGGAACAGTAAAACTTCATGGCACAAATGCTGCTGTGTGTCAGTATGTTGATCCAAAGTCAGATGTTCCAACATGGGTACAATCTCGTTCGAACGTGATTACTCCAGAAAATGATAACGCTGGATTCGCGTCTTTCGTAAAAGCAAATCAAGCCGCAATTGATGAACTTTTTGATAGTACAAGAGATTGGTTACAAACATCTCCCTTAATGAAGAAAGAAAATATCATTGGTATCTATGGTGAGTGGTGTGGCAGTGGTATCCAGAAAGGTGTAGCAATTTCACAGTTACCAAAGATGTTTGTCATTTTTGCAATTGCGATTATTGATGCGTCTGAAATTGATAATAATGGTAATGTAAAATACACGTGGCTTTCTCGTGAAGACATTGAGAGTATTTACAATATCGATTTTGATTTTGGTTCCTCAATTAAAAACATTTATGAATTTGATACATGGGAAATTGATATCGATTTTAATTCACCGGAACAGGTTCAAAATCAACTAGGACGCTTTACAGAAGAAGTTGAACGTCGTTGTCCGGTTGGTGCTGCCTTAGGAAGTGAAGGAACCGGAGAAGGCATTGTTTGGAAAGCTTCATCATCAGACAATGAAGAATTTCGATTTGATGATCTTATCTTCAAAGTTAAGGGTGAAAAACATTCTGTTACCCGTGTAAAAACGCTAGCTTCGGTTGATATTGAAAAGGTAAATTCTATCAAGGAATTCGTTGATTCAGTTCTTACTGACGCCCGCGTATTGCAAGCAGTTTCTGTAATGCGTGAACAAGGTCTTGAACCTGTTGTTGAAAATACTGGAGCATTTCTAAAATGGATTGGAGGAGATGTAATTAAAGAAGAATCCGATACTATGGAAGCTAATGGTTTAGATAGAAAGGAAGTAATGCCAATTCTAAATCGTGAAGCTCGTCAGAAATTTATGAAACTTCAATTAAATACTATTTAAAAACAAAAGTTTTAAATTAATGCCAGGCGAAAGTCTGGCATTTTTTTGCTCCGGATTTGCAAGTTCTTAAACTAACTTTAATTTTGTCTATAAATAATTAATTATTGATTTATGAGGATTAACATGACAAAGGGAATTCCTGACGCAGGCAATTATGTTTGGTTAGAAGGACAACAAATTGTTCCTACTTTTGATAGAACATCTGGAACTACTGTAACTATTGGCTGGAAAATTCCAGCATCTAGTCCTGGAGCAATTAAAGCATACAATGGTGCTTTGGTTTTATTAAGTTTAACACCTATAAATGCATCTAATTATCCAACAGATGGAGTTAAATATATTGCTTCTTCAAATATTTCTTCTCCAGCTGATAAAATTGGAACAGCATTTGTTGTAGGGGCTTTTTATAATGATTTAACAACTGTTGAAGTTCAAGTTTCAGGATTAGACCCAGAAGAAGTTTATTATGGTTCTGTTCACTTAATTTCAAATGTTAGAAGTTATTATACTATTGGTTCAAAAACTTATCCAGCTGAAATCTCAACTGAAGCATTTGCTGGTTCTATTCCTAATAGGTTTGAACCACCATCAAATCCATTTTTAGGAGAACTTTATTATGATGTAGATAGTAAAATTCTTTTTTCTTGGGATGGTTCTTCATGGGCGCCAATGACAAATCATGCTCCAAAAACAGGAGAATCAAATCCAGATCAGGGAGAATTTGTAGGAGATATTTTTTACAATATCACAGAACGTAGATTAAATACGTGGAATGGTGCAGAGTGGGTGGCAGCAGAAGATGAATCATCTCGTTCCCCAATGTATAATAAATTAAATGTTGGAACAGATTTAACAGTTGATGAACGATTAAATTTAATGGATATTCTAAAGAAGCAATTAGGATTTCCAATGATTTGTACAAATTTAACAGATGATCATTTCAATATCGCTATTGATAATGCTATTCAAGAAATTCGTCATAGAGTGGATAATGCGTACTCCCGCCAATATGTTCCATTAAAGCTTGTTCCAGGACAACAGGTATATTATTTAAATGATCCACAAATTGGAACTGACAAAATTGTTGATGTTTTAAAAATTCACCGTTTAAATATTATGGGAATGACGGTAGTCGGAGAAGCCGGAATTTATGCCCAAACATTTTTAAATCAGCTTTTTTATCCTGGAGCGCAAGTTGATTTAACAACAATTTATATGATTCAACAATATTCAGAATTATTTAGTCATGTATTTGTTGGAGAAATTGCATTTCAATGGAAAGAAACAACTAGACAATTAACTTTATTTAGAAAAGCATTTGCTCAAGAAAATGTTTTAATTGAAGTTTCAATGGAAAAAACAGAACAAGAACTTCTTCAAGATCGCTGGTTAGTTCAGTGGATACAACAGTGGGCAGAAGCAGAAGCAATGTTAATGCAGGGAAGAATTCGTTCTAAATATCCATCTTTACCGGGACCAGGCGGCGGTCTTTCTCTTAATGGTACAGATTTAATAGCAGATGCCCAAAGATTACAAGAAGATTGCTTACGTCAAATTATGGACATGGAAGTTGGAAACGGTGGTGCTGAGTTTGGAAATTATTCTTTTACTATTGGTTAACAAATGAAATTTAGTGAATTTTTAATTGAAGAAAATTTAGGAAGACGTAAAATTATTTCTAGAGAAGAAGCTAAAGAGACAATTAGAAATAATTGTATGGACATGGCTAAGAAATATGTGAATGAAAAACAAGGAATATTTAGAGGTACTTGGATAAAAAATGATTTTTTACTTGGTGATTCAAATAATAAGATTAGAAAATCAGCTAACACAGAAAATTATTATACTCTTTTAATTGATAATTCTCCAAAGTGGATAAAATATCCTAAGCGTTCTGAAAGTTTTATTTGTTCTTCAACCGAAAATAATGCTTCTGGATATGGAACAGTTTATTTAGTTTTACCATTTGATAATACAAAAATTGCAATTTGTCCAGAAAATGATTTTTGGAATTCTTTTGAATATAATTTATCAAAGGTTTTTAAAAATTTTTCTTATTTTTCATTAAATTCTTTTAATGATATGTTAACTGAAATTGGTAATTTTTTTAAAATAAAAATTAATGATGATAATATAATTTCATTTAAACAAAGTATACAAAAATTAAGTGAAAAAATGAATAAAAGTAATTTTAAAAAAGAAGGATTTTTAAAAATATATAAAAATTATTCAATTTATGATTCTGAATATCATGAATTTGCTAAAATTATATGGGAAAATAAAAACAATCTTTATAATTTTTTATTAGACTTTTTTGAACCTAAAGATTTTAAGCTTAAAACAACAAAGAATTTTAAAGCAGAAGAAGAAAAAGAAATATGGTTTTCAGGGAAAGCTGTATTTTTAAGATTTAATGATTATGATAATTACGCAGCAAAACAAACAAATATGTATTCAATTTTAAAAAATATAGTAGAAAAATGAAATTACAAGAAATTTTAAATGAAAAAATTCAACGTAGAACATATGATATTAGTATGTTAGAGGCTATTGATTTTATTCGAATAAACTGTTCAGAAATAGTCAGTAGATATAAAAAAATAATAAAAGAATTTATAGAGGAATTTCTGATTCTAACGGATTGCGTGGATTTTCAAATGAAAAAACTAAATATTTTTTATTTGGTGATACATCGACAAGAGTTAGAAAATCTAGAAACACTTATAATTATTATACTTTGATAATGGATAATTCACAAAAATGGAAAAAATTTCCAAAACGTTCTGACTCTTTTATATGTTCATCGTCGTGTTCTTATGCTTCAGATTTTGGAAAATTATATGTTGCTTTTCCGATTGATGGAACCAAAATTGGCATATGTCCAAATTTTGATATATGGACTGCTAGTGAACATGAATTTGGAGGAGATTATTCGCTTATTAATAATACAATAAAAGGATTTGCTAATGATTTAGGTGTAAAAATAAACGATGATGATTATAAAAGTTTTTTATATAGTATCGATGAATTAACAAAAAAAATTAAAATGGATAAAATGGAAGCCCAAAAATTAGCTCAAAAATATAAAAAGATAACATTTCTTGATTCTAACAAAATTATAGAAAAAATTATTAAAAATGTAGACAACATAAAGGATACGATAGAATCATTTTTTTCTCCAAAAGAATTTGAATTACAAACCACGAAAAATTTTAATCCGCCTAATAATAGAGAAATATGGTTTTCTGGTAAATGCGTTTTTGTAACTACTGAGACAATGGAAATGGGACCACTAACAGTTAATGATTATTATAAAAATAAAAATGCGGGAAATATTGATATAAAAGATATGTCAATAAATGAATTTATAAAGGCATTATAATGACTAATTCTAATGTAACATTCTCTTGTGATTCAACAGGAAAAAATGATGAAAAATATGTTGCACCAGACTTGTGTGTCGGCCAATTAAATTTATCCACTGGTGAATGTGCAGATACTGATTCAAAATTTATGGAAGCCACCATGGCTGAAGCATTACAGATTGCCGGCGGTCCAATTAATATTTTTGCCTTATTAGGAGTTCACAATCAAGGAACTACAATCGATTTAACTGGTGATGGATACCCATTATCTTCTGGAACACCATCTGGTTGGAATGTTCAAGATGCATTTGACGTAAATGATGATAGTTGGAAATCTATTCAACAGGGTTTATCTGTTATAACTACACCGGCGTTTTTGGGATATGATTTTGGAACAAAGAAAACTTCTGTTCCAACTCCGGCATATACACCGGGTCCGGATCCACAATCAACCTCAGATAGATACGCACCACCCGCTCCAATTAAAAAACATATAAAAACTCTTAAATTAAAACAGGGTCTTGATCCCTTATCTAGAGCTTCACAGGTTAGAATAGAAGCTTCAAATGATGGAACTTCTTGGATAAGAGTAGACGTTGTTAATTTAATGAATGTTTCAGATTTAGTAACCTATGGATTAAAATCTTCTTCAGAATATAGAATGTGGAGAATTATTCCATTAATGTTTAATGGAATAGCGTCTAATATGTCTTGGGAAGTTGTAGAATTACAATTATTAGAAGATAATCAACTTTCACTTGATGATATTCAAGATAAAGTTTTAATGGAAAATAGAGATAGAGCCTATTCAACTGTTTCCATTTGTATGAAAGCACAGTATGATTTAGTTGATGTTCAAACAGAACTTACTAGATTTGGTATAGATTTACCACAACAATATACATTTACTATTTCGTTTGCTCAAATGGTAAAAGCTCTTGGAAGACCAATTGTTATTGGTGATATAGTAGAAGTTCCTGGAGAAATACAATATGACACACAATTAAATCCAATTAGAAAATGGTTAGAAGTTACTGATACTGCTTGGAGCACTGAAGGATATACACCAAATTGGAAACCATCATTATTTAGATTTTATGCCCAACCTATTCTTCCAGCTATGGAACATAGAGATGTTCTAGGAACACCAAATGATAGACTAGCTCAAAGTGATGCAGATTTCTTATCAGGACAATTTCAACTTAATGTTCAAGCGCATGAAGTAACTGAAGATATTATTCAACAAGCATCTGAACAGGTTCCTGAACGTGGAAGTGATGGATTAGAAATGGCATCTGGGGTTCCTCTAAATAATGTTAGAGGAGAATCAGATCAACGCCAATTATATGTTGAAGATGGTCTACCACCAAATGGAATGCCATATACTGAAGGATTTGATTTTCCAGCATCAAATACTGTTGAAGATGGTGCATATCATAGATTGTTATATCCTTCAGAACTTAAAATCCCTGCAAGATTATTTCAGTGGTCACTGGTTAAAAATAGATGGATATTTAAAGAACAAGATAAAAGACCTGGTTATGAATCATATAGACCATCACTTGCAAATATGATTAAATCAGAAAATGGAAAGAACTTAACAGATGAAATTTAAACAGTTTTTAAATGAAAATAAAATAGATGACATTATTAAACAAATAGTAGACAAAACACCGTCTAGTTATGTTGATGCATTTATTAATGAAAATATTTCTTCTGAATATTATTCTTGGAAAAGTAGATTTATTTTTAGAGGTTATAATTATGATGCAAGCGCGTCGTCCTTACAATTCCGTAAACATCCTGTAGGAAGAGTATCTGCAAATACATCAAATGAATTCACATTAATGGTTGATAATATTTTAACTTCTTGGAAAAACTTTCCAAAAAGATCTGAATCATTTATATGTTCAACATCACCATTTCAAGCCGAAGAATTCGGTGATTTATATCTATTATTTCCACTTGATAATGCAAATGTTGGAATATGTTCTGAAAATGATATGTGGTCATCTTTATCGCGTCTTTCAAAAATTGTTTCAATGAATGAAGGATCAGTTCCAGATTTTAATGAGGCATTAAATAAAATTTATTTAATTGCAACAAAAATTTTAAATAGTAAACATAAATCTATTAAAACACCAAAAGATGTAAAAGATGCTATATCAGTTATCCAAACTATAATAGATGATGGTCACGTTAACAAGTTAATAAGTTTACTTAAAAAAACTTCTAAGCGTGACGAAGAACTAGCTAAAATTTTATTAAACCATAGTAATAATTTTGAAAATAATTTAAATTGGGTTTTAGATCCAATTGAAAATGATTTAGAATTAAAACAGGTTAGTGAAATTTCTAAATTATCTAAATCTTATTTTGATAAAGAAGTTTGGTTTTCTGCAGATGCTGTATTTTTAAATTTATTGAGACCCACTGAAGAACTTATAGAAATACAAGATAGAATGAAAAAAATAAAAGGCAAATAATGGCTATTACATCATATTACTATAATAAACAAATCAATCGTTACATTCTCCAGTTTGCAAATGTTTTTGCGGGACTATCAGTTAGAACCGGAAAAGGGGCTGATGGTCAAATAACTGAATTAGAAGTCCCTATTGTTTATTCTTCAAAAGATAGAGTCGTAGCTTCTATTGGTGCCGGACATACAGAAAATAGACTTCACACATTACCATTAATGTCTTGTTATTTAACTGGAATCGAGTTAGCGCCAGAAAGAAGAAAAGGCGTAAATCAAATGGATAGACGTACCTACATGCCTCAGGGTGGGATTTTTCCAGATGATGTTTCAGTTGTTTATAGATTAATGCCAGTTCCATATAATTTTTCTTTTGAACTTAATATCTACGCGTCTAACACAGATCAAGCTTGGCAAATTGTAGAACAATTAACTATGTTATTCGATCCTACATTAGAGTTACAAACATCTGATAAAAACTTAGATTGGACAAAAATTAGCTCGATTGAATTAACAGGTTTGAATAATGAAGAAAATGTTCCTGCGGGAACAGAAAAAAGAATGATAATTTGGACTTTAACATTTACAGTTGCTGCTTGGATTTCAGCACCGGCAGATATTAAACACAATATTATTCAAAAGATTATTTTACGTTATGGTGATTTAGGTGGATTTACATTATATGAATATGATGAAAATGGAGAACCAGCACCATTTAGCGATGATAGTCTTTGGTCAGTTGATATAATTGAAGCACCAAGCTTAACTATTGAAGAACCACCTCCAGAAGACAAAATTTAATTCTCAAAAATGATGATTTCCCATGAAGAAATGAGCATTTTCATAAATAATAATAATGAAATTTGGTATTAGAATAATAAACAAATTGAATTTAAGTATCATATAGGAGAATTAAAATGAGTACATTAGTATCCCCAGGTGTGAGCGTCACATTAATTGACGAGTCATTCTATATTCCAGCGTCAGCACCAACTGTTCCTCTTTTCTTTATCGCAACACGCGCCGATAAGAAGAAAACAGATGGAGTTTCTGATGCGATGGGAGCGTTAGAACATTCTGTTGTAAGAACAATTACTTCTTTAAATCAATCAGTATCTCTATATGGTGTTCCTTATTTCCGTGAAGATAATACAGGAGCTCCGCTCCATGGAGACTGCCGTAATGAATATGGTTTATTCGCTCTTAATCAATTCTTAGGAGTAGGTAACCGTGCATATGTAGTTCGTGCAGACGTTGACTTAACAGATAGTCCAGTAACTACATTAACTGCTGGAACACCTTCATTTACAGGAACAGGAAATGGTACTGTTGAAGATATTCTAGTTAATCAAGCAACTGCTGAAGCAGAACTTTGGACATTAGAAGCAGTTTCTTCAAGCACATTTGCTGTATCTGGATTTGTTTCAGGTTCACAAACAGTAGCTACAGTTGGTGTTCCTTACAATAACGGAATTATCGCATTTACAATTGTTGATGGAGTAACACCATTTGAAGTAGGTGACACATTTACAATTAACGTAACAGAAGTTGTAACAAATCCTGCATCACTTGGTGTTAACGATGCAGCAAAGAGAGTTACAATTGTTACAGCACTACAAGCAGAAATTAACAGCAATCAAGATGTTCGTTCAGAATACTATGAATATAACTTGATTCTTTGCCCAGGTTATCATGAAGTTGTTGATGAAATGCTAAATCTTTCATTAGCTATTAATGAAGAAGCCTTTGTTATTGCAGACACACCAAATAACAAGAATCCTGAAGATACGGCAGTTTGGTCATTGACAATTGCTCGTCAACGTAGCCAAAATGTTGGTTACTATTATCCATGGGGCCTAGCATCAAATCTTGATGGAAAAGATTGTTTCGTTGCAGCATCTGGTATTGCATTGAAGACTTTTGCAGTATCCGATAACGTTGGTGAAGTTTGGTTCCCACCTGCAGGTTTAAGACGTGGTGTTGTTGTTGGAGTAGCAGATGTCGGTTACGTAACAGGAACACTTGGAACAGCAACTACATTTGTTTCAACTCCGCTTAACCAAGGACAACGTGATATTCTTTATGAATTCTTTAAGAATATTAACCCAATCGTTTTCTTCCCAGGTCGCGGTATTGTAGTTTGGGGGCAAAAGACATCTTATTCATCAGCATCAGCATTTGATAGAATTAATGTTATTAGAATGCTTCAAAAGATTAAGCGTGATCTTCGTAAAGCAGCAATGGTTTATATCTTTGAAATTAACGATCAGATCACCCGTGATTCAATTAAGTTAATGATTGATTCATATCTTGGAGATATTCTAACACGCCGTGGTTTATATGACTTCGCTGTTCTTTGCGATTCTTCAAACAATACTCCAACACGTATTGATCGTAATGAACTTTGGGTTGACATTGCGTTGAAACCAGCAAAATCAATCGAATTTATATATATTCCAATTCGTGTTTTAACAACCGGTGCGAAGATGCCAACGGCTGGTTAAACAGTTTTTAGTTTTACTTTAGAAAGAGAATTATGAAAATAATTCTCTTTCTTTTATTCCAATATAAATATATTATTACTAATAAGTATATTGATAACGGAGATTTAAACATGGAAAAGTTTTTTGAAAAATATAAAGAATATATTTTTGATTCAAGAGGAAGAATAAATTCTAATATTAGAAAAACAAAAGTTTTTAAAAATTTAGAAAATGATTTATTTAATCTTACAAAAAATTATCCAAATAACATAACACTCTCAGCTAGAATTACTGCATTAAAATTAGGTAAAAAAGATTATCCAATATGTGAATGTTGTAATAATCCTGTAAAATATACAGCGGGTAAATTTACAAATTTTTGTTCTTTCAAATGTTCTAGAACAAAAGGAAGTTCAACTTTTAAAAAGATTCAAGAAACCTGTTTAAAAAAATATGGAGCAAAAAGTAATTTAGCTACAAAAGAAAATTTAGATTTAATTTATAAAAATAATGGTGGAATAGGAAAAGGTTCAAAACTAATTAAAGCAAAAATAGAAAAAACAAATAAAGAAAAATATGGCTCAATAAATCCATGGTCAAATAAATCAATTCAAGATAAAATTAAAGAAACTCATAATAAAAAATATGGAGGAAATTTTCATACAATAAAACTTGGAAAAAAAATAGAATTATTAAATGATAAAGATTGGTGTAAAAAAATTGCAAAGGAGCATTGTTTATCAACAATATCAGAAATGATTGGAGTAGCATCAAATACTGTTTATAAGTATTTTGAAAAACATAATATTAAAAATTTTAATAGTACAAGATCAAAACAGGAAGAAGAAATTTTTAATTTTATTAAATCTTTAGATAAAAATGTTGAAATAGTTCGTGGAAATAGAGAAATTATAAAACCATTTGAATTAGATTTTTATTTTCCAGAAAAGAAATTAGCAATTGAATTTAATGGTTTATATTGGCATTCAGACTTATCCGGAATGAAAAGAAATTATCATTTAAATAAATTAAAACTATGTGAATCAAAAAATATTCAATTAATTCAAATTTTTGAAAATGAATGGAATTTAAAACAGGAAATTGTAAAATCTAAAATTAAATCTCTTTTTGGTAAAACAGACAGAATATATGCAAGAAAATGTAAACTTATTGAATTAACAACTAAAGAAAAGGATATTTTTTTAGAAGAAAACCATTTACAGGGAAAATGTAATTCTGCTATAAATTTAGGTTTATTGTATAATGGAAATTTAATAGCTTGTATGACTTTTAGTAAATCTAGATTTGATAAGCAGTTTGATTTTGAATTGATTAGATATTGTTCAAAAATAAATATAAATGTTGTTGGTGGATTTTCAAAATTATTAAAATTTTTTCAAAGTTTAAATTATGGAAAAACGTTAGTAACATTTGCAGATAGACGTTGGAGCCAGGGACAAGTTTATGAAAAAAATGATTTTAAAAAAATAATAGAAACTAAACCTGCTTATTTTTATTTCAAAAATTCATCTATTATTTTAGAAAACAGACAGCAATATCAAAAGCATAAACTTCAATCAAAATTGAGTAAATTTGATAAAACAATGTCCGAATGGGAAAATATGAAAAATAATGGATATAATCGTATTTGGGATTGTGGAACAATAAAATATAAATATCAATTATAATTTATTGAAAATATTTAAACATGAGATTTAAAAATTTTATAACTGAAAAATATTTAGAAGGTGCTTTAGCACCTCTTTATCATTGGACTGATTATATTAGTTTAAAAAAGATTTTACAATTTGATGCTCTAGGTGTCGGTGATAAATGGGATTCTTCAAAAGGATATACTTCGTTAAAAAAAGGACCAATATCTTTTACTCGTGATAAAAATTATAGAATACGTGGTAAAAATTCTGATGTTAGAATCACGATTGATCCCATTAAATTACAACAAAAAGGTTATAAAATTTATCCATTTGTAGATCGTTGGGTTATTAATAATCATCATGATGAACAACCATTACCACGAGATGAAGCAAGATGGGAAGCTGAAGAGCGAGTCATTGGTCCAATTAAACTTAAAGATTGTTTGGTTAAAATTGAAATGACAAAAGAACGTTATGATGAAGAACAAAAATTAATAAAACGATTTGAAGATGCGGCAGAAGAAGCTAAAAAAACAGCTAAAGAAGTTAGCAATAAAAATTTTAGATGGTCTATAGAATTTTGGGCACGCGGAAGAAATAAAGAAGAATTAAAATCATTTTTTGAGCCGGGCCATTTTGTAGATAAGGCTAAAGCTGAATTAGCAAAAGATCCAATGTGGAAACCTAAGAATTTTTCAGCTGAAAAATTTATTCAAAGTGCTAAAAGTTGGCAAAAAATGGCAGATGAAACAAAAGAAATTTTAAAACAGGTTGAAGTAATGAAATGATTACTATAACAGCTGATGCATTAAATTATATTGAAAGATTTTTAAGAGAAGAAGCGGAAAGAAATGATCTTAAAACCTGTATGTATGATTTTAAGATTTTAATTGAAAAATCGGGTTGTGGAGGAAAAACATTTAAATTTTATCCTATTAAAGTTTATGAGATATGTGAGGGAGAACTTCAACATATAAATTATTTAAAATTTAGAATCTGGTATAAAAAAGAAGATAAAGATTATATTATAGGTTCGGTAATACAGTTGAAAAAAGAACAACTTGGGAATAGAATCGAAATTATTAACGATAAAATTCCCAAGTTTTGTGGTTGTGGGAAAAGTTTTAGTTTATGATTTTCCAAAAACTTCATTTAATTGTTGAGAAACTCTAATAAATGTTGTACACTTAGATAATTGTTTTAAACTTTTAGCGCCAGTATATGTACACGCGGAACGTAATCCACCAAGAATATCAATAACAGTATTTTCTACGGGCCCTTTGTAATCCACGAAAACTGTTTTCCCTTCAGATGCTCTATAATTTGCTTTTCCATTATAATGTTTGTTCATTGCATCTTCTGAAGACATTCCATAGAATTTCATTTTAGCGTTAGATTTATCTATATTAAAAAATTCATCAGGTAAATTATTTTCAATTTTTTCTTTAATATTTTTATCTTCATTATTTTTTAAATCAACAAATAAATCAAATACTATTTGAGGCGAATTTTTTTCACCATATAAACTATATACGTATTTAATACTATCGTTATATAAGTTTTCAATTATATCAATTTTTATATTCTGTTTTAATGTTTTTGAATAATTTTCAATTTCTCCTTCACATTCATCATGCCCAGCAAATAATCCACCACACATTATAAAATCCGCGCCGGCTCCAAATGCTTTTGCGACATCTCCAGAATTTGTAATACCACCATCACCACATATTAAAGCGTTTAATCCATGTGCAGCATCTGCACATTCTATAATAGCTGATAATTGTGGATATCCAACTCCGGTTTTCTTACGAGTGGTACATACAGAACCAGGGCCGATTCCAATTTTAACAATCTCAGCACCGGATAAAATTAATTCTTCAGTCATTTCTCCAGTAACAACATTTCCAGCCATTAAAGTTAGTGTTTGATATTTTTCTTTAAATCGTTTTATAAAACTATTAAAATGTTCTGAATAACCATTCGCTACATCAATACAAATTTTTGAAAGATAATGTTGTTGTTTTGATAATTCATTAAAAACTTTTTCAAATTTTTCTAAATCTTCTTTAGATGTTCCTAGTGTATAAAATGATAGTTTAGATTCTTCTTGAGAAAAGAAATTAACTAATTCTTCATCTTTATAAAATTTATGTAGCGCGACCGGCATCTTGTACCTGAACAATGCTTTAGCCATTTTAATTGTTCCAACAGAATCCATATTTGCTACCATTATTGGAATTCCCTCAAAAACATCATTATTTTTAAACTTATAAATTCTTTCTAGAGATACTTCTTTTCTAGAATTTAAAGTTGATCTTTTTGGTCTTAGTAAAACATCCTTGAAATCAAGCTTAATTTCATTTTCAATTCTCATATTTTTTCCTCGTAAATTATATTAACACACTACATTTTATTATATCATCATATTTTTATATGTTATAATTTAATAATGAAAATACCTAAAACTAAAAATTTTAATTCAAGAAAATGGAAAACATATGTTCTTGATCTTAGAAAACATCGGAGCGGGGTTTACGATCGCATTATAAAATCATCAGCACCCGACTTTTATAAATTTCTTTTAAAAGAATTTTCTAATTTTGAAAATTTTGGTGAAAAAATTTATCAGTTTGTTAATGAAAAAATAGGAAGACCTAAATGTAATTGTGGAAAAGAAATATTTTTATTTAGAACTTTCAAATACGCAAATCATTGTTCAAGAAAATGTGCTAAAAATGATCCAAAACAACAACAGAAAGAAAAACAAAATAATATATTAAAATATGGTGTTGATCATCCAATGAAATCATTAAATATTCAAAATAATTATAAATCTGCAATAATTAAGAAATATGGAGTAAATAATCCATTTTCATCTAATGAAATTTCTAAAAAGATACATCAAACAAAAATTAAAAATGGTTCAAATATTCTTCACACAGATGAATATTTAAATTATAAGTTAAGAGTAAAAAGAGTAACTAATATGCAGAATTTAAAAACATTAAAAAATTATTCTTTAAGAGGTCGAACAAAGAATGACTATCATCTAGATCATAAGTATTCTATTTTAAAAGGATTCAAAGATAATATTAATCCGGAAATAATAGGTTCCATAGTAAATTTAGAATATATACCAGCGTCTTTGAATTGTTCAAAACAGGAAAAATGTTCTATTCAAAAAGAAGAATTAATAGAAATGTTTAATAAACTCTAGTCCGGAATAAGGAAATCCGCACGCTTCTTTATAAATATAATCATAGAATTTAATGTAATTAAATAATGAATTTATAAAGGAGTAATTTCTATGGCAACCCTTTCGCAAGTTGGTATCGCAGGAGTCGGTTTTGGTGTATTGATGCCAAAACTAAGAAATCGTTGGAGAATTGAATTTGCAGGAATCGGTGGTGGAGCACAAGGAACAAATATTTCTATGCAAGCTGTTACCGTTACACGTCCATCACTTACATTTGATGAAACACAAATTGATCGTTATAATTCAAAAGTTTTCGTTGTAGGAAAACACACATGGGATATGTGTTCATTAACAGTTGAAGATGATGTTACTAATCTAGCTACAACTGTAATTCAAGCACAACTTGAAAGACAGCAACGTTTGATTGGTGCATCAGGACCATGGTTAAATACAGAAGCAACCGCAAATACTTATAAATTTGGTACTATCATTACAATGCTTGGTGGTAATGAAGAAGTTACAGAAATTTGGAAATTAGAAGGTTGCGCAATTAATCAGGCTAACTGGAATGATTTAGATTATGCTTCTTCAGATGCAGTTAGAATCGATCTTCAAATTCGTTTTGATCACGCACGTCAAACATTAATCAATTCTGTCAATGGAACAGCTATTGGTGGTTTGATTCTCTAAAATGCTCGCAACCCCAGAAACTTGGGTACCAGATCCACCAGGTCCTCCATCTACTCTTCAAGATAGATTTACGGACCTGGAGGCTTTAGGTGCAAAGATAATTTTTGTTTCATACGATCCTACATTAAAAGTAGCGTCAACGCCCGTACCAGATGGTGGTAATACTGGTGATGGAACATTAACTATTTTAATGGTTTTATCTGCCAGTATCGCTGAAACTTGGACACTTACATGTAAAGCTGATACCTCAAAATTTACAGTGGTTGGTAGTGTTTCTGGTGCTAAAGCTGATTTAACAGTTAATACTTATTATAGTAATACTTTTTTCTCTGGATATATTTCTACTGGAGATGAAGCTTTTGTTACTGGAGATGAATTTACTTTTAACATAGCTTTAATTGATGCTGAGGGTCCTGTAATTGCAGATGGTTATTCAGAATATTATAGAGAAGATACAGCTAATTTGGTAGAAGTTATCTACACGAAATAATTAAAAATTATCTTATTTTTGGGTTCCTTTAGGAACCCATTTTTTATTTCAAATAAATAAGTAATAATATTTTATGAATGTTAAATTATGGCAAATACTCCAGGACAAGGACAGGTTTATTTTGATCTTCAAGCTCAATTAGAAGCATTAAAGAATGCTGTTCCTGAATATCAAGCAATTATTAATGATGCATTATCCTCTAGTGCGTCTAAGTTACAAGCACAACAGGCACTAGAACAAAATCTATCTGTCCAACAAAGCATACAGCAAAGTATGTCTCAAATGTTAAGTGCCCCACCAGACGAACGTCCATTTAATAATGCTCCCGGCGGTATTGATTCTGTCCCACCTACAAATAATTTTTATCCTCAAAGCACCCCAAGTGCAGGTGAACCCGATTATTCAGGGGTACCAAATCCAGGTTTAGCAGCAATGGCTGAAGAAAATGCAGAATCTGCTAAAAAATATGTTAATGATTTTATTGGTGAAACTGGAAATATAATTGACCCAGAATATTCTCCAACAAATGATTTTACTTCTGATATTAATCCACCCACAACATCATCATCGGGTGGATTAGAAGATGGTGATTGGGAATCATTAGAATATGCTACTGATTGGAATAATCATCATGGTAAATTTAAGTTTCTTTTTAAAGTAAAACTTGGGGGTCCATGGCAATTTTATGTTAGATCAGCAACAAAACCCAGGGTAAAAATGGTTCATCAAGATATAAATTTTTATAATTTTAGATCTAAAGTTTTAACACAGGTGGCATTTGATCCAATAACAATTGTATTATGGGATGAAATTGGAAATACGGTTAATAAATTTTTTGCTACATATCTTGCCTCTGTGTCTGGACAAGGTCAAGGTAATTGGGGTGTTGATAATAGTTTTGCATCAGAAGATAAAACTTCATCTAGTAGTAAATCTTACAGAAATGCAGGATACGGTGATCCTGTTCTAGCAACCGTTATTTTAGAACAAATTTTTGCAAATGGTACTCAATCAAATAGATTTATTTTTAAAAATGCTAGAATTGAATCGATGGATTTAGACGATTTAACGATGGATAATTCAGAATTAAGTACACTCTCAATTACTTTTAATTATGATGCATTAGAATGCGTTACTGTTAAAAATTCTGTAATTCATACAGATCCAACTGCAGCAAAAGATATTTTCAGGGGTGGAGGTTCTGCAGGTTCAGCATTTGGTGCTAATGATGATGGACGAGCATTTAATCCATTTTCAATTGGTGGAGGATCAAGTCCTAACATTCCAGGTTTTGGAGATATTTTTGGTTCTGTAGAAAGTATTTTTGCAAATGCTATACCATCAATTGGTGTTGGTATTTCAGCAAATTCAAACGGTGTGTCAGTAAATATTGGCGGTGGAATTCCTGGTATCGGAGGTGGTGTTACTATAGGTCCTAATGGTGTTGTTGGGGGTGTTGGGGTTAATGTTCCTGGATTTAGTGGTAACTTATCAGTTGGCCCCGGCGGTGTTGTTGGTGGAATTTCAGGTGGTGTTCCTGGTGTTGGTGGGCAATTATTATTTGGACCAAATGGAATTGGTGGAGCCGGTGGTGTTAACGTTGGGCCACTTTCGTTAAATGGTGCGTTTGATCCAAATGGTGCTTCTGCTGCCGCTAGTGTAATGATGACTTCACCGATCGGAACAATGACAGCTCCTATTCCTCCAATAGGTTCAATTATTCCAGAAGCTAATTATGTTAATAATCTTGCTATTGGGGCTATTCAACCAATTACTAATTTATTAGTTCAACCATTTAACGTATAAAAATCATGGCTAAAGGATTATATACACCACAACATCCAGAAAAATATATTGGAAATCCAAGAAAAATTCGTTACTTAAGTTCTTGGGAATTAAAATTTCAGTATTTCTGTGATACTAATCCTAATATTCTTGCGTGGGGTTCTGAAGAAATTTATATTAAATATTTCCACCCTATCAAGAAAAAAGTTTGCAACTACATTCCTGATTTTTTTATAAAATATAAAGACGTAAATGGAAAAATAATTACAGAATTAATAGAAATAAAACCCAAGAAAGAAACAAAGCTTACAAATAAGTCATCATTGTATGATAAAGTAAATATAGCTATCAACACACAAAAATGGACAGCAGCAAAAGCGTTCTGTGATAAAGCAGGAATACAATTCAGAATTTTAACCGAAGATCAGTTATTTAGAAAGTAAACAATGAAAATTTCCGAATTATTAACAATAATGAAACACTATACTAGTACAAATACTAGAGCCTTAAAAAATGCAAGGAAAGGTGGTCATGCAAGAGAGGTCGCGATTGACTTTTTAAAATTTTGTAATAAAAATAATTATGAATGCCATGCATATGAAGGAACATTTAGACTTGATAAAAAACAACAAGATGGAAAAAAAGAAGTAAAGCATTTTTGGAATGTTATTGGTGATGGAATGGTTTTTGATAGTGGTCACGGAACATATAAAAAAGAAAATCCAGAATTTAATAAAAAACATTTTATGATTGTGGATTTTGCAGCAAATCATGATTTTGTAAATACGGGGTTAGCTGAAGACGCTGATCGTAGTAGATATAAAATTACAAAGGAGATATTTGATGAGTGATTTAGAAGAACAAAATGTTCAAAAATATAAAGATCTAGCAGAAAAATTAAATTCAATTCAGGAAACTCCAGCACCATCAACATTAGAAGCGACATTTAATATCGAAGCTGGTTCTACTCCTCGCTTTCAAGATAAAGTAGAATCACACTTACCTGTCGCGAATACAATTACAGATCCATCGACGGGAGAAATAATTGAACGCTCGTTAACAGATCTTACTCCAGAAATTATTGAAAAAGAAGAACGTATTGAAGATATGCAAATTGATGGAAAACTAAATGAAGTGTATGATAACGCAATGACGGCATTTAATACACACGCGTCTGTCGTAGATGGTGCTGATCCTAAATTTGCTGCTAGAAATGGTGAAGTTGCGGCTCAATTTTTAAAAATTGCTTTAGATTCCGCTAATTCAAAAATTGATGCAAAATATAAAAGAAACAAAGTTCGTATTGCGAGAGGTTCTGCGGGAGTTCCAAATCAAGTTCAAAATAATTTAATAGTTGCGGACAGAAATGAAGTTTTAAAACAATTATTTAAGGGTGATTTTGAACAAACAATTGAACAAGAAATGAAAAAACTATAAAATGAAAATTGAAGAAATTATTAAACAATTAACAAAAGAAGAAATACAAAAAATTGTTGATCATGTTAGAAAAATATTATTAGGAGAAAGAAAAGCAAAGTGGGGTGATTGTGAAAATGTTTGAATTGGTATTGCAAAAATATTATATAAATCTGGCTTTAAGCCAAAAATGATAGACGGATTTTATAATGGAAAAATCAGTAATGGTTCAAATATACGAACACATGTATGGTTAATTTTAGATGATAAAATTATAGATGGAACATATGACCAATTTGGAAACTCAAACACATTAAATTTTGTTAATAAAGAAAATAAAGATTATCAAATTTCAAGTTATTATAAAAATTTAAAAGAATTTTTTAAAGAAGAAATGTTTAAAAAACTATAAAGGATAAAATATATGGCATATAATAAAAATACTCAACAATGGGAACAAGATGATCTCTTTAAGGAAAGAAGATTTGGAAGAATTGATATTGCAAGTCATTTTTATGAAAATGATATAAATGTTTTACATCATGTTTTTTCACTTTTGATTCCTGTTGAAGTTTCATATGATTATGCAATGCAACTTTTTAAAATTAAAGGTTTAGCAAAGCAATTTGAACCTGTTGAATTAGGAAATCAAATGCCATATTATCAGGTTATTATTCATAATAATGAAAAAAATAATGAAATAGATGTAGAATTTAAAAAGGTATAAAATGAAATTTAAGCAATTTATTAATGAAGCCGAATCTTTTGAAGATTTTTTGACTGATGTAAAATCAGACTGTTCTGAGTTTATAAAAGAGGTTGAAAAACCACTATGGCGCGGGTCACGAAAATTTTCAAATTTTAGTGTAGGTGAGGCTAAGGAAGATCGTAAACCAAAAGACTCAGGCTTTAATCTTCTTTTTAATAATGCATTTAATTTAGGGGCTGAAGAAATAACAAAAATACCTTTAATAAGAACTAAAGCGTTATTTTGTTCAAATAATTATTCACAGACTATTATGTATGGAAGACCATATTTTATTTTTCCATCAGATGGGTGTAAATATTTTTTCTCAAATATGGTTTATGATTCGTATGAAGATATTCAGTATGAAAAATCAGAATTTAATAACATTTTTAATAATAAATGGTTTAAAGATGATTATATTTTATCGAATGTACAAAATCTTACTATTCAAGATTGTTTAAAAGATGCAGAGAAAAAGAACTATGATCAAAAGGACGTAAAAAAATTTATAAAAACTTTAGGAGAAATATTATCACAAGATTTTAATTATGATTTTGCTGATAGTGTTTCATTTGCGACAGATAAAAGAGTAACACATGAAATACTTTGTTATGGTGCTAAAAAATATTATAAAATTAACGTAGAGTTTCTAACAAAATATTTAAACATAAAGGATCGTGGTTCAGCTATTTTTTACGAGATGATATTTTCAAAATTGTTGGACAAATTAAATGCGTAGATTTATTCAAAAATTTGATCAAAAACGAGAAACAATAAAAGATTCAGTTACTATAGCTAAAGAATCTTTTATTACTGTTCGTGAGGTGACTATACTTTTAATTTTAACATTATTTTTAACGTCTGTTGATTTTGAAAGTTATTTAATGAAAAAATTAAATCACGCTGGTATTACTGAAGTGATGGGTGTTAAACTTCAAACACAACAACAGGTTGCAGTTGAAACTGCAAAATTATCTTCTCAAAAGGTTTCTGAATTAGAAAATCAGGTAAATGATTTAGTAGGAATAATTAATACGATAAAAACAAAAACAGGAACAAGTGAAAGTAAATCAAGTTCACCAGCAATAGCACACCTCGGCGAAAATTCTTCACCAGGTATTTCTTCAAGTATTATTCCGCCATCAGCAATTTACGCTCCAGAAATAGTTACTAATCAAAATAAAACAACATTGATTACTCAACAGGTTGAAAAGATACAAAAAACAATTGATGAAGCAAAAAACATCACATCAAATAACTTAGTTAATCAACAGATCACATTAAGTGCTATAGATTCTTCTGCTGAAATTCCTCTTGACGGTTGGATATATTTAGGACGACTAAATCAAGATAAAACGGATTGGGATGATGGAAAACCTAATTCTATCAATCAAATATTGTTTAAAGATTTAAAAATTGGAATGATTCTAAAAACAGTAAAAACTGTAAATTTACGAAGCGAAGCTGGATTTAAAACAGAATCTAAAATTTTAAGTGCCGTTAATTCAGATGAAGAATTAAGGGTTGATGAAATTAAATTTTCTACATCAAATAGTGATGGAACCCCAACATGTTGGGTAAAAGTCCATCGATTAAATATAAAATCTATTATTAATGAAAAGAAAACACCATGAGATTTAAAAAATATTTACTAGAGAACGATCCAATAGAAGAACTAATAGAATTAGTTACGTCTGATTACTCTGAAGCATTTAATTTAAAAACACCAATATATCGTGGAACAAAAATTAAAGCTGTATATGAAATTAAAAAAAGTTCACGGTTTAAAACACCACGAAATGAAAAGGCATTTAAACCTGTAAATTTTCACACAATGTCTTATATTTGTCCTGAGTGGAAAAAATTTCCAGATAGATCTAAATCTTTGTTTATGACTTTTGATTTGGCTGAAACAAAAGTTTTTTCATCGTCTTATGTTCGTGTTTTTCCAAAAAATAACTCTAAATTAGGATTATCACCAACAGATTTTAATTATTATGAAAATTGGCCAATGGTGCAAAATTTAAAATTAAAAGTTTCTACATTCACTAATAATTTTCAAAAATATTTTATACCACAATTATATATTTTAACCGGTTTTAGTATGAATGAAATGATTAAAACAATTGGTTATTCATCACAGGCCATAAGTTGGTTCAATGAAAACTATAAAACACTTTTTGCTATTTTTAAAAATAGTTATAAAGGAGAGGACATATTAAAAATATATAATGATCTTATTAATAAAAAATTAAAAAAACCATATGATGTCATAGATTATTTTCATCTTGATGACTTTAATTATCCAGATGATAGAACATTATTACAAGTTTTACAAAAACAATATAATGGTGATCTTGAAAAAATGTTAGGAGAACTTTTTGATCCTGATAAAAACAATTTTAAAGTAATTAATGTTAAAGACGTAGATAAATTTAAAAATGAACAAGGAGAGATGTGGACGTCTGATGACTGTTTACTTATGGAAGAACACACTGTAGAATTATTAAAAAGAAAAATAAGGAATAAAGATGAATAAAAATAGATTATTAGAACTTGCTGGTGTAGAAGTTAAAGGTGTTGAAAACGATAATTTAAAAGATGAATTAGTTAAACTATTACGTAAAAAATCTAATCCTTCAATGGATGATTTGAAAGATTTCGATAAAACATTTATCGCTTCAATGTTAGCCAATCTTCTTAAAAAGTTTAAACACGTAGATGATCCTGATGAAAAATTTGATGCTGAACAATTAGCTAAAGGTGTTAAGATAGAACAAGAACACACGAATGATTCTTATTTAGCTAAGATAATTGCAAAAGCACATCTTTCGGAATTACCAGATTACTACACGCGTCTTTTAAAAATGGAAAAAGAAGGAGAAAAAGATGCCAGTTCCAATGCTTAAAAAATTGGCTAAAAAATCTGGTAAACCTCTTTCTACTCTGGAAAAATACTGGGAAGAAGCTAAATTATCTGCTTTAGAAAAATTTAATAAAAATGACAATAGATACTGGGCTTATGTAACAGCTATTGTTAAACAAAGAACAGGTGTAAATGAATCATTATCCTTTAAACAATTTATAAGAGAAGAAACTTTAACAGAAGTTAGTCAGGAATTATTAAATAAAATTAAACGAGATTGTTCACGATTTATTAAAGAATCAGACGGGCATCCAGCTTTTAGAGGAGTAAAGAATCAGCCTTATTACTTTACTAAGACAAAAGATGTATCATCACCAAGAGACTCTTCATATTTACTTTCAAATTCACTAAATTTATTTCTTGAACAGAAATTTGGATATGAAGCAATACGTTCATTTAACAGAATTTATGTTGCTGGTGAAGCCCCACAGTTGAAACAATATGGTGATCTTTATTATGTATTTCCTGTTGATAAATTTAATTTTGTTTGGTCTGAAGAAGTTCAAGATGCTACATCAGATTTTGGTACAAGTAATTTTACAACAAGTATAATTAGATATTTAGAAAAACAAAAAATGAATAAAGATAAAATAAAAGAAACAATGGATGCATTTTATTTAGCTACATTAAATGAAAATGGAATAAAAATTTCAGATATTAAAAATAAAAAATTTTTTAAACCAATAATGTTGGCCTTAGATGAACTTTTTGAACAATTTAATTATCAAAACAGAAATTTACCAGCAGCATTAAATTCCGGAAATGAAATTGTTATTCAAACACCAGCATTTTATTCTATAAAAGTATTAGGAAATCCAAAATTTGATGATCCTGATGAAACTGATCATGATGATGAACCGCCTTATAAGTATTGGGCTGATGCAAGAAAAAATTATAAAGAAATTTACTCGAGACTAAAATGAAATTTAAACAATTTATAACAGAAACAGAACTAGATTTAGTTAGTAAATGTGAAATAATAAAATCTAAATGTTCTCAATTTTTAAATGAAGCTGGTAATTTACCTGCTTATAGAGGACAAAAACATTCATCATTTGAAAATAATACTTATGCATATAGAACTGTAAAAGATTTAAGAACAGATTCAACTAATTTATATAATTTTTATGTTGAAGAAAAATTTAATATTGAAAAAGTTAGAAATAAACACACAGCATTCGCAAATGGTTATTTTAAAGAAGCGAATGCATATGGAGAGATTTTCTTTTTCTTCCCTGAAAATGATTATCATTATGTTTGGTCGCCGCTTATTCGTGATTTTTTAACAATCGAGGATACAATTTGGAATAGAATTTATAAAGAATTAATAATTAAGTTTGATAAATTAGATGATAACACTAATAAAAAAATATTAAAATTTGTTTTTGGTAATGAAGCTGATAAAATAATGACAATCTTTAAAGATGAATTATTAAAAAAGGCAAATTTATCAATTAATGATGTAAAAAACTATACAGAAAAAACATTAAACAACAAAACAATATATGAAATAGTAAAACCAATAATGATGGAAATATTTGATGATTATGATTTTAAAAATACAGATTTAAAAGAGGCCCTAAATTCCGGTGTAGAATTAATTTTTACAACTAAAAAATATTTTTTAATTTCTATATATGAGGTAGATATATATTTTAAATTGGATTCAATTATTATTAATAATGATTATAAATCTCAAATACAGGCCTATGAAGAAAGATACAAAAAATTATTAGGATTATTAAAATGAAGTTTAAACAGTTTATTTCTGAAGAAGAACGTAAAATTTATGCAAAGAAATATTCGTCAGAAGAAGCAAAATCCGTTCCTGTTTTTTCAAAATCTGTTTCTGAATCAACATATAAAATTTCTATTGGAAATAAATTTGTAATTATTGATTGTGTTAATGGATTAGGAAATGTTCCAAATAATCAAAACGTTTTATATTTAGGATTTATTTCAAAAATGAAACTTTCTTCATTTCAAGAATTGGCATTAGATGATGAGGGCGATCAGGATAAAACAGCCGACTGGATGGTTGAAAAAATTAAAGAAGGATATTCATTGGGTCAACCCTGGTTTTCTATTAATATGGATGTTAAAGAAAATGAAATGTTTCAAATTACTGGTCATGAAGGCCGCGGCCGCATAAAGGCAATTAAAAAATATTTAGGTGAAGATATAGAAATTCCAATTCATTTTTTCCTAGATAAGGGAATGAAAAATAGAGATTTAACAGATGATTTAATAAAAAAATTTCAAGAGGGTAATGTTCTTCCTGAAAAATGGAAACAATTTCCTACTATGAAAGGTTCTAATGATGCAAAATTTTTTACAATTGGAAAAAATGTTTTTAAGGAAATAATAAAATGAAATTTAAAAATTTTATTCAAGAAGAAATTAGTCATCAGCAATTAAATTACGTTGAAGATATTATCGATGCTCTTTGGAATAAATTAGGAATTGACGTAAAATTTACTAAACACTTTTTTGATCGTGTAAATGATAATAGAAATGAAAAACCTATTTCTGTTGACGAATTAATATCATTATTTAAAAAAGAATATTTAGAATATGGACATATTATTAAAAATCTTAATGATGATGATGAAGCCGTAATGAAAGATCTTTTTTCTAAATTGAATTTACCGTTTGCTATTAATGATACTGGAAATGAAAAACAAATTGTTGCTAAAACAATAATGCGTAAACCAAAATTTCAAACCTCAAATAAAGAATTTACAGTTAAGTAAAGATTCTTATTTATATATTTTTTAAAAACATTTAATTCTTTTTATAGAATTAAATATATTATGTCAAATTTATCTCTAATAAAACGCGCAAATGAAGTAACTGATTATACTCCAGAACAGGTTTTGGAATTAAGACGTTGTGCGAATGATCCTGTCTATTTTATTGAAAAATATGTTAAAATTCAGCACCCTAAGAAAGGTGCTCAACCTCTTATTCTTTATGATTATCAAAAAGAATGTATTAGAGCTTTTCAAAAAAATAGATGGAATATTTTATTAGCTTCGCGTCAAACCGGAAAAACAACTGTCATTGCAATGTTTTTATTATGGTTTGCGTCATTTCAATTTGATAAACAGGTATTAGTTGCATCAAATAAAAATGGCAATGCAATGGAAGTTATGGCTCGTATTAAATTCGCGTATGAAGAAATGCCACATTGGTTAAAACCGGGTATTCATTATTATACTAAACACTCAATGGAATTTGATAATGGTTCAAAAATATGGTCTGAAGCAACTACAGAAAACACTGGTCGCGGTAAATCTCTTTCACTCATTCTAATTGATGAGTTGGCTTATGTTCCGATTCGTATGCAAGAAGCTATGTGGATGTCTTTAGCACCAACACTATCAACAGGTGGTGGATGTATTGTTTCATCAACACCAAATGGTGATCAAGAATTATTTTCTCAACTTTGGAGAGAAGCAAAATTAGAAGTAAATGGATTTTTTCCAACAGAGGTTCAATGGCATCAATGTCCACATTATGATGAACATGGTAATATTATGGAACCTGAAGATTTTAAACATATGATGATTAAAAAAATTGGTGAAACTTTATGGAGACAAGAATACTGTAATGAATTTCTTTCAGGAGAAGCCCTTCTTATTAACACTCGTTTACTTCAAATGTTGAAATCAACCCCTCCATTATATCTTGATAAAGGAATACGAGTTTGGAAAGAACCACAATCTAATAAAACATATATTATAGGTATGGATATTTCTGAAGGACTAGGAAAAGATTTTTCTACAATTGAAGTTATAGAATTAGAAACCATGACACAGGTTATGGAATACAGAAGCAATTTAGTAAATGAAACACAACTTTATAATTGTTTAAAATATATTATTCAAAAAATCTTAGCTGCTACAGACTCTGCTGGAAATAAGCCAACAATTTATTGGTCATTTGAAAATAATTCTATAGGCGCTACGATTAGTGTATTATATCATAATGATGAGTTATTCCCTTCTGAACCAGAAATTGTTTCTCCAGAAGCTAAATTAGGAATGAATACTTCTGCAAAAACAAAATCAATTGCTTGTAAAGTATTAAAAAAATTAATGGAAAAACAGAAAGGGAATTTAATAATAAATTCTGAACAATTCATTATGGAAATGAAACAATATGTTCAACATGGAGCGGCCTATGCTGCTAAAAAGGGCGCTACTGATGATTTAATTTCTGCGATGTTAATTGTAGTGCGTATTATAGAATATCTATCTGCGTATGAGCAAGATATATTTGAAAAAATATATGATACTGAACAGGATTTCCATGATGAAAATAATGATAATTTTGATGAACCCGTTCCATTTGTGTTATAAATATAAAATAGAGAATTAATTAAGGAGAACTCTTTATGGACGAAACATCAAAAATTATAGTATTAGGTGTTATTGGTTTAGTTGTTGCTGGAATTTTATTTTTAAATTATATGTTAACCGATAAACCTGAACAAGAAAATGACGTAGTAGAAAAAGATGAAACCCAACCAGTTATTTCTTTTGAAGAAGCCCCTATGGCCAAATCGTTTGTTGTTCAACCTGTTGTTGAACCTGTTGTTCAACCTGTTGTTGAACCTGTTGTTGAACCTGTTGTTGAATCTGTTGTTGAACCTGTTAAGAAAACAAAAACAACTAAAACAGCAGTAAAAAAACCAAAAACAACTAAAACAGCAGTAAAAAAACCAAGAAAGAAAAAAGTGCAATAATTTTTAAAATCCTTGTAGTAGAAAAAATATCGAGACTGTTTATTCTCGATATTTTTTTATTCTGAAGAAACATGATATATTAATCAAATGATTACTAAAAAATATAGATTTTTCTATTCCAAAAATAATTTCTCTAGCGATAAAGAACGTAAAGAATATAGAGATAAAATCCTCTATGAGAGAATTATTCTAAGAAAAGAATTGGCGAAGAAATCTAAACCGCCGTTTGGTATGGGTAATTTTAAAAAAGGTAATATTCTTATAATTGGAGAACAATCGGCTAAACCACCTCTCCACCCAATGGGTCAAGATCCTTTTTGTGGAATGAAAGGTTCTTCTAAGTGGATTAATCTTCAATTAGAAACATGGAAAATTCCTGAAGAAAAATTATTTTGGATAAATGCTCTGAATTTAGATGGTTCAAAATCTAATTTAAGTTTAATTGTAAAATTATTAAAACCATCAAAAATAATTGCGTTAGGAAATATTGCTGCAAAACTTTGTGAAGAAAATAATTTAACCTATATAAAGATTCCTCATCCAGCATATTGGAAAAGATTTAAATCACGAATTAAATATCCATTAATAGAAGAATTAAATGTTACTTAGTTGAATTAAGAAGTATAATTTAATTGTAATTTTTTGGGTTCTTATAAATAAAGTTAAGATGAAGAATAACTCATCGAAGCACGACTTTAATAATAATCATAATTTTAATAAGGAGTAATATATCATGGCGTTAACTCTCGAGCAGTTGAAAGCTGCATTCTCAAAACAGGAAGCAAAATCCGATAATACAGGATATTGGGATAAGTTTTATCCATTTTGGAAAATGGAATTAGATCAAACAGCACTTGTTCGTTTTCTTCCAGATCAAGATGAAAATAATCCAATGGGATTTGTAGTTGAAAATCTTTCTCATAAGCTTAACATTAATGGACGTGAACGCACGGTTCCATGTTTGAAAATGTATGGTGAATCTTGTCCATGTTGTGAACTTTCACGTAAGTATTATAACGAAAAAGATGAAAAAATGGGTCTCAAGTTCTGGAGACGACAAGATTTTATCGCACAACTTTTAGTTTTAAATTCTCCATTCGATTATCCTCACACAGATGAAGATAATCCGGTTCGTTTAGTAATGCTTGGACCAAAGATTTTTAAACTAATTCAAGCAGCATTTGCATCCGGTGATCTTGAACATAATCCAACAGATTTTGTAAAGGGATATGATTTTAGATTTACGAAATCAAAACAAGGTCAATGGGCAGATTATACACTTTCAAAGTTTGTTCCAAAACCATCTCCAGTTCCTGCAGATTTATTGGAAAGAATGGAATTAAATAATCTTTCAGATTATCGTACGCGTAAGATTGATCGTGCGACAATGGAAGCAATGATTCAAGCTGATTTAAGTGGATCATCTTTTGAAGAAAAATCTGAAGATTCAGAGGCTTCGAGCGTAGTTACACCAAAAGCCGGTGTAAACGCAGAAGAGTTGGTTTCATCTACAAAGCCAACAGCATCAGTAGTAAGTGAAACAAAACCTGCATCTGAAAGCTCATCTGCTAAAGCGGAAGATATTCTTGCCAGAATTCGCAATAGGGTGAATACTAAGAAGCAGGAGTCATAAACTCCTATAGTAGTAAATTATGTTGTAAAAGATGTTGAGACCATTTTAATAAATGGTCTCAACATTCTAAATTTAAAAATTAAAATAGGAGATTAAAATGACAAATTTTGCAAGATTAGGTTTTTTAAAAGAATTTAAAAAAACTGCAGAAAAGTTAGAAAGTGTTTCTGTTGGTATTTCCAAACCATCTCATTGGTATTCTACAGGTAATTATGGTTTAAATAGAGCTGCCTGTGGCTCTTATCTTAGAGGTATTCCTGAATCACGTATTATTCTTTTAGCTGGTCCGAGCGGCGGTGGCAAATCATTCTTAGCTTGTAATATGTTAAAACAAGCACAGGATGATGGTGCATTTATTTTAGCACTCGATTCTGAAAATGCATTAGACATAGAATTTTTAACAAAAATCGGTGTTAACGTAACAGATGAATCCAAATTTTTAAAAATGGATGTTGGTACTATTGAAGATGTAAATAAAATTTTGTCATCCTTCTTTAAAGGATATGTTGCAGAACACGGAAAAGGAAAAGATGGTCCACGCGTCGTTATTCTATTAGATTCTATTGCAATGTTATCAACAGAAACAGAAACAGAGAACTATGAAAAGGGTATAATTAAGGGTGATCAAGGACAAAGAGCTAAACGCACAAAATCAATGATGCGTATGATTTGTTCTAAAATTGCTCAACTTCCTATTACAATGATTGCAACAGATCACGTTTATCCAAAGGATATTATTGAAGGTGATGGTAAATGGGCAGTAACAAATTCAACAAAATTTGCAGCATCAATCATTTTAATTGTTGAGCGTCTAAAGCTTAAAGAAGGTGAAGATGTAGTTGGTGTGCGTATGAAGGTTGAAACGTATAAGTCCCGCTTTACTAAAATTAGTAATAAGATTACGTTAGAAGTTCCATACGATCGTGGAATGTCCGATACTACCGGTTTATGTGAAGCACTCGAGGAAGATGGAATTATAACAAAATGTTTTGGTGGTTGGTCATTCATTGATCCCGAATCTAAGAAAGAATTCAAGATTAAGGAATCAAAGAAAGGTCAAGACTTAAACGAGAATCCAGATATTCTCCAACGTATTCTTGAAATTGCTGCTTCAAAGGAAATTTATGCTGATGTAAAAGAAGATTTTGTTTCAGAAGAAATGGAATTTGTTGAAGATGAAAAAGAAATACAAGAACCACCTAAAAAGAAAAAATCAAAAGTAACAGAGGAAGAATAATGTTTGACTTAGCTGACGCATTCAAATATGCTGAGATTCATTATTATCTACGAAAAGCATCAGGGGGCCTTACCTTTAAAACAATGAAGGTCGCCGACCTGATGCTTGGTCGTTATGATGAAGAATTTGATTTTGAAGGCTATGATGATCATACCAAAGTCCCCATTTTAAGAAAGAAAAAAGATGAGCATCTCTAATAAATTACGTCAGGTATCGGCATTGATTGAATCCATCGCCACAGAAATGGATTCAAATTCAGAAATAACTAAACAAACAGATATTTCAGATTTAATTAATCTAGTTCGTAAGTTAAATGTCCAATATTTTGATTGGTGCACCGGAATAGATGACGAGTATGATCAGCCTCACGGTACCACATATGAAGATGGAATTAGTTTAGAATATTATATCGAAGCAGAAGATATGCATAAACTTAGTAAATTATTGAGAAAAATAAAATGAGCTTGGTTGGCGATCTTAGTTCTAATTTAACACTTTTAGTTGATAAACTAAATGAATATGATGATCATCTTGAAAAGGCAGAACAGTTCTTTCAAATGGAAGGTGAAAAATTAGAAGTTCTTTGTAGGAAACACCCAGGCGCACTATCTTTTTATGATAGGCGATTAGGAGAACTAAAAACTATTGAAGATTTGGTTCAATCAAAGTTAAAAGAAATTGAATCAGTTCATTGGAAAAAATATAATGAAAAATATCCAAGATCACTTTCAACTCAAGATATTAGAGCATATATTGCTGGAGAAAAAGATTATGTTCAAATGTATGAAATTTTACTAGAAGTTATAAACATGAGAAGACAGTATGATGCAGTTGTTGAAGCACTAAAACAAATGGGTTGGACACTTAAAAATATTGTAGAATTAAGAATAGCACAATTAGAAATGATTGAATTATAATGAGTAATAAAAGAAAATGCACAATTGTAATTGATAATGAAATTGTTTGCCATATAGCTGGTCTTACGCCTCCCGATTTAAAATCATTATGGGAGGCGTTTGGGTTTTTTAAAGATGGTTATAGGTTTATGCCAAAATTTCAGTTGGGTCAATGGGATGGAAAAATACGTTATGTAGATAAAAATGGGAAAACATTTACAAAAATTCTTGAAGAAATTATTCCGTATATTTTAAATTGGAATTATGAAATAGATATTAAAGACAATAGAATGCCAATTAAAATTATTGAAGAACGAATTACTGAAAACTATTTTGATAAAATTAAAGAATATGAAGAAGGAGAAGAAAAAATAATTCTTCGACCATATCAAGTTGATTCAGTAAATGAAATGTTAGAAGAAGGTTCTGGTTTTGTTATTGCCGGAACCGGTGCTGGAAAAACGCTTGTATGTGCGGCATTAGCTTCAGTTTTAGAACATCATGGTTTTCAAACTATGATTATAGTTCCATCTGCTGATTTAGTTACTCAAACACGTGATTCATTAGTAAACTGTGGATTAATTGTTGGTGAATATTCTGGTTCAACAAAAAATATTGATGAAAAAATTGTTGTTGGGACATGGCAAGCTCTTCAAAATGCTCCATATCATATGTTGGGTTTTCAAGCTGTTATTGTTGATGAAGCACATGGAACAAAGGCAGATATAATTCGTAAGTTAATTAATGATAATGGTGGTCATATTGTTTATCGTTTTGGAGTTACTGGAACTTTTCCAAAACCAATTGTTGATCAATATGCTTTAAAAACTTCAATAGGAAAAATCATTAAAGAAATACCAGCACATTGGTTGATCGAAAATGGTTATCTTTCAGAAATTGAAATAGAACCAATAATGTTAACCGAAAAATCTACCGAGGAATTTCCAGATTATGCATCTGAACGAGCTTATGTTTCTAAAAATCCAAAACGTTTAGAAAAAATTGCTAGAATAATCCAAGAAAAACAAAAACAATATGGTAATACATTAGTTCTTACTACGTCAATTCCACAAGGTAGACAATTAGAAGATTTAATTCCTGGTTCCATATTTTTATATGGTGAATCAGAAAAAGAACTTCGTGAACAAAATTATAAACAATATGCGGATAGAGATGATGTAATTGTAATTGCATCTGCTGGTATTGCCTCTACTGGAATCAGTATTGATAGAATTTTTTGTTTAGTTTTAGTTGATACTGGAAAATCTTTTATTCGAGCAATTCAATCAGTTGGGCGATCACTTAGAAAAAAGGGTGATAAGAATAAATCACATGTTGTTGATATTTTTTCATCACTAAAATGGTCAAAAAGACACTGGGGAGAACGAAAAAAATATTATAAGGAGGCCCATTATCCTTGTTGGGATATTGAAAAATTAAAATATTAAAGAAAATATAATAAATAATTAATAATTTTTAATAATATTATAATTTATGCGTCTTTTTGAATTAAATAATTCTCATTATCCATATAAATTAGTATCAGGTTCCAATGAACGTGATATGAATTATCATTTTGATTCTGAAAATAATCGATATAATGTCAACATTTATATAGATCATAAATATGGACCATCATTAGATATAGCATTTTTTTCAAAACATAAAGATAAAGAAGGAACTATTGACTTAAAAAATATATGGTCAATTAAAAAAACAGAAAACAACAATCAAGACGTTTTTAAAATTTTTTCAACTGTAATAGAAATTCTAAAACATGTTTTAAAAAGATTTCCTAAAATTAAAATAATTACGTTTTCTTCAAAACCAATGGAAGAAACTAGAGTAAAACTTTACAAAAGATTTGTTTCAAATGTTAGTAAATATTTATCTGGTTGGAAATTAAAAGATATAACTGGTGGAGTAGGAACTGAAGAATTTATTTTTAAGTTAGAAAAAAATGAAATTAAAGAAATAGTTAACGAACATAATTTGAAATATGAAGGTTCTCGTCTTTTTCTGGATAAAGAAGAAATAGGACATGCTTTTTTAGATGTTGAAACAAATAGTAATTTTGAAAAAGTTTTATCAAATTTTGAATATGATAAAAAGGTAAAAAATATTTTAACAAATAAATTTAATTTACCACTAAAATTTAATTATGTGTTTGTTGATGAATTGTTTTTATCGCCCAAATTTCGAGGAAAAAATATTGGAATTGATGCTTTACATACGGTATTAAAAAGTATAAAAAATCCAAAATTAGTAATATTAAATGTTGGTGAAATTACAAAAAATATAAAATTTGAATCTTTAAAACATTTTTATAAAAAATTTGGATTTATTCTTTTTACTGTTGAAGACTATACATATGGAGCACTCTGGGTTGATAAAATGAATATTAAAGAAATTTTTGAAGCTGATACATCAAAAAAATTAAATGGTAAAGTTTATGATTTTTCTTGGGACCAAAAACGAGAAGGATTTAAAACAACAATAGATGGAAAAGAAGTTGAGTTTTTTAAAGCGAAAGGTTTATTTGATAGAACTGAAGCTCAAGAAAAAGCAAGAAAATTAATGATACAATTATATAATAGTGCATACACAAAAGATAAAGAAAAAACAGAATTTGATTATCAATACAATAAACCTCTATCAAAATTAGAATTAGAATGGGTAGAATTAAAAAAGAGATTATTTTCTTTATCTCCTAAAGAAATGGAAAATGATAAAAATTTTGATAGACATTTAAAACGATGGGAACAGCTTGGGTCGTCTGGTATTATCCGTAAATCTTTATTAGATGATTCACATCCGATTATGAAAGAAAAATAAAATGAATTTAGCTGAACTATTAGGTGTTAAACATCTTTATGATAAATCTCTTGATGCAGTAGAAAAAGAATTTACAAAAGGTTCTGTATATAAAAGATTGGGCCAGGACGCAACAGCTACGGCGTTTGCGCAGGGAGATGAATATGTATATAAGTTTTGGTTACAAGACACCGCCTATGAAAAATATGTTGAGTATTGTTTAGATAATCAAGACAACCCACATATTCCAATTTTTTATTCTGATATAAAAAATCTTCATTCATTTTTTACTAGAGTAGAAAATTTTCCAGATAAAATTAGATACATAAAAATGGAACGTTTAAAACCTATTAATGGTAAAACTCCTTGGCCAGGAATAGGTAAAGGTAAATCACGTATAAAATCAATATATTCTGATGATTATGTTTGGTTTAATTCAATCGAAGGAATATTTTCAAGATTAAATTCTATGATTTTTCAATATCAAAAAGATAACAGTGTTTTATCTAAACACGACTTTCATAAAATGATATTAACATCTGTGAATAAACATAAAGGAAGTGCAACCCCAACCGCGCTTGAAGAAATGTATGAAGTTTATAAGATAATGTGGGATTTATCAAAAAAGGTTTTTCGAGGAAAAACCGGTGCTGATTATCATACTGGAAATATTATGATGAGAGGAAAAACTATTGTAATTAATGATCCTTATGCAGATGGAGATAGTATGGATTTAAGTGATAAGATCGCCAGAGAAATGCGTAGATTAACATTAAATTTAAAAGCAAAAAAACGTTCTAAATCGGAATTTAATGACGATATTCCATTTAAACGCGGTTTATCTAAAACCAAATCTTAATTTTACTTTTTTAAAAAATTAAATTATAATAATTATTACAATCCTTTATTAGGAGATATTGTTTTGCTGATAATAACGGAATATAACCATCCCTACCAAATAGCAGATTTAACAGCACCGATAGTCCCAAAATTTAATTGGATTTTTTCTACTGAATTAATGGATTTTTCATTATCTCCGATTATGTATTTGGAAGAAACAACGGGCCCCGCACTAAAAATTATGATTAATAAATTTACATTTGAGGTTCCAGCATCATGGAATATTTTAGTAGTTGATGAACCAACTATGATGATTGATACAATCCCAGTTGCTGACTGTTCAACAAAATCTTATAAGGCATTTTTGTTTTGTCCAACATCAATGAATTTATTTCTCGATGATATTAAATTTGTTGATTTTGTTCCTCATACATCTTTATGTCACACATCTATTCCAAAAAACAGTATGATTTGTCATCCTGTTGGCCCAAATGATAAAAAAGATGATGAACAGTTAAATTGTTTATTGGGTCCATATGATTTATGGAGACTTATGCAAAATGTTAGCGCGAAAGAACTTCTTTACTAGGAGAATTGAAATGTTTCATATTAGAGCAGAGGGTCAAAAAATAAAGAATGGTATAAATTTTTATCCTTTAAATGAACGGAATTATTCAATTGGATTTATAATTAAATTTGGTTCATTTCTTTATCAAATTAGATGGGCAAACAGGCACAATTTAATAATGAAAAAACTATGAAAATCACCGAAAATAATTTTATAGAATTCAATGAAGTTACATTATTAACCAATTTTCAAGAAAAAATTGGTGAATGGGCAACTACTACATTTTCTGCATCTACTGATAAATCTAGAATTCAACACATGCGTGAAGAGATAGAAGAATTAGCTTTACGTCCTGAAGATCCATTGGAAGCCGCCGATATTTTTCTTTTATTATTACATCATGCCCACGTAAATGGTTACGATTTAATGACAGCCGCTAAAAAGAAGTTTGATATAATAAAAAATCGTAAGTGGCAAAAGCCGGATGAAAATGGAGTTGTTCATCACATAAAAGAGTAATTATGTTTGAAACAAAAATAGTCAATATAAAAAATAGCAATTATGAAATTTATATTGGCAGAGAAAATAAAACATATGGTTTAAAGGCATCAAAATGGGCCAATCCGTTTGTGATTGGCCCAGATGGTTCTAGAGATGAGGTTTTAAAAAAATATGAAGAATGGATAAAAAATAATCCTACTCTATTAAAAGATTTACATGAGCTTGAAGGTAAAATATTAGGTTGTTGGTGTTATCCTGAAAAATGTCATGGTGATATTTTGAAAAAATTGTTAAAAACAAATAAATATCTTATATTTTAAGGATGCGAAATAATGAAACTATATGAAATATTTAAAACTAAAAAACCATTTAGTAAACAACAATTTAAAGATGAATTGGCAACTTTAGGAAATCCTGAACCAACTCATCAAAATGAACTATTAAAACAAAACCCCCCAGACAAAGAATCAATTAGTGAAATTGTTTCAACTCTTAAAAAAGAATGTAGTGAAGTTATTAAAATTTATAAAAAAGTAAATGGAAATGATAAAAATCCGACTAAATTAATGTATAGAGGAGAAACATCAGACGTTACCTTTTTTAAAAATTCCATTTGGGTAAAGCGTAGACCAAAATATTTAGATGAATTTACTCAAGCTGCTTCAGTGAAAGCTTTTTCAAATTTAGGTTTAAAAGCAAATAGAGAAAATAGTATATTTTGTGGCAGGTTTAAAACAGCTTCACATTGGGGAACTGATACTTATGTAATTTTTCCGGTTGATGGTTTTGATGTAACATGGTTTGATTCAAAAGATGTTGGTGAATATATGTATGATAAATTAGAAAATGCTGTGGAAGATTTTGTTTCTGATATTGCAGCAGATAAATTTCCAAATTTTGAAGAAGATGATAATATTAGAGATAAATATTCTGATTATTATGATAAAATTTTAATTAATTTAAATAATAAAGATTCCAGTCTTAAAAAAGATTTTGAGATTTATGTTACAAAAATAATAAAAGAATATAATCCTATTTCTAATGAATTAGAACGCGCTTTAAACACAACATATAATAATGAATATTTGGTTACTGGAAATGCTTATTATGGTGTTCAGGTCTCATATATTTTAGAAAATAAAAAAGATTTTTTTCAACAATTGTTCAATGACGTTTAATTTTCTATTCTAAATATTCACCTTAAATTTCAACGATTTTTCAAAAACCTAATAAAATCAATCACTTATTTAATACTTAAATAAGTCTATATAAATCAATCACTTAGGGATATGTCAAAAAACTATGTACTTTCTAATAGAATTATGATATAATTTAAGTGTTTAGTGATATGTTATCAACAGCTGTTTAAATCATTGGAAAAACAAATGTCTACTATCTCGTCCGAACTTCATTCAACGGTAATTAATTTTCTTTTTCAAGAGGATGTTAATTATCGAGATATTGTTATTGAAATCGCAAAAAAGCATCCTGAAGTGTTAGTGGAAATTATTTCATCAAAAAAGAAAGTGATTTATTCATGGCACCAAACTGTTGTTGCTTATATAAAGGAAAATAGACGTGTCGAAGCAGTTAAACTTGTTCGTGAAAAACTGGGATATTCATTAAAGGAAGCGCTTGATCTTTGCAATTATGTTCAACGCCTTCTTTGGTCATATAATAAGATCGAACGTGATTACGATGGGTTTGTTGAGCGTACATACGCTGATCTCGCAGAAGAAATTGTTAAATCTTCCAATTAACAAGGAAATTAAATGAAGACACTGAAGTATGTTGTAGCAAAGGTTGGATATTTTGATCAACCATTTGTTTTTGGAGAACTTATTACTCACGCAGATTTTGCAACACAATGTGGTTTTACAAGAGAAAATATTGTAGGTGCTGGATTTGTTTGTATCGCTGAAAAAGAAACAGGAGAAAAGATTTTTGAACCATATGGTGAATCAGTTTCACTAAAAATTGGTACAACACCTGAAGCAGTTGAAGCATTTGATAGAATGTTTAACGCCCCACCATTTTAAGAAAAAAAATCTTAAATTTCAACTATTTCCTAAATAGGACACAATTAAAATGTCTACTAAGACCACGCTGCAAACTGTTGCTGCTTCACTCAACTCGCTTTCTTCTCAAGACCTAATTCTGCTTAATAAGCAATTAATTCAAATTGTTAAGCAGCGTCAAAATATTGAAAAGATGAAGGCATCGATCTCATTTTGTGTTGGTGATAAGGTTAGTTGGTTTTCCCCGCGAAATCATCGTAATATGACAGGAGAAGTTAAGAAGGTAAAGCGCGTTAACATTCTAGTATCCACAGAACAGGGACTCTGGAACGTTAGTGCAAATCTTTTAAAGAAGGTTTGAAATTATTTAAGTAAATTTTGATTTTATCATAAAGGAGATTTTAAATGGCTACGACTAAAAAGAACGTAAAAACGAAGAACGTAAAGAAGGCACGTAAGGTCACAAAGAATCCAAATGCACCAAAGCCAATGTCAAAGGGTGAACTCTATAAGACACTAGCAGAAAACACCGGAACTGATAAGAAGGTTATTAGTGTAGTTATGGACGAACTTGCAGCATTGATTTATGCAGCTGTCGCACCAGGCGCCCTTGGAAAGTTTACACTTCCCGGCGTTCTAAAGGTTGTTACTAAAGCAACCCCCGCGAAACCAGAACGCGAGGGCATCAATCGTTTTACTGGCGAAAAGACAACGTTTAAGGCAAAGCCTGCATCTGTTAAGGTGAAGATTCTTCCAGTTAAGTCACTTAAGGATGCTGCAGTTCCTACTGTCTAATTTTTGGAGCAGAAAAATGTTTATTCCGAATGGAATTAAGGATAATGACCGTGTTCGCCTTACTCGTCCTGTGCATGTATTTGCCGGAACCTATACAAAGGGACATGAATTCACGGTTGTTTCAGTAGGAACTAGAGGACCAAATCTAATTGATGAAGATGGTAATCTTGTTCTTGAAGCAGGATTTGTGACAAGTTCAATGGAAATTTGGCGTGATAATAAATGGATTCCATTTGAATTTATTCCAGTTAATTATTAAATGAAATATATGTCAGGATTATTTAACATGTCAATACCAATGTACGATGATTTTCACTACGTTTCACGGGAATCAGACATTCCAACTGATAAACATTTTGCAGTAATTGTATTTGATAGTATTTGGATTGAAGGGGATGAACGATCAAGAACAAATCCCGGTCATGGATACCCCGGTTATTCACAACAAATTATAAAGTACATCGCGTTCGCGCATGAAAATGCATTAAAGAAGTGGATTATTGAAAATGAATCAAAGAGAAACTTTGCTGTAATCCACGCTCGGCGCGTTTCATTTGAAAAATCAATTTCTATAAAGGTAGGTATCTAATGAAAAAATTATTTCTAATCGTGAGTTTATTTGTTTCATCTCTAGTATATGCTGATGTTGATTCTACGTTAGACGTGTCAAAGTTAACACAGGAACAACGCGCAGCGATTCAATTGCAAATTGCTCAAATTGCTCAAAAGAAATCTGATCCATCATCAATCGCTGTTTCTGTAAGAGAAGAAGCATCAAAGTGGGCAGAACTTGGAAAAAATGTAGGAACTGCTCTTGTTGCATCTGCTAAAGAAGTAGGTCAAGGCGTAAATGAATTTTCTCAAACACCAGTCGGACAGGTAACGACAGCAATTATTGTCTACAAGGTTATTGGCTCAGATATTTTAAGATTAATTTTTGGAACACTGTTGTTAGTTGTTGGAACAGCAGCCGCTTTTTACGTGTATCGAAGTATGCCAAGATATGATATTCAATACGAAAATATTCCTAGACTTGGTGGGCTTTTTATTAGTAGAAAGATTAAATCTTTTAAAATCAATGATGATTTTAAAACTGGTTCGATTTTTGTTTCGGCAGGTTTGTTAGTGGTAAGCTGGCTTATTGGTCTCCAAATTACCATTCAATAAAATATCATGATCGATTCAATTTTAAATTTTATTTTTCCATTTCAATGGACAAGCTGGCCTGGTATATTGTTATATTGGATACCTTTAGTAATTTGTTTGATCGGTTATTCGATAAAAACTATAAAACAATATTTAAAAGATAAAAAGGTTAGAGAAACACCAGGCACTTATTATATTCCGTCCCTAACTATAGGAACTGTTCTCGCACGAATTTTAGCAACGGTTTTGCCAACTATTAATTTAATAGCAGCAATATTTGATATTGTGCCAAAGCTTTCTTCACAATTATTTTTATTAGTTGATGATTTATTTTGTTATCCATTAGTACCAGATTCAAGCCGTTATATTAATATTAGAGAAAGGAAAAATGAAAAGGGAGGAGAAAAATGATGCTCTATTTTTTAGAAACACTAATTATAGCTTTATTAGTTTATTTTGTTTTTTCACAAGTAATTCTACCGTTATTTAAACGCACGCTTCTTTTTCCATTTTTTCGAAAACGAATTGTACTAGAAAATGAATTAAGAGAAGTTCAAGAAGAAAGAAAAAATCTGGAATTAGAACAACAAATCGCAAACGAGCGTGATTTAATCAAAAAAGAACGTGATACATTTAACCGTTAATTTTTAAAGGATAAAGAAAAATGGAAAATCAAGGATTTTTTTCATCAATGCGAAAAATTGTTATGTTGGGTATTTTTGCAACAATTGCAGTAATTACGATCCCGTTTGTAGTAACAAACCTGTTTGAAAATCTTGACGCCAAAGATGTGATGGTGGTTCAAAGTCCTATTGAAGGAACATTGTCAGTATATACTGAACCTGGTGTAAAATACCAAGGATTTGGTAAGGTAACTAAGTATCCTCGCCGAGATACTTTTTCATTTGGACAATCGACGAGTGGTGGAACTGATACGTCTAGAAAGTTGCGTTTTAATGATGGCGGCCACGCTAATCTTTATGGTTCAGTTTCATGGGAAATGCCACTAAAACCTGAACACATTATCGCAATTCATAAAACGTTTGGTAGTGCTGAATCTGTTGAACATGCTGCCGTCGCAAAGATGTTAGACGCAGCTATTTATTTAGCTGGACCATTGATGAGTTCAACAGAATCTTCTGGTGAACGCCGCGCCGAATTAGTCCAATATATCAACGATCAGGCTGAGAACGGTGTATATGTAACACGCAATAGAGAAAAGGAAGTTCTTGATCCAGTTTCAGGGCAAAAGCGTCCTGTGATGATTACTGAAATTGTCCTTGATGAAAAGGGTTTGCCAAAGCGTCAACAAGGTTCAATTCTTGGTGATTTTAATATCAAGCTTCTTCCAATGTCAATTTCTGAATTGAGATATGATAAGATCGTTGAAGACCAAATTTCTCAACGACAATCAGCAACAACACAGGTTCAAATTGCTCAAGCGAACGCTAAGAAGGCTGAACAAGAAGCAATTACAACTGCTAAGCAAGGTGAGGCTAATGCCGCCGCTGCAAAGTGGAAGCAAGAAACCATTAAGGCACAAGCTGTTACCGAAGCAGAACAGAAGCTTAAGGTTGCAGAATTAGCCGCTAAAGAAGCAGAACAATACAAACGCGAGCAGATTTTGCGTGGTGAAGGTGATGCGCAGCGTAAGCAACTTGTTATGAATGCCGACGGCGCCTTGGATCAAAAGTTAGAAGCGTATAAGGAAGTTAACGCGAAGTACGCAGAAGCTATTAAAGCGGCACAACCCGGTGCCTGGACGCCCTCAGTTGTCATGGGTGGAACCGGGAATCAAACAGGATCAACTGCTACAGCATCAACATTAATTGAACTTTTTACTGCTAAAACAGCACGCGATTTAGGAATTGATATGGCAATTGCTGGAAAAGCAGCAACAGTTAAGAAGTAATAATTCTAGGTTTAGAGAAATAGGACTCTTAAGAGTCCTATTTCTATTTAGGAGAATAATATGGATATTGATTTTTTGGATTATTTTGCAGCACATGCTCCAAGTCCTAAATTGACGTTTGAAGAAGTAAATCAAATTTTAGGATACCCAGACGATGAATATGGTCGATTACCAACTAAAGAAACAATCATTCTAGCTGAATGTGTTTGGAAATATCAGTGGGCACGGACTATGTTACAAGCAAAACTCTTTGTAGCTAGAAATGCAGCAGGTAAGTAATTTTTAAGTAATTTTTAAGAAATCAAATAAATATATTCATAAATCTATTGAAAAAATCAATAGAGAATATATTTAGGAGAAAAAAATGGCTTATAAAATTTATGAAGTTCTTATTAGAGGTCGCGGTGTAAGTGCTGCAGCAGATGATCCATCATTAGCTGCATCTGCATCTGGAACAACAATCACGTTAGATGGTGTTACAGTAAATGGTGTTGACAAAGCAATGTCACGCTTTCAAGCATCAGAACTTTCAACATTAACAGCAGCTATTAAGGCTGGTCTTGTTGATATTCTTGACGTTAACACAATTGGTGCCGCAACAATTACTAAGGGTGCTGGTGTTAATGCAGGAACTGGTCAATTTACAGTTACTGGTGTTTCCTGTGCTCCAGGTACCGTTGCAGAAACATGGACAGTAACAGTAACAAATGCAACTGTTCCAGCAACATGGTCTGTAGTTGGTGGAACATCCGGTGCTAAAGCAGATGCAACAACTGGTGTAGCATATGATAATGGTCAAATCGCATTTACTATTAATGATACGGGAACAGATGCTGCTGTCGCAGATCAATTTACATTAGTTGTTTCTGCAGTCTAATATTGTAAATTTGATCTTGTTTTAATTTTTTGGGAACCAAAGGTTCCCAAATTTTTTAGATTTAGGAAAATAAAATGGCATTTACAACACATCATGTTGTTATTAGAGGAAGGTTAACCAATATCGCGCCCTCTGATCCATCTTTATTAGCAACCGCAGCATCTTCAAGCGTTGTCATTGATGGTCTAACTATAAATGGAGTTGATGCAGATTTAAGAAAATTTGTTTCTGGAGAATTATCAGCAATCCAGGCAGCGTTAAAACAATTTATCGTTGACAAATTAGATTTTACAATAGAAGCACCGATTTATACAGGAGTCGGTGACGGTATCTTAATTCTTAATTCATATAATGCGCTTAATACGTTAGTTGAAACATGGACAATAACAATGTTAACAGCAACCACATATTCAGTGGTTGGTTCTGTTTCGGGATCAACTATAGATGGTAATATCACAGTAGATGCTGGGGTATATGACAATGGTATTATAAATTTTACTGTAACTGTTGGCACAACGCCATTTATAGCTGGAGATAAATGGATAATTGTGGTAACGTATTAAAAATAATAGGGTGAAAAATGTTTATTAAAATTTATAGATTCTTATTAAGAATGTGGGGCACGAGAAACGCTAACTGTGATTCATTTTTACTTCGTTGCGCCATAGTTTGGACAACAACATATCGTCATTGTTGGAATTATAATAATTTAGCACACGATATTTCTATCGGACGAATTCCAAAATCTCCATGGTCCCATAGAGATTTTAAATCTCCATGGGGAAACTAAAAATTTACTTCCCCTTTGGGGTAAAATATAATAATTACATTATTGAATTTAAAATTCAATATTAAGCAGAGTTTTAAAAACTACAAGGAGATTTAAAATATGTTAAAAATTACAGATAAAGACCTTAATGCAATGACCATTGCTGATTTACATGAGCTTAGCAAACGAATTAAAATTGCTGAAAAGGCACAGCGTCAAAATGTAAACAAAACTGTTGCATCAACACTAGCGATTGGTGATCAAGTAGAATTTACATTACCAAAGACTAATAAGGTTCAGGTTGCTGTTGTATCAAAGGTAAAACGTGTTATGATAGCACTAAAGGCTGTTGATAATTCTTCACAATGGAATGTTCCGTTAACAGCTATTGGAAAGAAGATAGCATCTGCACCGGTGAAGGCGGTTAAGGCAACGAAGGCAACGAAGGCAACGAAGGCAACGAAGGCAACGAAGGCAACGAAGGCAACGA
>source=19_0131_sewage;assembly=enzyme;id=>NODE_16_length_49190_cov_12154.594892;length=49190
[truncated: 12,794,387 more chars]
